# Supplementary material for: Incipient sympatric speciation in Midas cichlid fish from the youngest and one of the smallest crater lakes in Nicaragua due to differential use of the benthic and limnetic habitats?
Source: Ecol Evol. 2016 Jul 1;6(15):5342–57. doi: 10.1002/ece3.2287 (PMC4984508; doi:10.1002/ece3.2287)
Supplement: Supplementary file 3 — Table S1. Morphometric measurements, stable isotope data, and microsatellite genotypes. [file ECE3-6-5342-s003.xlsx]

## Sheet: Sheet2
ID	Locality	SL [cm]	BH [cm]	BHI	δ15N	δ13C	C/N ratio	Abur151	Abur28	Abur45	Abur82	Burtkit	M12	M1M	M2	M7	TmoM7	Unh011	Unh012	Unh013
AMCK02360	middle	10.8243	4.81938	0.445238	16.2545	-32.9017	3.149	234/236	334/336	326/326	290/290	426/434	350/350	168/168	222/222	160/162	324/324	190/192	138/138	194/194
AMCK02361	middle	11.2653	4.91381	0.436189	15.8432	-31.5153	3.1898	236/236	326/340	326/376	290/294	426/426	350/350	168/170	222/224	168/196	324/328	190/192	130/130	192/194
AMCK02362	middle	10.8919	4.62223	0.424372	15.5763	-33.1025	3.1623	236/236	326/336	326/326	290/290	0/0	352/352	168/168	212/222	162/172	324/328	192/192	130/140	212/212
AMCK02363	middle	11.3937	4.90751	0.430723	15.9975	-31.767	3.1635	236/236	332/336	326/326	290/294	430/432	350/350	168/170	214/222	174/182	324/324	192/192	130/130	208/208
AMCK02364	middle	10.4664	4.5077	0.430682	15.6221	-33.4718	3.1826	236/236	338/340	0/0	294/296	0/0	360/360	168/168	208/214	160/160	324/324	192/194	106/124	0/0
AMCK02365	middle	10.261	4.63394	0.451606	15.9558	-33.7886	3.1429	236/236	324/326	326/326	294/296	426/426	350/350	168/170	220/224	160/182	324/328	192/192	130/138	212/218
AMCK02366	middle	10.1788	4.65134	0.456964	15.8379	-34.3639	3.2269	NA/NA	NA/NA	NA/NA	NA/NA	NA/NA	NA/NA	NA/NA	NA/NA	NA/NA	NA/NA	NA/NA	NA/NA	NA/NA
AMCK02367	middle	10.6354	4.65052	0.43727	15.8136	-33.0792	3.151	236/240	338/342	328/328	294/294	424/426	352/358	168/170	0/0	162/176	326/326	192/192	0/0	196/208
AMCK02393	middle	10.9059	4.73792	0.434435	16.1145	-34.2468	3.1761	236/236	338/340	326/376	290/296	424/426	350/356	168/168	212/222	168/176	324/328	190/192	130/130	212/212
AMCK02394	middle	11.1452	4.62994	0.41542	15.6634	-34.7445	3.1665	236/236	326/336	326/354	290/296	424/426	350/352	168/170	208/224	160/168	324/324	192/192	138/140	208/212
AMCK02395	middle	10.7021	4.57689	0.427663	14.9956	-32.8505	3.1886	236/236	326/340	326/326	294/296	398/426	350/352	168/170	208/224	168/170	324/324	190/192	130/140	208/212
AMCK02396	middle	11.1233	4.72207	0.424521	15.9786	-34.4856	3.1581	236/236	336/340	326/326	294/294	426/432	352/354	168/170	214/224	160/168	0/0	190/192	112/130	0/0
AMCK02397	middle	10.9792	4.64965	0.423496	15.2278	-34.2691	3.1972	236/236	328/340	374/376	290/294	424/426	356/356	168/168	214/222	168/172	324/324	192/192	124/132	212/212
AMCK02398	middle	11.5214	4.7155	0.409283	15.5916	-32.7116	3.2131	236/236	336/340	0/0	290/290	394/426	350/356	168/168	214/214	162/178	324/324	190/192	128/130	212/212
AMCK02399	middle	10.6489	4.66436	0.438014	15.2622	-33.713	3.1645	236/236	304/326	326/326	290/290	426/434	350/352	168/168	214/214	152/170	324/324	190/192	106/124	204/212
AMCK02405	middle	10.8144	4.44359	0.410897	16.1597	-31.873	3.1976	234/236	304/340	354/376	290/290	426/426	350/354	168/170	208/222	170/178	324/324	192/192	130/130	202/204
AMCK02406	middle	10.3863	4.31832	0.41577	14.6612	-35.2171	3.221	236/236	332/340	326/326	290/290	426/426	350/352	168/168	222/222	162/168	320/324	192/192	130/130	194/206
AMCK02407	middle	10.6014	4.33272	0.408691	15.7883	-33.6646	3.2017	236/236	332/336	326/376	290/294	426/426	350/350	168/168	208/212	160/176	324/328	190/192	130/140	212/212
AMCK02408	middle	11.1118	4.6504	0.41851	15.505	-32.5838	3.2237	236/236	304/340	328/328	290/290	0/0	356/364	168/168	208/224	168/176	324/324	190/192	130/130	192/208
AMCK02409	middle	10.5828	4.51867	0.426981	15.7657	-34.2056	3.2106	234/236	336/336	324/328	290/290	432/432	354/362	168/168	222/224	162/178	324/324	190/192	130/138	0/0
AMCK02410	middle	10.7312	4.4426	0.413988	15.7287	-33.5262	3.1784	236/236	324/336	354/354	290/294	426/432	350/356	168/168	214/214	168/168	324/324	192/192	130/140	206/208
AMCK02411	middle	NA	NA	NA	15.4799	-29.3685	3.1827	0/0	326/340	326/326	292/292	420/426	0/0	168/170	224/224	164/172	0/0	192/192	0/0	0/0
AMCK02412	middle	10.4298	4.58226	0.439344	16.1745	-34.6453	3.1953	234/236	336/338	354/376	290/290	426/432	350/356	168/170	0/0	162/180	328/330	192/192	130/140	208/218
AMCK02413	middle	10.4405	4.54188	0.435026	15.6597	-32.8911	3.1858	236/236	304/330	326/326	290/298	0/0	350/350	168/168	220/220	160/170	324/324	192/192	140/140	204/212
AMCK02414	middle	9.79763	4.32431	0.441363	16.0152	-34.489	3.2128	236/236	0/0	374/376	290/290	430/432	350/356	168/168	214/222	170/172	324/328	190/192	130/130	212/212
AMCK02590	middle	10.8162	4.65097	0.43	NA	NA	NA	236/236	0/0	326/376	290/290	426/426	350/356	168/168	204/224	168/168	324/324	192/192	106/124	192/212
AMCK02591	middle	9.56611	4.21614	0.440737	NA	NA	NA	236/236	336/336	326/326	290/290	426/426	350/356	168/168	214/214	160/168	324/324	190/192	106/124	198/200
AMCK02368	shore	8.0958	3.57772	0.441923	14.8877	-29.4799	3.126	236/236	332/336	326/354	290/294	424/426	350/352	168/170	212/220	160/168	324/324	190/192	106/124	218/218
AMCK02369	shore	8.61248	3.69853	0.429438	NA	NA	NA	236/236	0/0	326/376	290/290	394/426	356/356	168/168	214/222	160/170	324/328	190/192	112/130	208/208
AMCK02370	shore	10.6955	4.62985	0.432877	14.9651	-32.6825	3.1431	234/236	0/0	326/354	290/290	426/434	350/350	168/168	222/224	152/152	324/324	190/192	130/138	0/0
AMCK02371	shore	9.55211	4.29011	0.449127	15.8527	-33.65	3.1586	236/236	0/0	352/354	290/290	426/432	352/356	168/168	0/0	0/0	324/324	190/192	130/138	208/210
AMCK02372	shore	10.6009	4.66873	0.440407	15.8848	-31.2241	3.1786	236/236	304/304	326/354	294/294	432/434	350/350	168/170	208/214	168/182	324/324	190/190	130/134	210/212
AMCK02373	shore	11.0965	5.0336	0.45362	15.0991	-32.3051	3.125	236/236	0/0	326/326	290/294	424/426	350/350	168/168	212/212	174/176	324/324	192/192	108/130	0/0
AMCK02374	shore	10.5844	4.47781	0.423057	15.1127	-34.24	3.0987	236/236	332/336	326/326	290/290	426/426	0/0	168/170	214/214	164/192	324/324	190/192	130/130	212/212
AMCK02375	shore	10.2257	4.65318	0.455047	15.9509	-33.6827	3.1068	236/236	332/336	326/376	290/296	426/426	350/356	168/170	218/224	164/168	324/324	190/192	108/130	208/212
AMCK02376	shore	11.6744	5.31097	0.454923	15.9666	-31.2854	3.1765	236/236	338/340	326/326	290/290	426/426	350/350	168/170	212/222	164/170	328/328	190/192	130/130	204/208
AMCK02377	shore	10.2642	4.45447	0.433981	15.8093	-34.1505	3.1957	236/236	0/0	326/354	290/294	426/434	350/350	168/168	222/224	168/168	324/324	190/192	106/124	194/208
AMCK02378	shore	10.8445	4.65593	0.429334	15.3125	-32.5996	3.1854	236/236	336/336	326/326	290/296	426/426	0/0	168/170	214/214	168/172	324/328	190/192	130/130	194/212
AMCK02379	shore	12.8468	5.35004	0.416449	14.8421	-29.6184	3.1271	236/236	304/336	326/326	290/294	398/426	0/0	168/168	214/214	170/176	0/0	190/192	106/124	208/212
AMCK02380	shore	11.139	4.77932	0.429061	14.4581	-33.0841	3.1528	236/236	324/326	326/326	290/290	426/432	0/0	168/170	214/224	152/172	0/0	0/0	130/140	208/212
AMCK02381	shore	11.3748	4.87125	0.428248	16.0587	-32.7815	3.1665	236/236	332/336	326/376	290/294	426/426	0/0	168/168	212/214	0/0	322/324	190/190	130/138	194/208
AMCK02382	shore	11.6996	4.75583	0.406494	15.8175	-30.433	3.1711	236/236	326/340	326/326	290/294	426/440	350/350	168/170	214/214	164/192	324/328	190/190	130/140	194/194
AMCK02383	shore	10.3449	4.72389	0.45664	15.0373	-32.6098	3.1443	236/236	336/336	326/326	290/290	394/426	350/356	168/170	218/224	164/168	324/324	190/192	130/130	208/208
AMCK02384	shore	8.31211	3.59532	0.43254	15.2042	-33.2047	3.2822	236/236	326/332	326/326	294/294	426/426	350/350	168/170	212/222	0/0	324/324	192/192	130/130	194/204
AMCK02385	shore	10.7548	4.6012	0.427826	14.9403	-30.6018	3.2383	236/236	0/0	326/326	290/298	0/0	350/350	168/168	222/224	168/168	0/0	190/192	126/140	0/0
AMCK02386	shore	12.1978	5.57306	0.45689	15.2371	-29.6915	3.1671	236/236	0/0	326/326	290/296	426/434	350/356	168/170	0/0	168/172	324/324	190/192	128/128	208/208
AMCK02387	shore	10.9131	4.70503	0.431138	15.8994	-32.8172	3.178	236/236	320/338	326/326	290/290	432/434	0/0	168/168	0/0	170/176	324/324	192/192	130/138	208/212
AMCK02388	shore	10.3671	4.56526	0.440362	14.7376	-31.6625	3.1777	236/236	330/336	326/376	290/290	426/426	0/0	168/170	214/224	168/178	324/328	0/0	106/124	194/208
AMCK02389	shore	10.7419	4.91307	0.457376	16.1474	-32.4687	3.1594	NA/NA	NA/NA	NA/NA	NA/NA	NA/NA	NA/NA	NA/NA	NA/NA	NA/NA	NA/NA	NA/NA	NA/NA	NA/NA
AMCK02390	shore	11.3159	4.88325	0.431539	15.1162	-32.2723	3.1944	236/236	330/340	0/0	294/294	0/0	350/350	168/170	0/0	168/178	324/324	0/0	0/0	0/0
AMCK02391	shore	10.0125	4.44393	0.443838	14.7066	-31.5991	3.1837	234/236	0/0	0/0	0/0	426/426	350/356	168/170	214/224	160/168	324/328	192/192	130/138	212/212
AMCK02392	shore	10.6681	4.64204	0.435132	15.575	-31.9976	3.132	0/0	324/336	0/0	0/0	426/436	0/0	168/168	208/214	180/182	324/328	190/192	130/130	208/212
AMCK02400	shore	10.4186	4.5549	0.437189	15.0669	-31.0078	3.1644	236/236	324/340	0/0	290/294	0/0	350/350	0/0	0/0	182/188	324/328	0/0	142/146	208/212
AMCK02401	shore	10.0036	4.27839	0.427686	NA	NA	NA	0/0	332/340	0/0	290/290	394/394	350/350	166/168	224/224	0/0	324/324	190/192	130/130	212/212
	For each individual given are standard length (SL), body height (BH), the body height index (BHI), stables isotope signatures, and microsatellite genotypes
