# Supplementary material for: Incipient sympatric speciation in Midas cichlid fish from the youngest and one of the smallest crater lakes in Nicaragua due to differential use of the benthic and limnetic habitats?
Source: Ecol Evol. 2016 Jul 1;6(15):5342–57. doi: 10.1002/ece3.2287 (PMC4984508; doi:10.1002/ece3.2287)
Supplement: Supplementary file 4 — Table S2. Support for tested demographic models. [file ECE3-6-5342-s004.xlsx]

## Sheet: Sheet1
Model	# fsc2 runs	# parameters	Ln-Lhood	ΔAIC	wi
GL-bottlegrowth_div_CL-growth_admix_noinGLmig	125	10	-120952	-	0.76776
GL-bottlegrowth_div_CL-growth_admix	125	11	-120952	2.39144	0.232237
GL-bottlegrowth_div_CL-growth_admix_noinCLmig	125	10	-120965	25.9225	~0
GL-bottlegrowth_div_CL-growth_admix_nomig	125	9	-120967	27.2106	~0
div_GL-bottlegrowth_CL-growth_admix	125	11	-120968	34.4895	~0
div_GL-bottlegrowth_CL-growth_admix_noinGLmig	125	10	-120992	80.0425	~0
GL-bottlegrowth_div_CL-growth	50	9	-120998	90.4304	~0
GL-bottlegrowth_div_CL-pastgrowth	50	10	-120998	90.662	~0
GL-bottlegrowth_div_CL-recentgrowth	50	10	-121001	97.0816	~0
GL-bottlegrowth_CL-change	50	10	-121001	97.648	~0
GL-bottlegrowth_div	50	8	-121121	333.541	~0
div	50	5	-121257	598.932	~0
div_nomig	50	3	-121821	1723.39	~0
For each model given are the number of independent fastsimcoal runs, the number of parameters, the Ln-Likelihood, the delta AIC (Akaike Information Criterion), Akaike's weight of evidence.
The last two are give in reference to the best model (top). Models are sorted by their support. Models are schematically visualized in Figure S2, Supporting information.
