# Supplementary material for: Incipient sympatric speciation in Midas cichlid fish from the youngest and one of the smallest crater lakes in Nicaragua due to differential use of the benthic and limnetic habitats?
Source: Ecol Evol. 2016 Jul 1;6(15):5342–57. doi: 10.1002/ece3.2287 (PMC4984508; doi:10.1002/ece3.2287)
Supplement: Supplementary file 5 — Data set S1. RADseq genotype data in variant call format. [file ECE3-6-5342-s005.zip]

Archive with 1 entries (1 files):
- ece32287-sup-0005-DataS1.vcf
