# Supplementary material for: Incipient sympatric speciation in Midas cichlid fish from the youngest and one of the smallest crater lakes in Nicaragua due to differential use of the benthic and limnetic habitats?
Source: Ecol Evol. 2016 Jul 1;6(15):5342–57. doi: 10.1002/ece3.2287 (PMC4984508; doi:10.1002/ece3.2287)
Supplement: Supplementary file 5 — Data set S1. RADseq genotype data in variant call format. [file ECE3-6-5342-s005.zip › ece32287-sup-0005-DataS1.vcf]

##fileformat=VCFv4.0
##fileDate=20150609
##source="Stacks v1.29"
##INFO=<ID=NS,Number=1,Type=Integer,Description="Number of Samples With Data">
##INFO=<ID=AF,Number=.,Type=Float,Description="Allele Frequency">
##FORMAT=<ID=GT,Number=1,Type=String,Description="Genotype">
##FORMAT=<ID=DP,Number=1,Type=Integer,Description="Read Depth">
##FORMAT=<ID=AD,Number=1,Type=Integer,Description="Allele Depth">
##FORMAT=<ID=GL,Number=.,Type=Float,Description="Genotype Likelihood">
#CHROM	POS	ID	REF	ALT	QUAL	FILTER	INFO	FORMAT	Man_cit_d_nlp_03002	Man_cit_d_nlp_03003	Man_cit_d_nlp_03049	Man_cit_d_nlp_03051	Man_cit_d_nlp_03074	Man_cit_d_nlp_03075	Man_cit_d_nlp_03932	Man_cit_d_nlp_03938	Man_cit_d_nlp_03939	Man_cit_d_nlp_03941	Man_cit_d_nlp_03942	Man_cit_d_nlp_03954	Man_cit_d_nlp_08014	Man_cit_d_nlp_08019	Man_cit_d_nlp_08022	Man_cit_d_nlp_08024	Man_cit_d_nlp_08029	Man_cit_d_nlp_08031	Man_cit_d_nlp_13349	Man_cit_d_nlp_13350	Man_cit_d_nlp_13358	Man_cit_d_nlp_13370	Man_cit_d_nlp_13458	Man_cit_d_nlp_13676	Man_cit_d_nlp_13677	Man_cit_g_nlp_03021	Man_cit_g_nlp_03031	Man_cit_g_nlp_03032	Man_cit_g_nlp_03038	Man_cit_g_nlp_03041	Man_cit_g_nlp_03043	Man_cit_g_nlp_03044	Man_cit_g_nlp_03048	Man_cit_g_nlp_03050	Man_cit_g_nlp_03924	Man_cit_g_nlp_03925	Man_cit_g_nlp_03926	Man_cit_g_nlp_03927	Man_cit_g_nlp_08012	Man_cit_g_nlp_08013	Man_cit_g_nlp_08015	Man_cit_g_nlp_08016	Man_cit_g_nlp_13376	Man_cit_g_nlp_13460	Man_cit_g_nlp_13946	Man_cit_g_nlp_13947	Man_cit_g_nlp_14025	Man_cit_g_nlp_14026	Man_cit_g_nlp_14029	Man_cit_g_nlp_14602	AsM_tol_d_be?_00281	AsM_tol_d_ben_00273	AsM_tol_d_ben_00284	AsM_tol_d_ben_00285	AsM_tol_d_ben_13968	AsM_tol_d_ben_14075	AsM_tol_d_ben_14425	AsM_tol_d_ben_14462	AsM_tol_d_ben_14466	AsM_tol_d_ben_14472	AsM_tol_d_ben_14473	AsM_tol_d_ben_14475	AsM_tol_d_ben_14705	AsM_tol_d_ben_14706	AsM_tol_d_ben_14714	AsM_tol_d_li?_14062	AsM_tol_d_lim_00252	AsM_tol_d_lim_00262	AsM_tol_d_lim_00266	AsM_tol_d_lim_00280	AsM_tol_d_lim_00283	AsM_tol_d_lim_00327	AsM_tol_d_lim_13970	AsM_tol_d_lim_14065	AsM_tol_d_xxx_14423	AsM_tol_g_ben_13949	AsM_tol_g_ben_13950	AsM_tol_g_ben_13955	AsM_tol_g_ben_13956	AsM_tol_g_ben_13982	AsM_tol_g_ben_14040	AsM_tol_g_ben_14041	AsM_tol_g_ben_14049	AsM_tol_g_ben_14050	AsM_tol_g_ben_14052	AsM_tol_g_ben_14057	AsM_tol_g_lim_13951	AsM_tol_g_lim_13983	AsM_tol_g_lim_13984	AsM_tol_g_lim_13985	AsM_tol_g_lim_13986	AsM_tol_g_lim_13987	AsM_tol_g_xxx_14693	AsM_tol_g_xxx_14698	AsM_tol_g_xxx_14701	AsM_tol_g_xxx_14703	AsM_tol_g_xxx_14704	AsM_tol_g_xxx_14712	AsM_tol_g_xxx_14713
LG01	38026	83253	C	G	.	PASS	NS=96;AF=0.969,0.031	GT:DP:AD:GL	0/1:10:4,6:.,13.86,.	0/0:10:5,5:.,13.86,.	0/0:10:5,5:.,13.86,.	0/0:16:8,8:.,22.18,.	0/0:12:6,6:.,16.64,.	0/0:7:3,4:.,9.7,.	0/1:8:3,5:.,11.09,.	0/0:15:7,8:.,20.79,.	0/0:15:7,8:.,20.79,.	0/1:15:10,5:.,20.79,.	0/0:13:6,7:.,18.02,.	0/0:13:6,7:.,18.02,.	0/1:16:8,8:.,22.18,.	0/0:9:4,5:.,12.48,.	0/0:7:3,4:.,9.7,.	0/0:13:6,7:.,18.02,.	0/0:9:4,5:.,12.48,.	0/0:17:8,9:.,23.57,.	0/0:14:7,7:.,19.41,.	0/0:14:7,7:.,19.41,.	0/0:9:4,5:.,12.48,.	0/0:6:3,3:.,8.32,.	0/0:14:7,7:.,19.41,.	0/0:11:5,6:.,15.25,.	0/0:15:7,8:.,20.79,.	0/0:12:6,6:.,16.64,.	0/0:8:4,4:.,11.09,.	0/0:10:5,5:.,13.86,.	0/0:11:5,6:.,15.25,.	0/0:8:4,4:.,11.09,.	0/0:8:4,4:.,11.09,.	0/1:5:2,3:.,6.93,.	0/0:18:9,9:.,24.95,.	0/0:12:6,6:.,16.64,.	0/0:8:4,4:.,11.09,.	0/0:7:3,4:.,9.7,.	0/0:12:6,6:.,16.64,.	0/0:11:5,6:.,15.25,.	0/0:14:7,7:.,19.41,.	0/0:10:5,5:.,13.86,.	0/0:14:7,7:.,19.41,.	0/0:10:5,5:.,13.86,.	0/0:8:4,4:.,11.09,.	0/1:15:9,6:.,20.79,.	0/0:9:4,5:.,12.48,.	0/0:17:8,9:.,23.57,.	0/0:14:7,7:.,19.41,.	0/0:7:3,4:.,9.7,.	0/0:18:9,9:.,24.95,.	0/0:8:4,4:.,11.09,.	0/0:12:6,6:.,16.64,.	0/0:17:8,9:.,23.57,.	0/0:12:6,6:.,16.64,.	0/0:7:3,4:.,9.7,.	0/0:6:3,3:.,9.7,.	0/0:11:5,6:.,15.25,.	./.:0:.,.:.,.,.	0/0:11:5,6:.,15.25,.	0/0:7:3,4:.,9.7,.	0/0:10:5,5:.,13.86,.	0/0:12:6,6:.,16.64,.	0/0:7:3,4:.,9.7,.	0/0:13:6,7:.,18.02,.	./.:0:.,.:.,.,.	0/0:5:2,3:.,6.93,.	0/0:8:4,4:.,11.09,.	0/0:12:6,6:.,16.64,.	0/0:10:5,5:.,13.86,.	0/0:12:6,6:.,16.64,.	0/0:5:2,3:.,6.93,.	0/0:8:4,4:.,11.09,.	0/0:7:3,4:.,9.7,.	0/0:10:5,5:.,13.86,.	./.:0:.,.:.,.,.	0/0:11:5,6:.,15.25,.	0/0:12:6,6:.,16.64,.	0/0:9:4,5:.,12.48,.	0/0:13:6,7:.,18.02,.	0/0:15:7,8:.,20.79,.	0/0:6:3,3:.,8.32,.	0/0:11:5,6:.,15.25,.	0/0:17:8,9:.,23.57,.	0/0:9:4,5:.,12.48,.	0/0:8:4,4:.,11.09,.	0/0:15:7,8:.,20.79,.	0/0:9:4,5:.,12.48,.	0/0:10:5,5:.,13.86,.	0/0:11:5,6:.,15.25,.	0/0:13:6,7:.,18.02,.	0/0:6:3,3:.,8.32,.	0/0:9:4,5:.,12.48,.	0/0:14:7,7:.,19.41,.	0/0:9:4,5:.,12.48,.	0/0:13:6,7:.,18.02,.	0/0:14:7,7:.,19.41,.	0/0:25:12,13:.,34.66,.	0/0:22:11,11:.,30.5,.	0/0:12:6,6:.,16.64,.	0/0:15:7,8:.,20.79,.
LG01	40991	2894	C	T	.	PASS	NS=96;AF=0.979,0.021	GT:DP:AD:GL	0/1:27:14,13:.,37.43,.	0/0:47:23,24:.,65.16,.	0/0:47:23,24:.,65.16,.	0/0:47:23,24:.,65.16,.	0/0:41:20,21:.,56.84,.	0/0:46:23,23:.,63.77,.	0/0:32:16,16:.,44.36,.	./.:0:.,.:.,.,.	0/0:54:27,27:.,74.86,.	0/0:55:27,28:.,76.25,.	0/0:35:17,18:.,48.52,.	0/0:48:24,24:.,66.54,.	0/1:50:27,23:.,69.31,.	0/0:44:22,22:.,61,.	0/0:56:28,28:.,77.63,.	0/0:56:28,28:.,77.63,.	0/0:34:17,17:.,47.13,.	0/0:76:38,38:.,105.36,.	0/0:51:25,26:.,70.7,.	0/0:49:24,25:.,67.93,.	0/0:72:36,36:.,99.81,.	0/0:56:28,28:.,77.63,.	0/0:51:25,26:.,70.7,.	0/0:60:30,30:.,83.18,.	0/0:56:28,28:.,77.63,.	0/0:36:18,18:.,49.91,.	0/0:32:16,16:.,44.36,.	0/0:36:18,18:.,49.91,.	./.:0:.,.:.,.,.	0/0:31:15,16:.,42.98,.	0/0:43:21,22:.,59.61,.	0/1:40:19,21:.,55.45,.	0/0:34:17,17:.,47.13,.	0/0:57:28,29:.,79.02,.	0/0:32:16,16:.,44.36,.	0/0:43:21,22:.,59.61,.	0/0:33:16,17:.,45.75,.	0/0:36:18,18:.,49.91,.	0/0:34:17,17:.,47.13,.	0/0:42:21,21:.,58.22,.	0/0:28:14,14:.,38.82,.	0/0:44:22,22:.,61,.	0/0:22:11,11:.,30.5,.	0/1:40:21,19:.,56.84,.	0/0:23:11,12:.,31.88,.	0/0:35:17,18:.,48.52,.	0/0:31:15,16:.,42.98,.	0/0:34:17,17:.,47.13,.	0/0:38:19,19:.,52.68,.	0/0:13:6,7:.,18.02,.	0/0:32:16,16:.,44.36,.	0/0:27:13,14:.,37.43,.	0/0:20:10,10:.,27.73,.	0/0:18:9,9:.,24.95,.	0/0:20:10,10:.,27.73,.	0/0:20:10,10:.,27.73,.	0/0:21:10,11:.,29.11,.	0/0:23:11,12:.,31.88,.	0/0:15:7,8:.,20.79,.	0/0:24:12,12:.,33.27,.	0/0:23:11,12:.,31.88,.	0/0:23:11,12:.,31.88,.	0/0:27:13,14:.,37.43,.	0/0:23:11,12:.,31.88,.	0/0:40:20,20:.,55.45,.	0/0:21:10,11:.,29.11,.	0/0:20:10,10:.,27.73,.	0/0:31:15,16:.,42.98,.	0/0:22:11,11:.,30.5,.	0/0:27:13,14:.,37.43,.	0/0:17:8,9:.,23.57,.	0/0:21:10,11:.,29.11,.	0/0:18:9,9:.,24.95,.	0/0:17:8,9:.,23.57,.	0/0:18:9,9:.,24.95,.	0/0:33:16,17:.,45.75,.	0/0:35:17,18:.,48.52,.	0/0:41:20,21:.,56.84,.	0/0:40:20,20:.,55.45,.	0/0:19:9,10:.,26.34,.	0/0:29:14,15:.,40.2,.	0/0:29:14,15:.,40.2,.	0/0:31:15,16:.,42.98,.	0/0:31:15,16:.,42.98,.	0/0:22:11,11:.,30.5,.	0/0:32:16,16:.,44.36,.	0/0:37:18,19:.,51.29,.	0/0:24:12,12:.,33.27,.	./.:0:.,.:.,.,.	0/0:19:9,10:.,26.34,.	0/0:34:17,17:.,47.13,.	0/0:27:13,14:.,37.43,.	0/0:24:12,12:.,33.27,.	0/0:29:14,15:.,40.2,.	0/0:22:11,11:.,30.5,.	0/0:28:14,14:.,38.82,.	0/0:26:13,13:.,36.04,.	0/0:35:17,18:.,48.52,.	0/0:40:20,20:.,55.45,.
LG01	62805	3107	C	T	.	PASS	NS=72;AF=0.993,0.007	GT:DP:AD:GL	./.:0:.,.:.,.,.	./.:0:.,.:.,.,.	0/0:5:2,3:.,6.93,.	0/0:9:4,5:.,12.48,.	0/0:6:3,3:.,8.32,.	./.:0:.,.:.,.,.	0/0:11:5,6:.,15.25,.	0/0:6:3,3:.,8.32,.	0/0:6:3,3:.,8.32,.	0/0:7:3,4:.,9.7,.	./.:0:.,.:.,.,.	0/0:12:6,6:.,16.64,.	0/0:8:4,4:.,11.09,.	0/0:5:2,3:.,6.93,.	0/0:6:3,3:.,8.32,.	0/0:13:6,7:.,18.02,.	0/0:12:6,6:.,16.64,.	0/0:6:3,3:.,8.32,.	0/0:17:8,9:.,23.57,.	0/0:8:4,4:.,11.09,.	0/0:16:8,8:.,22.18,.	0/0:5:2,3:.,6.93,.	0/0:11:5,6:.,15.25,.	0/0:12:6,6:.,16.64,.	0/0:13:6,7:.,18.02,.	0/0:7:3,4:.,9.7,.	./.:0:.,.:.,.,.	0/0:10:5,5:.,13.86,.	0/0:5:2,3:.,6.93,.	./.:0:.,.:.,.,.	./.:0:.,.:.,.,.	0/0:8:4,4:.,11.09,.	0/0:12:6,6:.,16.64,.	./.:0:.,.:.,.,.	0/0:6:3,3:.,8.32,.	0/0:7:3,4:.,9.7,.	./.:0:.,.:.,.,.	0/0:8:4,4:.,11.09,.	./.:0:.,.:.,.,.	0/0:8:4,4:.,11.09,.	./.:0:.,.:.,.,.	0/0:5:2,3:.,6.93,.	./.:0:.,.:.,.,.	1/0:11:7,4:.,15.25,.	./.:0:.,.:.,.,.	0/0:12:6,6:.,16.64,.	0/0:17:8,9:.,23.57,.	0/0:8:4,4:.,11.09,.	0/0:16:8,8:.,22.18,.	0/0:6:3,3:.,8.32,.	0/0:8:4,4:.,11.09,.	0/0:7:3,4:.,9.7,.	0/0:6:3,3:.,8.32,.	0/0:6:3,3:.,8.32,.	0/0:7:3,4:.,9.7,.	0/0:7:3,4:.,9.7,.	0/0:6:3,3:.,8.32,.	0/0:6:3,3:.,8.32,.	0/0:5:2,3:.,6.93,.	0/0:5:2,3:.,6.93,.	./.:0:.,.:.,.,.	./.:0:.,.:.,.,.	0/0:10:5,5:.,13.86,.	./.:0:.,.:.,.,.	0/0:5:2,3:.,6.93,.	./.:0:.,.:.,.,.	./.:0:.,.:.,.,.	0/0:9:4,5:.,12.48,.	0/0:14:7,7:.,19.41,.	0/0:9:4,5:.,12.48,.	0/0:6:3,3:.,8.32,.	0/0:5:2,3:.,6.93,.	./.:0:.,.:.,.,.	0/0:5:2,3:.,6.93,.	./.:0:.,.:.,.,.	0/0:10:5,5:.,13.86,.	./.:0:.,.:.,.,.	0/0:9:4,5:.,12.48,.	0/0:8:4,4:.,11.09,.	./.:0:.,.:.,.,.	0/0:7:3,4:.,9.7,.	./.:0:.,.:.,.,.	0/0:5:2,3:.,6.93,.	0/0:6:3,3:.,8.32,.	./.:0:.,.:.,.,.	0/0:6:3,3:.,8.32,.	0/0:7:3,4:.,9.7,.	./.:0:.,.:.,.,.	0/0:6:3,3:.,8.32,.	./.:0:.,.:.,.,.	0/0:6:3,3:.,8.32,.	0/0:8:4,4:.,11.09,.	0/0:7:3,4:.,9.7,.	0/0:13:6,7:.,18.02,.	0/0:5:2,3:.,6.93,.	./.:0:.,.:.,.,.	0/0:5:2,3:.,6.93,.	0/0:13:6,7:.,18.02,.	0/0:6:3,3:.,8.32,.
LG01	71927	3192	G	A	.	PASS	NS=95;AF=0.995,0.005	GT:DP:AD:GL	0/0:18:9,9:.,24.95,.	0/0:24:12,12:.,33.27,.	0/0:28:14,14:.,38.82,.	0/0:28:14,14:.,38.82,.	0/0:29:14,15:.,40.2,.	0/0:23:11,12:.,31.88,.	0/0:17:8,9:.,23.57,.	0/0:35:17,18:.,48.52,.	0/0:34:17,17:.,47.13,.	0/0:34:17,17:.,47.13,.	0/0:22:11,11:.,30.5,.	0/0:39:19,20:.,54.07,.	0/0:45:22,23:.,62.38,.	0/0:18:9,9:.,24.95,.	0/0:29:14,15:.,40.2,.	0/0:28:14,14:.,38.82,.	0/0:22:11,11:.,30.5,.	0/0:53:26,27:.,73.47,.	0/0:41:20,21:.,56.84,.	0/0:25:12,13:.,34.66,.	0/0:44:22,22:.,61,.	0/0:18:9,9:.,24.95,.	0/0:44:22,22:.,61,.	0/0:39:19,20:.,54.07,.	0/0:35:17,18:.,48.52,.	0/0:28:14,14:.,38.82,.	0/0:37:18,19:.,51.29,.	0/0:32:16,16:.,44.36,.	0/0:26:13,13:.,36.04,.	0/0:25:12,13:.,34.66,.	0/0:20:10,10:.,27.73,.	0/0:34:17,17:.,47.13,.	0/0:38:19,19:.,52.68,.	0/0:35:17,18:.,48.52,.	0/0:21:10,11:.,29.11,.	0/0:24:12,12:.,33.27,.	0/0:30:15,15:.,41.59,.	0/0:34:17,17:.,47.13,.	0/0:14:7,7:.,19.41,.	0/0:29:14,15:.,40.2,.	0/0:13:6,7:.,18.02,.	0/0:25:12,13:.,34.66,.	0/0:17:8,9:.,23.57,.	0/0:42:21,21:.,58.22,.	./.:0:.,.:.,.,.	0/0:30:15,15:.,41.59,.	0/0:28:14,14:.,38.82,.	0/0:27:13,14:.,37.43,.	1/0:33:14,19:.,45.75,.	0/0:12:6,6:.,16.64,.	0/0:15:7,8:.,20.79,.	0/0:18:9,9:.,24.95,.	0/0:18:9,9:.,24.95,.	0/0:22:11,11:.,30.5,.	0/0:10:5,5:.,13.86,.	0/0:22:11,11:.,30.5,.	0/0:12:6,6:.,16.64,.	0/0:25:12,13:.,34.66,.	0/0:9:4,5:.,12.48,.	0/0:13:6,7:.,18.02,.	0/0:16:8,8:.,22.18,.	./.:0:.,.:.,.,.	0/0:20:10,10:.,27.73,.	0/0:15:7,8:.,20.79,.	0/0:28:14,14:.,38.82,.	0/0:15:7,8:.,20.79,.	0/0:11:5,6:.,15.25,.	0/0:9:4,5:.,12.48,.	0/0:17:8,9:.,23.57,.	0/0:21:10,11:.,29.11,.	0/0:9:4,5:.,12.48,.	./.:0:.,.:.,.,.	0/0:10:5,5:.,13.86,.	0/0:11:5,6:.,15.25,.	./.:0:.,.:.,.,.	0/0:33:16,17:.,45.75,.	0/0:19:9,10:.,26.34,.	0/0:25:12,13:.,34.66,.	0/0:18:9,9:.,24.95,.	0/0:18:9,9:.,24.95,.	0/0:24:12,12:.,33.27,.	0/0:26:13,13:.,36.04,.	0/0:22:11,11:.,30.5,.	0/0:20:10,10:.,27.73,.	0/0:13:6,7:.,18.02,.	0/0:25:12,13:.,34.66,.	0/0:25:12,13:.,34.66,.	0/0:16:8,8:.,22.18,.	0/0:21:10,11:.,29.11,.	0/0:15:7,8:.,20.79,.	0/0:15:7,8:.,20.79,.	0/0:16:8,8:.,22.18,.	0/0:15:7,8:.,20.79,.	0/0:19:9,10:.,26.34,.	0/0:20:10,10:.,27.73,.	0/0:14:7,7:.,19.41,.	0/0:22:11,11:.,30.5,.	0/0:20:10,10:.,27.73,.	0/0:12:6,6:.,16.64,.
LG01	99219	3451	G	A	.	PASS	NS=97;AF=0.830,0.170	GT:DP:AD:GL	0/0:18:9,9:.,24.95,.	0/0:29:14,15:.,40.2,.	0/0:31:15,16:.,42.98,.	1/0:36:21,15:.,49.91,.	1/0:52:28,24:.,72.09,.	0/0:28:14,14:.,38.82,.	1/0:20:11,9:.,27.73,.	0/0:31:15,16:.,42.98,.	0/0:57:28,29:.,79.02,.	1/0:40:17,23:.,55.45,.	0/0:45:22,23:.,62.38,.	1/0:37:13,24:.,51.29,.	0/0:34:17,17:.,47.13,.	1/1:39:19,20:.,54.07,.	1/1:62:31,31:.,85.95,.	0/0:33:16,17:.,45.75,.	0/0:26:13,13:.,36.04,.	./.:0:.,.:.,.,.	0/0:38:19,19:.,52.68,.	./.:0:.,.:.,.,.	1/0:46:19,27:.,63.77,.	1/0:30:7,23:.,41.59,.	1/0:57:23,34:.,79.02,.	1/1:54:27,27:.,74.86,.	0/0:55:27,28:.,76.25,.	1/0:21:11,10:.,29.11,.	1/0:27:9,18:.,37.43,.	1/0:19:6,13:.,26.34,.	0/0:24:12,12:.,33.27,.	1/0:19:11,8:.,26.34,.	1/0:20:12,8:.,27.73,.	0/0:18:9,9:.,24.95,.	1/1:33:16,17:.,45.75,.	0/0:32:16,16:.,44.36,.	0/0:28:14,14:.,38.82,.	1/0:24:10,14:.,33.27,.	0/0:25:12,13:.,34.66,.	0/0:22:11,11:.,30.5,.	1/0:21:11,10:.,29.11,.	1/1:26:13,13:.,36.04,.	0/0:23:11,12:.,31.88,.	1/0:17:11,6:.,23.57,.	1/0:19:6,13:.,26.34,.	0/0:35:17,18:.,48.52,.	1/0:14:5,9:.,19.41,.	1/0:31:18,13:.,42.98,.	0/0:29:14,15:.,40.2,.	1/0:15:5,10:.,20.79,.	1/0:24:11,13:.,33.27,.	1/1:13:6,7:.,18.02,.	0/0:24:12,12:.,33.27,.	0/0:27:13,14:.,37.43,.	0/0:23:11,12:.,31.88,.	0/0:16:8,8:.,22.18,.	0/0:14:7,7:.,19.41,.	0/0:13:6,7:.,18.02,.	0/0:8:4,4:.,11.09,.	0/0:35:17,18:.,48.52,.	0/0:16:8,8:.,22.18,.	0/0:27:13,14:.,37.43,.	0/0:21:10,11:.,29.11,.	0/0:18:9,9:.,24.95,.	0/0:28:14,14:.,38.82,.	0/0:24:12,12:.,33.27,.	0/0:23:11,12:.,31.88,.	0/0:5:2,3:.,6.93,.	0/0:16:8,8:.,22.18,.	0/0:26:13,13:.,36.04,.	0/0:32:16,16:.,44.36,.	0/0:24:12,12:.,33.27,.	0/0:13:6,7:.,18.02,.	0/0:25:12,13:.,34.66,.	0/0:18:9,9:.,24.95,.	0/0:8:4,4:.,11.09,.	0/0:14:7,7:.,19.41,.	0/0:25:12,13:.,34.66,.	0/0:30:15,15:.,41.59,.	0/0:26:13,13:.,36.04,.	0/0:35:17,18:.,48.52,.	0/0:10:5,5:.,13.86,.	0/0:32:16,16:.,44.36,.	0/0:19:9,10:.,26.34,.	0/0:32:16,16:.,44.36,.	0/0:15:7,8:.,20.79,.	0/0:12:6,6:.,16.64,.	0/0:23:11,12:.,31.88,.	0/0:28:14,14:.,38.82,.	0/0:29:14,15:.,40.2,.	0/0:25:12,13:.,34.66,.	0/0:20:10,10:.,27.73,.	0/0:16:8,8:.,22.18,.	0/0:28:14,14:.,38.82,.	0/0:13:6,7:.,18.02,.	0/0:27:13,14:.,37.43,.	0/0:27:13,14:.,37.43,.	0/0:33:16,17:.,45.75,.	0/0:35:17,18:.,48.52,.	0/0:27:13,14:.,37.43,.	0/0:28:14,14:.,38.82,.
LG01	130805	410	A	G	.	PASS	NS=98;AF=0.821,0.179	GT:DP:AD:GL	0/0:17:8,9:.,23.57,.	0/0:30:15,15:.,41.59,.	0/0:31:15,16:.,42.98,.	0/1:26:8,18:.,36.04,.	0/1:41:24,17:.,56.84,.	./.:0:.,.:.,.,.	1/1:29:14,15:.,40.2,.	0/0:63:31,32:.,87.34,.	0/0:42:21,21:.,58.22,.	0/0:55:27,28:.,76.25,.	0/0:46:23,23:.,63.77,.	0/1:41:19,22:.,56.84,.	0/0:57:28,29:.,79.02,.	0/1:40:16,24:.,55.45,.	1/1:59:29,30:.,81.79,.	0/0:30:15,15:.,41.59,.	0/1:39:18,21:.,54.07,.	0/1:73:44,29:.,101.2,.	0/0:46:23,23:.,63.77,.	0/1:43:23,20:.,59.61,.	0/1:47:25,22:.,65.16,.	0/1:28:10,18:.,38.82,.	0/1:50:22,28:.,69.31,.	1/1:57:28,29:.,79.02,.	0/0:47:23,24:.,65.16,.	0/1:35:18,17:.,48.52,.	0/1:35:15,20:.,48.52,.	0/1:47:17,30:.,65.16,.	0/0:33:16,17:.,45.75,.	0/1:47:23,24:.,65.16,.	0/0:36:18,18:.,49.91,.	0/0:35:17,18:.,48.52,.	1/1:34:17,17:.,47.13,.	0/0:37:18,19:.,51.29,.	0/0:23:11,12:.,31.88,.	1/1:42:21,21:.,58.22,.	0/0:37:18,19:.,51.29,.	0/0:43:21,22:.,59.61,.	0/1:27:12,15:.,37.43,.	1/1:43:21,22:.,59.61,.	0/0:46:23,23:.,63.77,.	0/1:45:22,23:.,62.38,.	0/1:27:16,11:.,37.43,.	0/0:41:20,21:.,56.84,.	0/1:24:14,10:.,33.27,.	0/1:32:18,14:.,44.36,.	0/0:42:21,21:.,58.22,.	0/1:48:20,28:.,66.54,.	0/1:30:12,18:.,41.59,.	1/1:18:9,9:.,24.95,.	0/0:30:15,15:.,41.59,.	0/0:19:9,10:.,26.34,.	0/0:26:13,13:.,36.04,.	0/0:13:6,7:.,18.02,.	0/0:14:7,7:.,19.41,.	0/0:17:8,9:.,23.57,.	0/0:14:7,7:.,19.41,.	0/0:23:11,12:.,31.88,.	0/0:23:11,12:.,31.88,.	0/0:10:5,5:.,13.86,.	0/0:13:6,7:.,18.02,.	0/0:13:6,7:.,18.02,.	0/0:21:10,11:.,29.11,.	0/0:18:9,9:.,24.95,.	0/0:23:11,12:.,31.88,.	0/0:13:6,7:.,18.02,.	0/0:26:13,13:.,36.04,.	0/0:20:10,10:.,27.73,.	0/0:24:12,12:.,33.27,.	0/0:27:13,14:.,37.43,.	0/0:11:5,6:.,15.25,.	0/0:18:9,9:.,24.95,.	0/0:6:3,3:.,8.32,.	0/0:14:7,7:.,19.41,.	0/0:18:9,9:.,24.95,.	0/0:20:10,10:.,27.73,.	0/0:23:11,12:.,31.88,.	0/0:28:14,14:.,38.82,.	0/0:26:13,13:.,36.04,.	0/0:8:4,4:.,11.09,.	0/0:19:9,10:.,26.34,.	0/0:27:13,14:.,37.43,.	0/0:14:7,7:.,19.41,.	0/0:25:12,13:.,34.66,.	0/0:11:5,6:.,15.25,.	0/0:24:12,12:.,33.27,.	0/0:30:15,15:.,41.59,.	0/0:20:10,10:.,27.73,.	0/0:29:14,15:.,40.2,.	0/0:14:7,7:.,19.41,.	0/0:22:11,11:.,30.5,.	0/0:21:10,11:.,29.11,.	0/0:11:5,6:.,15.25,.	0/0:21:10,11:.,29.11,.	0/0:23:11,12:.,31.88,.	0/0:18:9,9:.,24.95,.	0/0:33:16,17:.,45.75,.	0/0:23:11,12:.,31.88,.	0/0:15:7,8:.,20.79,.
LG01	196287	969	G	T	.	PASS	NS=88;AF=0.983,0.017	GT:DP:AD:GL	1/0:12:7,5:.,16.64,.	0/0:9:4,5:.,12.48,.	0/0:17:8,9:.,23.57,.	0/0:18:9,9:.,24.95,.	0/0:17:8,9:.,23.57,.	0/0:24:12,12:.,33.27,.	0/0:8:4,4:.,11.09,.	0/0:28:14,14:.,38.82,.	0/0:20:10,10:.,27.73,.	0/0:24:12,12:.,33.27,.	0/0:21:10,11:.,29.11,.	0/0:22:11,11:.,30.5,.	0/0:31:15,16:.,42.98,.	0/0:21:10,11:.,29.11,.	0/0:33:16,17:.,45.75,.	0/0:23:11,12:.,31.88,.	0/0:19:9,10:.,26.34,.	0/0:24:12,12:.,33.27,.	0/0:24:12,12:.,33.27,.	0/0:11:5,6:.,15.25,.	0/0:21:10,11:.,29.11,.	0/0:24:12,12:.,33.27,.	0/0:20:10,10:.,27.73,.	0/0:29:14,15:.,40.2,.	0/0:21:10,11:.,29.11,.	0/0:13:6,7:.,18.02,.	0/0:20:10,10:.,27.73,.	0/0:16:8,8:.,22.18,.	0/0:16:8,8:.,22.18,.	0/0:13:6,7:.,18.02,.	0/0:12:6,6:.,16.64,.	0/0:7:3,4:.,9.7,.	0/0:10:5,5:.,13.86,.	0/0:20:10,10:.,27.73,.	0/0:15:7,8:.,20.79,.	0/0:12:6,6:.,16.64,.	0/0:14:7,7:.,19.41,.	0/0:19:9,10:.,26.34,.	0/0:11:5,6:.,15.25,.	1/0:22:12,10:.,30.5,.	0/0:10:5,5:.,13.86,.	0/0:12:6,6:.,16.64,.	1/0:8:3,5:.,12.48,.	0/0:21:10,11:.,29.11,.	./.:0:.,.:.,.,.	0/0:11:5,6:.,15.25,.	0/0:18:9,9:.,24.95,.	0/0:14:7,7:.,19.41,.	0/0:17:8,9:.,23.57,.	0/0:8:4,4:.,11.09,.	0/0:9:4,5:.,12.48,.	0/0:7:3,4:.,9.7,.	0/0:8:4,4:.,11.09,.	0/0:8:4,4:.,11.09,.	0/0:6:3,3:.,8.32,.	0/0:9:4,5:.,12.48,.	0/0:7:3,4:.,9.7,.	0/0:5:2,3:.,6.93,.	0/0:5:2,3:.,6.93,.	0/0:9:4,5:.,12.48,.	0/0:8:4,4:.,11.09,.	./.:0:.,.:.,.,.	0/0:11:5,6:.,15.25,.	./.:0:.,.:.,.,.	0/0:11:5,6:.,15.25,.	./.:0:.,.:.,.,.	0/0:7:3,4:.,9.7,.	0/0:6:3,3:.,8.32,.	0/0:5:2,3:.,6.93,.	0/0:8:4,4:.,11.09,.	0/0:5:2,3:.,6.93,.	0/0:6:3,3:.,8.32,.	./.:0:.,.:.,.,.	0/0:8:4,4:.,11.09,.	0/0:5:2,3:.,6.93,.	0/0:7:3,4:.,9.7,.	0/0:5:2,3:.,6.93,.	0/0:11:5,6:.,15.25,.	0/0:9:4,5:.,12.48,.	0/0:7:3,4:.,9.7,.	0/0:8:4,4:.,11.09,.	0/0:8:4,4:.,11.09,.	./.:0:.,.:.,.,.	./.:0:.,.:.,.,.	./.:0:.,.:.,.,.	0/0:7:3,4:.,9.7,.	0/0:10:5,5:.,13.86,.	0/0:12:6,6:.,16.64,.	0/0:15:7,8:.,20.79,.	./.:0:.,.:.,.,.	0/0:7:3,4:.,9.7,.	0/0:10:5,5:.,13.86,.	./.:0:.,.:.,.,.	./.:0:.,.:.,.,.	0/0:10:5,5:.,13.86,.	0/0:12:6,6:.,16.64,.	0/0:10:5,5:.,13.86,.	0/0:7:3,4:.,9.7,.	0/0:6:3,3:.,8.32,.
LG01	196509	974	C	T	.	PASS	NS=99;AF=0.641,0.359	GT:DP:AD:GL	1/0:21:12,9:.,29.11,.	0/0:23:11,12:.,31.88,.	0/0:33:16,17:.,45.75,.	0/0:25:12,13:.,34.66,.	0/0:37:18,19:.,51.29,.	1/0:28:8,20:.,38.82,.	0/0:16:8,8:.,22.18,.	1/0:37:16,21:.,51.29,.	1/0:38:14,24:.,52.68,.	0/0:28:14,14:.,38.82,.	0/0:25:12,13:.,34.66,.	0/0:34:17,17:.,47.13,.	1/1:38:19,19:.,52.68,.	1/0:25:12,13:.,34.66,.	0/0:39:19,20:.,54.07,.	0/0:38:19,19:.,52.68,.	0/0:24:12,12:.,33.27,.	0/0:45:22,23:.,62.38,.	1/0:39:19,20:.,54.07,.	0/0:30:15,15:.,41.59,.	0/0:47:23,24:.,65.16,.	1/0:32:16,16:.,44.36,.	1/0:36:18,18:.,49.91,.	0/0:40:20,20:.,55.45,.	0/0:30:15,15:.,41.59,.	1/0:25:12,13:.,34.66,.	0/0:19:9,10:.,26.34,.	0/0:12:6,6:.,16.64,.	0/0:34:17,17:.,47.13,.	0/0:25:12,13:.,34.66,.	0/0:20:10,10:.,27.73,.	0/0:22:11,11:.,30.5,.	0/0:22:11,11:.,30.5,.	1/0:24:13,11:.,33.27,.	1/0:24:9,15:.,33.27,.	0/0:16:8,8:.,22.18,.	0/0:27:13,14:.,37.43,.	0/0:25:12,13:.,34.66,.	1/0:17:8,9:.,23.57,.	0/0:38:19,19:.,52.68,.	0/0:18:9,9:.,24.95,.	0/0:32:16,16:.,44.36,.	0/0:15:7,8:.,20.79,.	1/0:29:18,11:.,40.2,.	1/0:5:2,3:.,6.93,.	0/0:26:13,13:.,36.04,.	0/0:31:15,16:.,42.98,.	1/0:21:12,9:.,29.11,.	0/0:22:11,11:.,30.5,.	0/0:8:4,4:.,11.09,.	1/0:18:7,11:.,24.95,.	1/0:18:9,9:.,24.95,.	1/1:26:13,13:.,36.04,.	1/1:9:4,5:.,12.48,.	1/1:11:5,6:.,15.25,.	1/1:14:7,7:.,19.41,.	0/0:10:5,5:.,13.86,.	1/0:20:9,11:.,27.73,.	1/1:15:7,8:.,20.79,.	1/0:15:6,9:.,20.79,.	1/0:17:8,9:.,23.57,.	1/0:9:6,3:.,12.48,.	0/0:22:11,11:.,30.5,.	1/1:16:8,8:.,22.18,.	1/1:14:7,7:.,19.41,.	0/0:8:4,4:.,11.09,.	1/0:13:6,7:.,18.02,.	1/0:17:8,9:.,23.57,.	1/0:21:11,10:.,29.11,.	1/1:17:8,9:.,23.57,.	0/0:12:6,6:.,16.64,.	1/0:9:6,3:.,12.48,.	1/0:8:6,2:.,11.09,.	1/1:6:3,3:.,8.32,.	1/0:8:5,3:.,12.48,.	1/1:28:14,14:.,38.82,.	1/1:25:12,13:.,34.66,.	1/1:25:12,13:.,34.66,.	1/0:28:15,13:.,38.82,.	1/0:12:7,5:.,16.64,.	1/0:16:8,8:.,22.18,.	0/0:18:9,9:.,24.95,.	0/0:16:8,8:.,22.18,.	1/0:26:14,12:.,36.04,.	0/0:17:8,9:.,23.57,.	1/0:13:9,4:.,18.02,.	0/0:13:6,7:.,18.02,.	1/0:21:7,14:.,29.11,.	0/0:27:13,14:.,37.43,.	1/1:14:7,7:.,19.41,.	1/0:18:9,9:.,24.95,.	1/1:20:10,10:.,27.73,.	1/0:13:7,6:.,18.02,.	0/0:24:12,12:.,33.27,.	1/1:25:12,13:.,34.66,.	1/0:19:8,11:.,26.34,.	1/0:19:4,15:.,26.34,.	1/0:20:10,10:.,27.73,.	1/0:20:11,9:.,27.73,.
LG01	199875	1019	C	G	.	PASS	NS=93;AF=0.978,0.022	GT:DP:AD:GL	0/0:22:11,11:.,30.5,.	0/0:13:6,7:.,18.02,.	0/0:29:14,15:.,40.2,.	0/0:24:12,12:.,33.27,.	0/0:29:14,15:.,40.2,.	0/0:40:20,20:.,55.45,.	0/0:19:9,10:.,26.34,.	0/0:23:11,12:.,31.88,.	0/0:27:13,14:.,37.43,.	0/0:31:15,16:.,42.98,.	0/0:30:15,15:.,41.59,.	0/0:39:19,20:.,54.07,.	0/0:27:13,14:.,37.43,.	0/0:24:12,12:.,33.27,.	0/0:27:13,14:.,37.43,.	0/0:30:15,15:.,41.59,.	0/0:14:7,7:.,19.41,.	0/0:42:21,21:.,58.22,.	0/0:35:17,18:.,48.52,.	0/0:23:11,12:.,31.88,.	0/0:33:16,17:.,45.75,.	0/0:35:17,18:.,48.52,.	0/0:54:27,27:.,74.86,.	./.:0:.,.:.,.,.	0/0:40:20,20:.,55.45,.	0/0:24:12,12:.,33.27,.	0/0:23:11,12:.,31.88,.	0/0:26:13,13:.,36.04,.	0/0:21:10,11:.,29.11,.	0/0:28:14,14:.,38.82,.	0/0:20:10,10:.,27.73,.	0/0:30:15,15:.,41.59,.	0/0:23:11,12:.,31.88,.	0/0:15:7,8:.,20.79,.	0/0:10:5,5:.,13.86,.	0/0:16:8,8:.,22.18,.	0/0:21:10,11:.,29.11,.	0/0:17:8,9:.,23.57,.	0/0:9:4,5:.,12.48,.	0/0:23:11,12:.,31.88,.	0/0:14:7,7:.,19.41,.	0/0:14:7,7:.,19.41,.	0/0:13:6,7:.,18.02,.	0/0:25:12,13:.,34.66,.	./.:0:.,.:.,.,.	0/0:20:10,10:.,27.73,.	0/0:24:12,12:.,33.27,.	0/0:32:16,16:.,44.36,.	0/0:19:9,10:.,26.34,.	0/0:7:3,4:.,9.7,.	0/0:14:7,7:.,19.41,.	0/0:20:10,10:.,27.73,.	0/0:20:10,10:.,27.73,.	0/0:13:6,7:.,18.02,.	0/0:6:3,3:.,8.32,.	./.:0:.,.:.,.,.	1/0:12:6,6:.,13.86,.	0/0:14:7,7:.,19.41,.	0/0:13:6,7:.,18.02,.	1/0:43:15,28:.,38.82,.	0/0:13:6,7:.,18.02,.	./.:0:.,.:.,.,.	0/0:17:8,9:.,23.57,.	0/0:16:8,8:.,22.18,.	0/0:19:9,10:.,26.34,.	0/0:9:4,5:.,12.48,.	0/0:11:5,6:.,15.25,.	0/0:10:5,5:.,13.86,.	0/0:9:4,5:.,12.48,.	0/0:15:7,8:.,20.79,.	0/0:10:5,5:.,13.86,.	0/0:11:5,6:.,15.25,.	0/0:9:4,5:.,12.48,.	0/0:8:4,4:.,11.09,.	./.:0:.,.:.,.,.	0/0:25:12,13:.,34.66,.	0/0:15:7,8:.,20.79,.	0/0:16:8,8:.,22.18,.	0/0:28:14,14:.,38.82,.	0/0:13:6,7:.,18.02,.	0/0:12:6,6:.,16.64,.	1/0:26:13,13:.,27.73,.	0/0:20:10,10:.,27.73,.	0/0:11:5,6:.,15.25,.	./.:13:.,.:.,.,.	0/0:18:9,9:.,24.95,.	0/0:19:9,10:.,26.34,.	0/0:13:6,7:.,18.02,.	1/0:24:12,12:.,29.11,.	0/0:9:4,5:.,12.48,.	0/0:10:5,5:.,13.86,.	0/0:17:8,9:.,23.57,.	0/0:14:7,7:.,19.41,.	0/0:16:8,8:.,22.18,.	0/0:13:6,7:.,18.02,.	0/0:15:7,8:.,20.79,.	0/0:22:11,11:.,30.5,.	0/0:18:9,9:.,24.95,.	0/0:12:6,6:.,16.64,.
LG01	203875	1069	T	C	.	PASS	NS=98;AF=0.949,0.051	GT:DP:AD:GL	1/0:18:11,7:.,24.95,.	0/0:23:11,12:.,31.88,.	0/0:24:12,12:.,33.27,.	0/0:33:16,17:.,45.75,.	0/0:47:23,24:.,65.16,.	0/0:32:16,16:.,44.36,.	0/0:15:7,8:.,20.79,.	0/0:40:20,20:.,55.45,.	0/0:53:26,27:.,73.47,.	0/0:29:14,15:.,40.2,.	0/0:33:16,17:.,45.75,.	0/0:35:17,18:.,48.52,.	0/0:37:18,19:.,51.29,.	0/0:34:17,17:.,47.13,.	0/0:46:23,23:.,63.77,.	0/0:38:19,19:.,52.68,.	0/0:34:17,17:.,47.13,.	0/0:56:28,28:.,77.63,.	0/0:36:18,18:.,49.91,.	0/0:39:19,20:.,54.07,.	0/0:52:26,26:.,72.09,.	0/0:35:17,18:.,48.52,.	0/0:44:22,22:.,61,.	0/0:53:26,27:.,73.47,.	0/0:37:18,19:.,51.29,.	0/0:25:12,13:.,34.66,.	0/0:13:6,7:.,18.02,.	0/0:21:10,11:.,29.11,.	0/0:19:9,10:.,26.34,.	0/0:31:15,16:.,42.98,.	0/0:26:13,13:.,36.04,.	0/0:14:7,7:.,19.41,.	0/0:22:11,11:.,30.5,.	0/0:21:10,11:.,29.11,.	0/0:23:11,12:.,31.88,.	0/0:27:13,14:.,37.43,.	0/0:24:12,12:.,33.27,.	0/0:24:12,12:.,33.27,.	0/0:27:13,14:.,37.43,.	1/0:30:19,11:.,41.59,.	0/0:21:10,11:.,29.11,.	0/0:24:12,12:.,33.27,.	1/0:16:7,9:.,22.18,.	0/0:29:14,15:.,40.2,.	0/0:12:6,6:.,16.64,.	0/0:15:7,8:.,20.79,.	0/0:19:9,10:.,26.34,.	0/0:22:11,11:.,30.5,.	0/0:25:12,13:.,34.66,.	0/0:13:6,7:.,18.02,.	0/0:20:10,10:.,27.73,.	1/0:13:6,7:.,18.02,.	0/0:19:9,10:.,26.34,.	0/0:11:5,6:.,15.25,.	0/0:19:9,10:.,26.34,.	0/0:12:6,6:.,16.64,.	1/0:13:7,6:.,18.02,.	1/0:22:14,8:.,30.5,.	0/0:14:7,7:.,19.41,.	1/0:19:11,8:.,26.34,.	0/0:16:8,8:.,22.18,.	0/0:11:5,6:.,15.25,.	0/0:20:10,10:.,27.73,.	0/0:21:10,11:.,29.11,.	0/0:28:14,14:.,38.82,.	0/0:11:5,6:.,15.25,.	0/0:14:7,7:.,19.41,.	0/0:13:6,7:.,18.02,.	0/0:16:8,8:.,22.18,.	0/0:21:10,11:.,29.11,.	0/0:11:5,6:.,15.25,.	0/0:13:6,7:.,18.02,.	./.:0:.,.:.,.,.	0/0:17:8,9:.,23.57,.	0/0:11:5,6:.,15.25,.	0/0:27:13,14:.,37.43,.	0/0:25:12,13:.,34.66,.	0/0:17:8,9:.,23.57,.	0/0:26:13,13:.,36.04,.	0/0:13:6,7:.,18.02,.	0/0:29:14,15:.,40.2,.	1/0:28:11,17:.,38.82,.	0/0:21:10,11:.,29.11,.	0/0:18:9,9:.,24.95,.	1/0:20:13,7:.,27.73,.	0/0:26:13,13:.,36.04,.	0/0:26:13,13:.,36.04,.	0/0:38:19,19:.,52.68,.	1/0:28:15,13:.,38.82,.	0/0:13:6,7:.,18.02,.	0/0:19:9,10:.,26.34,.	0/0:22:11,11:.,30.5,.	0/0:11:5,6:.,15.25,.	0/0:17:8,9:.,23.57,.	0/0:19:9,10:.,26.34,.	0/0:28:14,14:.,38.82,.	0/0:21:10,11:.,29.11,.	0/0:30:15,15:.,41.59,.	0/0:17:8,9:.,23.57,.
LG01	236891	94045	G	A	.	PASS	NS=55;AF=0.518,0.482	GT:DP:AD:GL	./.:0:.,.:.,.,.	1/1:5:2,3:.,6.93,.	./.:0:.,.:.,.,.	1/1:5:2,3:.,6.93,.	0/1:5:2,3:.,6.93,.	./.:0:.,.:.,.,.	./.:0:.,.:.,.,.	./.:0:.,.:.,.,.	0/1:7:3,4:.,9.7,.	./.:0:.,.:.,.,.	1/1:5:2,3:.,6.93,.	./.:7:.,.:.,.,.	0/0:5:2,3:.,6.93,.	0/1:13:5,8:.,18.02,.	1/1:5:2,3:.,6.93,.	0/0:7:3,4:.,9.7,.	./.:0:.,.:.,.,.	./.:0:.,.:.,.,.	0/0:10:5,5:.,13.86,.	0/1:5:2,3:.,6.93,.	0/1:12:6,6:.,16.64,.	0/1:7:4,3:.,9.7,.	0/1:6:3,3:.,8.32,.	./.:0:.,.:.,.,.	0/1:6:2,4:.,8.32,.	./.:0:.,.:.,.,.	0/1:8:4,4:.,11.09,.	./.:0:.,.:.,.,.	0/0:6:3,3:.,8.32,.	0/1:6:3,3:.,8.32,.	0/1:8:3,5:.,11.09,.	./.:6:.,.:.,.,.	./.:0:.,.:.,.,.	0/0:7:3,4:.,9.7,.	./.:0:.,.:.,.,.	1/1:5:2,3:.,6.93,.	0/1:6:3,3:.,8.32,.	./.:0:.,.:.,.,.	1/1:7:3,4:.,9.7,.	./.:0:.,.:.,.,.	0/1:7:4,3:.,9.7,.	1/1:8:4,4:.,11.09,.	./.:0:.,.:.,.,.	0/1:6:4,2:.,9.7,.	./.:0:.,.:.,.,.	./.:0:.,.:.,.,.	1/1:9:4,5:.,12.48,.	0/1:7:5,2:.,9.7,.	1/1:13:6,7:.,18.02,.	./.:0:.,.:.,.,.	./.:0:.,.:.,.,.	0/1:8:6,2:.,11.09,.	0/0:5:2,3:.,6.93,.	./.:0:.,.:.,.,.	0/1:5:2,3:.,6.93,.	./.:5:.,.:.,.,.	./.:0:.,.:.,.,.	./.:0:.,.:.,.,.	./.:0:.,.:.,.,.	0/0:6:3,3:.,8.32,.	./.:0:.,.:.,.,.	./.:0:.,.:.,.,.	./.:0:.,.:.,.,.	./.:0:.,.:.,.,.	0/0:6:3,3:.,8.32,.	./.:0:.,.:.,.,.	./.:0:.,.:.,.,.	0/1:6:2,4:.,8.32,.	0/1:9:5,4:.,12.48,.	0/0:8:4,4:.,11.09,.	./.:0:.,.:.,.,.	./.:5:.,.:.,.,.	./.:0:.,.:.,.,.	0/0:5:2,3:.,6.93,.	0/1:5:3,2:.,6.93,.	./.:0:.,.:.,.,.	0/0:6:3,3:.,8.32,.	0/0:8:4,4:.,11.09,.	0/1:6:4,2:.,8.32,.	./.:0:.,.:.,.,.	0/1:11:5,6:.,15.25,.	0/1:8:5,3:.,12.48,.	1/1:7:3,4:.,9.7,.	./.:0:.,.:.,.,.	./.:0:.,.:.,.,.	0/1:7:2,5:.,9.7,.	1/1:10:5,5:.,13.86,.	0/1:5:2,3:.,6.93,.	0/1:6:3,3:.,8.32,.	./.:0:.,.:.,.,.	./.:0:.,.:.,.,.	0/0:9:4,5:.,12.48,.	./.:0:.,.:.,.,.	1/1:8:4,4:.,11.09,.	0/0:6:3,3:.,8.32,.	0/1:9:6,3:.,12.48,.	./.:0:.,.:.,.,.	0/1:7:5,2:.,9.7,.	0/1:9:6,3:.,12.48,.
LG01	289002	1877	G	A	.	PASS	NS=98;AF=0.995,0.005	GT:DP:AD:GL	0/0:19:9,10:.,26.34,.	0/0:27:13,14:.,37.43,.	0/0:23:11,12:.,31.88,.	0/0:21:10,11:.,29.11,.	0/0:29:14,15:.,40.2,.	0/0:35:17,18:.,48.52,.	0/0:16:8,8:.,22.18,.	0/0:37:18,19:.,51.29,.	0/0:40:20,20:.,55.45,.	0/0:35:17,18:.,48.52,.	0/0:25:12,13:.,34.66,.	0/0:26:13,13:.,36.04,.	0/0:35:17,18:.,48.52,.	0/0:30:15,15:.,41.59,.	0/0:36:18,18:.,49.91,.	0/0:30:15,15:.,41.59,.	0/0:30:15,15:.,41.59,.	0/0:29:14,15:.,40.2,.	0/0:28:14,14:.,38.82,.	0/0:33:16,17:.,45.75,.	0/0:32:16,16:.,44.36,.	0/1:26:11,15:.,36.04,.	0/0:31:15,16:.,42.98,.	0/0:25:12,13:.,34.66,.	0/0:42:21,21:.,58.22,.	0/0:15:7,8:.,20.79,.	0/0:23:11,12:.,31.88,.	0/0:19:9,10:.,26.34,.	0/0:17:8,9:.,23.57,.	0/0:16:8,8:.,22.18,.	0/0:18:9,9:.,24.95,.	0/0:24:12,12:.,33.27,.	0/0:21:10,11:.,29.11,.	0/0:28:14,14:.,38.82,.	0/0:13:6,7:.,18.02,.	0/0:18:9,9:.,24.95,.	0/0:22:11,11:.,30.5,.	0/0:21:10,11:.,29.11,.	0/0:13:6,7:.,18.02,.	0/0:19:9,10:.,26.34,.	0/0:13:6,7:.,18.02,.	0/0:18:9,9:.,24.95,.	0/0:11:5,6:.,15.25,.	0/0:17:8,9:.,23.57,.	0/0:15:7,8:.,20.79,.	0/0:15:7,8:.,20.79,.	0/0:19:9,10:.,26.34,.	0/0:22:11,11:.,30.5,.	0/0:14:7,7:.,19.41,.	0/0:12:6,6:.,16.64,.	0/0:23:11,12:.,31.88,.	0/0:23:11,12:.,31.88,.	0/0:14:7,7:.,19.41,.	0/0:11:5,6:.,15.25,.	0/0:13:6,7:.,18.02,.	0/0:20:10,10:.,27.73,.	0/0:5:2,3:.,6.93,.	0/0:17:8,9:.,23.57,.	0/0:16:8,8:.,22.18,.	0/0:16:8,8:.,22.18,.	0/0:21:10,11:.,29.11,.	0/0:15:7,8:.,20.79,.	0/0:6:3,3:.,8.32,.	0/0:12:6,6:.,16.64,.	0/0:15:7,8:.,20.79,.	0/0:12:6,6:.,16.64,.	0/0:13:6,7:.,18.02,.	0/0:15:7,8:.,20.79,.	0/0:9:4,5:.,12.48,.	0/0:15:7,8:.,20.79,.	0/0:11:5,6:.,15.25,.	0/0:11:5,6:.,15.25,.	0/0:7:3,4:.,9.7,.	0/0:5:2,3:.,6.93,.	0/0:7:3,4:.,9.7,.	0/0:17:8,9:.,23.57,.	0/0:19:9,10:.,26.34,.	0/0:18:9,9:.,24.95,.	0/0:17:8,9:.,23.57,.	./.:0:.,.:.,.,.	0/0:21:10,11:.,29.11,.	0/0:9:4,5:.,12.48,.	0/0:9:4,5:.,12.48,.	0/0:12:6,6:.,16.64,.	0/0:6:3,3:.,8.32,.	0/0:24:12,12:.,33.27,.	0/0:20:10,10:.,27.73,.	0/0:15:7,8:.,20.79,.	0/0:17:8,9:.,23.57,.	0/0:13:6,7:.,18.02,.	0/0:9:4,5:.,12.48,.	0/0:14:7,7:.,19.41,.	0/0:12:6,6:.,16.64,.	0/0:16:8,8:.,22.18,.	0/0:15:7,8:.,20.79,.	0/0:20:10,10:.,27.73,.	0/0:19:9,10:.,26.34,.	0/0:26:13,13:.,36.04,.	0/0:19:9,10:.,26.34,.
LG01	303210	2084	C	T	.	PASS	NS=90;AF=0.994,0.006	GT:DP:AD:GL	0/0:7:3,4:.,9.7,.	0/0:13:6,7:.,18.02,.	0/0:11:5,6:.,15.25,.	0/0:10:5,5:.,13.86,.	0/0:19:9,10:.,26.34,.	0/0:22:11,11:.,30.5,.	0/0:12:6,6:.,16.64,.	0/0:18:9,9:.,24.95,.	0/0:15:7,8:.,20.79,.	0/0:35:17,18:.,48.52,.	0/0:22:11,11:.,30.5,.	0/0:23:11,12:.,31.88,.	0/0:17:8,9:.,23.57,.	0/0:7:3,4:.,9.7,.	0/0:14:7,7:.,19.41,.	0/0:15:7,8:.,20.79,.	0/0:12:6,6:.,16.64,.	0/0:18:9,9:.,24.95,.	0/0:15:7,8:.,20.79,.	0/0:14:7,7:.,19.41,.	0/0:30:15,15:.,41.59,.	0/0:20:10,10:.,27.73,.	0/0:25:12,13:.,34.66,.	0/0:19:9,10:.,26.34,.	0/0:16:8,8:.,22.18,.	0/0:13:6,7:.,18.02,.	0/0:12:6,6:.,16.64,.	0/0:18:9,9:.,24.95,.	0/0:11:5,6:.,15.25,.	0/0:8:4,4:.,11.09,.	0/0:6:3,3:.,8.32,.	0/0:7:3,4:.,9.7,.	0/0:10:5,5:.,13.86,.	0/0:14:7,7:.,19.41,.	0/0:8:4,4:.,11.09,.	0/0:10:5,5:.,13.86,.	0/1:11:5,6:.,15.25,.	0/0:12:6,6:.,16.64,.	0/0:7:3,4:.,9.7,.	0/0:8:4,4:.,11.09,.	0/0:7:3,4:.,9.7,.	0/0:9:4,5:.,12.48,.	0/0:10:5,5:.,13.86,.	0/0:20:10,10:.,27.73,.	./.:0:.,.:.,.,.	0/0:10:5,5:.,13.86,.	0/0:10:5,5:.,13.86,.	0/0:8:4,4:.,11.09,.	0/0:8:4,4:.,11.09,.	0/0:8:4,4:.,11.09,.	0/0:8:4,4:.,11.09,.	0/0:13:6,7:.,18.02,.	./.:0:.,.:.,.,.	0/0:5:2,3:.,6.93,.	./.:0:.,.:.,.,.	0/0:9:4,5:.,12.48,.	./.:0:.,.:.,.,.	0/0:12:6,6:.,16.64,.	./.:0:.,.:.,.,.	0/0:7:3,4:.,9.7,.	0/0:8:4,4:.,11.09,.	0/0:8:4,4:.,11.09,.	0/0:8:4,4:.,11.09,.	0/0:8:4,4:.,11.09,.	0/0:8:4,4:.,11.09,.	0/0:7:3,4:.,9.7,.	0/0:7:3,4:.,9.7,.	0/0:8:4,4:.,11.09,.	0/0:11:5,6:.,15.25,.	0/0:5:2,3:.,6.93,.	./.:0:.,.:.,.,.	0/0:7:3,4:.,9.7,.	./.:0:.,.:.,.,.	./.:0:.,.:.,.,.	./.:0:.,.:.,.,.	0/0:12:6,6:.,16.64,.	0/0:12:6,6:.,16.64,.	0/0:11:5,6:.,15.25,.	0/0:12:6,6:.,16.64,.	0/0:7:3,4:.,9.7,.	0/0:7:3,4:.,9.7,.	0/0:9:4,5:.,12.48,.	0/0:8:4,4:.,11.09,.	0/0:7:3,4:.,9.7,.	0/0:7:3,4:.,9.7,.	0/0:12:6,6:.,16.64,.	0/0:11:5,6:.,15.25,.	0/0:11:5,6:.,15.25,.	0/0:18:9,9:.,24.95,.	0/0:6:3,3:.,8.32,.	0/0:7:3,4:.,9.7,.	0/0:9:4,5:.,12.48,.	0/0:9:4,5:.,12.48,.	0/0:8:4,4:.,11.09,.	0/0:5:2,3:.,6.93,.	0/0:14:7,7:.,19.41,.	0/0:9:4,5:.,12.48,.	0/0:11:5,6:.,15.25,.	0/0:5:2,3:.,6.93,.
LG01	305974	2131	C	T	.	PASS	NS=93;AF=0.995,0.005	GT:DP:AD:GL	0/0:7:3,4:.,9.7,.	0/0:5:2,3:.,6.93,.	0/0:12:6,6:.,16.64,.	0/0:8:4,4:.,11.09,.	0/0:15:7,8:.,20.79,.	0/0:11:5,6:.,15.25,.	0/0:10:5,5:.,13.86,.	0/0:8:4,4:.,11.09,.	0/0:11:5,6:.,15.25,.	0/0:14:7,7:.,19.41,.	0/0:11:5,6:.,15.25,.	0/0:14:7,7:.,19.41,.	0/0:15:7,8:.,20.79,.	0/0:15:7,8:.,20.79,.	0/0:16:8,8:.,22.18,.	0/0:15:7,8:.,20.79,.	0/0:8:4,4:.,11.09,.	0/0:19:9,10:.,26.34,.	0/0:13:6,7:.,18.02,.	0/0:7:3,4:.,9.7,.	0/0:12:6,6:.,16.64,.	1/0:13:6,7:.,18.02,.	0/0:15:7,8:.,20.79,.	0/0:10:5,5:.,13.86,.	0/0:9:4,5:.,12.48,.	0/0:11:5,6:.,15.25,.	0/0:11:5,6:.,15.25,.	0/0:15:7,8:.,20.79,.	0/0:8:4,4:.,11.09,.	0/0:8:4,4:.,11.09,.	0/0:12:6,6:.,16.64,.	0/0:13:6,7:.,18.02,.	0/0:8:4,4:.,11.09,.	0/0:13:6,7:.,18.02,.	0/0:7:3,4:.,9.7,.	0/0:6:3,3:.,8.32,.	0/0:8:4,4:.,11.09,.	0/0:15:7,8:.,20.79,.	0/0:7:3,4:.,9.7,.	0/0:12:6,6:.,16.64,.	./.:0:.,.:.,.,.	0/0:8:4,4:.,11.09,.	0/0:8:4,4:.,11.09,.	0/0:10:5,5:.,13.86,.	0/0:5:2,3:.,6.93,.	0/0:11:5,6:.,15.25,.	0/0:13:6,7:.,18.02,.	0/0:10:5,5:.,13.86,.	0/0:12:6,6:.,16.64,.	0/0:8:4,4:.,11.09,.	0/0:10:5,5:.,13.86,.	0/0:15:7,8:.,20.79,.	0/0:10:5,5:.,13.86,.	0/0:7:3,4:.,9.7,.	0/0:7:3,4:.,9.7,.	0/0:6:3,3:.,8.32,.	./.:0:.,.:.,.,.	0/0:7:3,4:.,9.7,.	./.:0:.,.:.,.,.	0/0:13:6,7:.,18.02,.	0/0:10:5,5:.,13.86,.	0/0:7:3,4:.,9.7,.	0/0:7:3,4:.,9.7,.	0/0:13:6,7:.,18.02,.	0/0:11:5,6:.,15.25,.	./.:0:.,.:.,.,.	0/0:9:4,5:.,12.48,.	./.:0:.,.:.,.,.	0/0:10:5,5:.,13.86,.	0/0:18:9,9:.,24.95,.	0/0:9:4,5:.,12.48,.	0/0:5:2,3:.,6.93,.	0/0:9:4,5:.,12.48,.	0/0:7:3,4:.,9.7,.	0/0:6:3,3:.,8.32,.	0/0:11:5,6:.,15.25,.	0/0:5:2,3:.,6.93,.	0/0:6:3,3:.,8.32,.	0/0:13:6,7:.,18.02,.	0/0:5:2,3:.,6.93,.	0/0:12:6,6:.,16.64,.	0/0:8:4,4:.,11.09,.	0/0:10:5,5:.,13.86,.	0/0:14:7,7:.,19.41,.	0/0:5:2,3:.,6.93,.	0/0:14:7,7:.,19.41,.	0/0:15:7,8:.,20.79,.	0/0:13:6,7:.,18.02,.	0/0:10:5,5:.,13.86,.	0/0:6:3,3:.,8.32,.	0/0:6:3,3:.,8.32,.	0/0:11:5,6:.,15.25,.	0/0:9:4,5:.,12.48,.	0/0:11:5,6:.,15.25,.	./.:0:.,.:.,.,.	0/0:10:5,5:.,13.86,.	0/0:15:7,8:.,20.79,.	0/0:24:12,12:.,33.27,.	0/0:17:8,9:.,23.57,.
LG01	326052	2442	C	T	.	PASS	NS=97;AF=0.742,0.258	GT:DP:AD:GL	0/0:21:10,11:.,29.11,.	0/0:24:12,12:.,33.27,.	0/0:34:17,17:.,47.13,.	0/0:29:14,15:.,40.2,.	0/0:32:16,16:.,44.36,.	0/0:36:18,18:.,49.91,.	0/0:23:11,12:.,31.88,.	0/1:38:15,23:.,52.68,.	0/0:27:13,14:.,37.43,.	0/0:26:13,13:.,36.04,.	0/0:29:14,15:.,40.2,.	0/0:31:15,16:.,42.98,.	0/1:43:17,26:.,59.61,.	0/0:37:18,19:.,51.29,.	0/0:39:19,20:.,54.07,.	0/0:42:21,21:.,58.22,.	0/0:26:13,13:.,36.04,.	0/0:44:22,22:.,61,.	0/1:35:17,18:.,48.52,.	0/0:25:12,13:.,34.66,.	0/0:44:22,22:.,61,.	0/0:21:10,11:.,29.11,.	0/0:28:14,14:.,38.82,.	0/0:35:17,18:.,48.52,.	0/0:24:12,12:.,33.27,.	0/1:20:11,9:.,27.73,.	0/0:26:13,13:.,36.04,.	0/0:19:9,10:.,26.34,.	0/0:24:12,12:.,33.27,.	0/0:24:12,12:.,33.27,.	0/0:31:15,16:.,42.98,.	0/0:23:11,12:.,31.88,.	0/0:20:10,10:.,27.73,.	0/0:22:11,11:.,30.5,.	0/1:25:13,12:.,34.66,.	0/0:23:11,12:.,31.88,.	0/0:26:13,13:.,36.04,.	0/0:17:8,9:.,23.57,.	0/0:21:10,11:.,29.11,.	0/0:33:16,17:.,45.75,.	0/0:37:18,19:.,51.29,.	0/0:27:13,14:.,37.43,.	0/0:21:10,11:.,29.11,.	0/0:21:10,11:.,29.11,.	0/1:15:7,8:.,20.79,.	0/0:24:12,12:.,33.27,.	0/0:24:12,12:.,33.27,.	0/0:26:13,13:.,36.04,.	0/0:23:11,12:.,31.88,.	0/0:16:8,8:.,22.18,.	0/0:32:16,16:.,44.36,.	0/0:28:14,14:.,38.82,.	1/1:28:14,14:.,38.82,.	0/1:33:19,14:.,45.75,.	0/1:18:8,10:.,24.95,.	0/1:12:8,4:.,16.64,.	0/0:16:8,8:.,22.18,.	1/1:27:13,14:.,37.43,.	1/1:21:10,11:.,29.11,.	0/1:24:11,13:.,33.27,.	0/1:19:10,9:.,26.34,.	0/1:27:14,13:.,37.43,.	0/0:23:11,12:.,31.88,.	0/1:15:8,7:.,20.79,.	0/1:11:4,7:.,15.25,.	0/0:18:9,9:.,24.95,.	0/1:18:7,11:.,24.95,.	0/1:20:10,10:.,27.73,.	./.:0:.,.:.,.,.	1/1:17:8,9:.,23.57,.	0/0:20:10,10:.,27.73,.	0/0:17:8,9:.,23.57,.	0/1:10:4,6:.,13.86,.	1/1:11:5,6:.,15.25,.	0/1:28:10,18:.,38.82,.	0/1:27:16,11:.,37.43,.	1/1:27:13,14:.,37.43,.	1/1:39:19,20:.,54.07,.	0/1:28:12,16:.,38.82,.	0/1:9:5,4:.,12.48,.	0/1:26:12,14:.,36.04,.	0/0:25:12,13:.,34.66,.	0/0:27:13,14:.,37.43,.	0/1:24:10,14:.,33.27,.	0/0:23:11,12:.,31.88,.	0/1:25:13,12:.,34.66,.	0/0:25:12,13:.,34.66,.	0/1:22:12,10:.,30.5,.	./.:0:.,.:.,.,.	1/1:13:6,7:.,18.02,.	0/1:23:15,8:.,31.88,.	0/1:33:23,10:.,45.75,.	0/1:21:8,13:.,29.11,.	0/0:23:11,12:.,31.88,.	1/1:25:12,13:.,34.66,.	0/1:28:17,11:.,38.82,.	0/1:32:13,19:.,44.36,.	0/1:24:16,8:.,33.27,.	0/1:10:5,5:.,13.86,.
LG01	402385	2889	A	T	.	PASS	NS=93;AF=0.866,0.134	GT:DP:AD:GL	0/0:5:2,3:.,6.93,.	0/1:11:5,6:.,15.25,.	0/0:11:5,6:.,15.25,.	0/0:11:5,6:.,15.25,.	0/0:15:7,8:.,20.79,.	0/1:11:5,6:.,15.25,.	0/1:5:3,2:.,6.93,.	0/1:12:4,8:.,16.64,.	0/1:14:10,4:.,19.41,.	0/0:14:7,7:.,19.41,.	0/1:8:5,3:.,11.09,.	1/1:18:9,9:.,24.95,.	0/0:17:8,9:.,23.57,.	0/0:10:5,5:.,13.86,.	0/0:16:8,8:.,22.18,.	0/1:13:5,8:.,18.02,.	0/0:11:5,6:.,15.25,.	0/0:19:9,10:.,26.34,.	0/1:9:4,5:.,12.48,.	0/0:10:5,5:.,13.86,.	1/1:14:7,7:.,19.41,.	0/0:11:5,6:.,15.25,.	0/0:14:7,7:.,19.41,.	0/0:13:6,7:.,18.02,.	0/0:18:9,9:.,24.95,.	0/1:10:5,5:.,13.86,.	0/1:15:9,6:.,20.79,.	0/1:9:6,3:.,12.48,.	0/0:14:7,7:.,19.41,.	./.:0:.,.:.,.,.	0/0:8:4,4:.,11.09,.	0/0:9:4,5:.,12.48,.	0/0:6:3,3:.,8.32,.	0/0:11:5,6:.,15.25,.	0/0:5:2,3:.,6.93,.	0/0:13:6,7:.,18.02,.	0/0:8:4,4:.,11.09,.	0/1:12:7,5:.,16.64,.	0/0:10:5,5:.,13.86,.	0/1:12:5,7:.,16.64,.	0/0:11:5,6:.,15.25,.	0/0:9:4,5:.,12.48,.	./.:0:.,.:.,.,.	0/0:10:5,5:.,13.86,.	0/0:5:2,3:.,6.93,.	0/0:9:4,5:.,12.48,.	0/0:10:5,5:.,13.86,.	0/0:14:7,7:.,19.41,.	0/0:10:5,5:.,13.86,.	0/1:7:3,4:.,9.7,.	0/0:14:7,7:.,19.41,.	0/1:14:10,4:.,19.41,.	0/0:10:5,5:.,13.86,.	0/0:7:3,4:.,9.7,.	0/0:8:4,4:.,11.09,.	0/0:6:3,3:.,8.32,.	0/0:11:5,6:.,15.25,.	0/1:9:4,5:.,12.48,.	0/0:10:5,5:.,13.86,.	0/0:13:6,7:.,18.02,.	0/1:8:4,4:.,12.48,.	0/0:5:2,3:.,6.93,.	0/0:6:3,3:.,8.32,.	0/0:8:4,4:.,11.09,.	0/0:12:6,6:.,16.64,.	0/0:8:4,4:.,11.09,.	0/0:8:4,4:.,11.09,.	0/0:7:3,4:.,9.7,.	0/0:14:7,7:.,19.41,.	0/0:13:6,7:.,18.02,.	0/0:15:7,8:.,20.79,.	0/1:8:4,4:.,12.48,.	./.:0:.,.:.,.,.	0/0:8:4,4:.,11.09,.	0/1:9:5,4:.,12.48,.	0/0:16:8,8:.,22.18,.	0/0:19:9,10:.,26.34,.	0/0:9:4,5:.,12.48,.	0/0:21:10,11:.,29.11,.	./.:0:.,.:.,.,.	0/0:15:7,8:.,20.79,.	0/0:5:2,3:.,6.93,.	0/1:14:6,8:.,19.41,.	0/0:10:5,5:.,13.86,.	0/0:8:4,4:.,11.09,.	0/0:14:7,7:.,19.41,.	0/0:13:6,7:.,18.02,.	0/0:11:5,6:.,15.25,.	0/0:20:10,10:.,27.73,.	0/0:8:4,4:.,11.09,.	0/1:7:3,4:.,9.7,.	0/0:7:3,4:.,9.7,.	0/0:10:5,5:.,13.86,.	0/0:14:7,7:.,19.41,.	0/0:13:6,7:.,18.02,.	0/0:14:7,7:.,19.41,.	./.:0:.,.:.,.,.	0/0:15:7,8:.,20.79,.	./.:0:.,.:.,.,.
LG01	424660	2910	C	T	.	PASS	NS=99;AF=0.995,0.005	GT:DP:AD:GL	0/0:10:5,5:.,13.86,.	0/0:19:9,10:.,26.34,.	0/0:45:22,23:.,62.38,.	0/0:23:11,12:.,31.88,.	0/0:15:7,8:.,20.79,.	0/0:13:6,7:.,18.02,.	0/0:12:6,6:.,16.64,.	0/0:28:14,14:.,38.82,.	0/1:24:9,15:.,33.27,.	0/0:25:12,13:.,34.66,.	0/0:18:9,9:.,24.95,.	0/0:20:10,10:.,27.73,.	0/0:20:10,10:.,27.73,.	0/0:24:12,12:.,33.27,.	0/0:22:11,11:.,30.5,.	0/0:22:11,11:.,30.5,.	0/0:11:5,6:.,15.25,.	0/0:34:17,17:.,47.13,.	0/0:33:16,17:.,45.75,.	0/0:22:11,11:.,30.5,.	0/0:36:18,18:.,49.91,.	0/0:17:8,9:.,23.57,.	0/0:31:15,16:.,42.98,.	0/0:25:12,13:.,34.66,.	0/0:27:13,14:.,37.43,.	0/0:20:10,10:.,27.73,.	0/0:21:10,11:.,29.11,.	0/0:22:11,11:.,30.5,.	0/0:15:7,8:.,20.79,.	0/0:18:9,9:.,24.95,.	0/0:23:11,12:.,31.88,.	0/0:13:6,7:.,18.02,.	0/0:19:9,10:.,26.34,.	0/0:20:10,10:.,27.73,.	0/0:20:10,10:.,27.73,.	0/0:10:5,5:.,13.86,.	0/0:20:10,10:.,27.73,.	0/0:15:7,8:.,20.79,.	0/0:17:8,9:.,23.57,.	0/0:17:8,9:.,23.57,.	0/0:19:9,10:.,26.34,.	0/0:26:13,13:.,36.04,.	0/0:12:6,6:.,16.64,.	0/0:20:10,10:.,27.73,.	0/0:13:6,7:.,18.02,.	0/0:19:9,10:.,26.34,.	0/0:22:11,11:.,30.5,.	0/0:15:7,8:.,20.79,.	0/0:23:11,12:.,31.88,.	0/0:15:7,8:.,20.79,.	0/0:20:10,10:.,27.73,.	0/0:28:14,14:.,38.82,.	0/0:12:6,6:.,16.64,.	0/0:18:9,9:.,24.95,.	0/0:13:6,7:.,18.02,.	0/0:16:8,8:.,22.18,.	0/0:9:4,5:.,12.48,.	0/0:26:13,13:.,36.04,.	0/0:16:8,8:.,22.18,.	0/0:21:10,11:.,29.11,.	0/0:14:7,7:.,19.41,.	0/0:11:5,6:.,15.25,.	0/0:22:11,11:.,30.5,.	0/0:14:7,7:.,19.41,.	0/0:19:9,10:.,26.34,.	0/0:12:6,6:.,16.64,.	0/0:12:6,6:.,16.64,.	0/0:17:8,9:.,23.57,.	0/0:9:4,5:.,12.48,.	0/0:17:8,9:.,23.57,.	0/0:8:4,4:.,11.09,.	0/0:18:9,9:.,24.95,.	0/0:9:4,5:.,12.48,.	0/0:11:5,6:.,15.25,.	0/0:18:9,9:.,24.95,.	0/0:16:8,8:.,22.18,.	0/0:19:9,10:.,26.34,.	0/0:21:10,11:.,29.11,.	0/0:24:12,12:.,33.27,.	0/0:13:6,7:.,18.02,.	0/0:19:9,10:.,26.34,.	0/0:14:7,7:.,19.41,.	0/0:17:8,9:.,23.57,.	0/0:15:7,8:.,20.79,.	0/0:8:4,4:.,11.09,.	0/0:18:9,9:.,24.95,.	0/0:16:8,8:.,22.18,.	0/0:24:12,12:.,33.27,.	0/0:21:10,11:.,29.11,.	0/0:16:8,8:.,22.18,.	0/0:8:4,4:.,11.09,.	0/0:16:8,8:.,22.18,.	0/0:8:4,4:.,11.09,.	0/0:20:10,10:.,27.73,.	0/0:15:7,8:.,20.79,.	0/0:19:9,10:.,26.34,.	0/0:25:12,13:.,34.66,.	0/0:24:12,12:.,33.27,.	0/0:22:11,11:.,30.5,.
LG01	427267	2913	C	A	.	PASS	NS=99;AF=0.732,0.268	GT:DP:AD:GL	1/1:26:13,13:.,36.04,.	0/0:19:9,10:.,26.34,.	1/0:26:13,13:.,36.04,.	0/0:21:10,11:.,29.11,.	0/0:27:13,14:.,37.43,.	0/0:45:22,23:.,62.38,.	0/0:18:9,9:.,24.95,.	0/0:31:15,16:.,42.98,.	0/0:24:12,12:.,33.27,.	1/0:43:19,24:.,59.61,.	0/0:31:15,16:.,42.98,.	0/0:42:21,21:.,58.22,.	1/0:40:19,21:.,55.45,.	0/0:36:18,18:.,49.91,.	0/0:38:19,19:.,52.68,.	0/0:40:20,20:.,55.45,.	0/0:24:12,12:.,33.27,.	1/1:51:25,26:.,70.7,.	0/0:31:15,16:.,42.98,.	0/0:42:21,21:.,58.22,.	0/0:37:18,19:.,51.29,.	1/0:33:18,15:.,45.75,.	0/0:24:12,12:.,33.27,.	0/0:42:21,21:.,58.22,.	0/0:41:20,21:.,56.84,.	1/0:29:13,16:.,40.2,.	0/0:34:17,17:.,47.13,.	0/0:21:10,11:.,29.11,.	1/0:28:15,13:.,38.82,.	0/0:23:11,12:.,31.88,.	1/0:20:12,8:.,27.73,.	1/0:23:12,11:.,31.88,.	0/0:20:10,10:.,27.73,.	0/0:22:11,11:.,30.5,.	0/0:17:8,9:.,23.57,.	0/0:22:11,11:.,30.5,.	0/0:27:13,14:.,37.43,.	0/0:20:10,10:.,27.73,.	0/0:17:8,9:.,23.57,.	0/0:22:11,11:.,30.5,.	0/0:16:8,8:.,22.18,.	1/0:20:12,8:.,27.73,.	0/0:21:10,11:.,29.11,.	0/0:28:14,14:.,38.82,.	1/0:21:13,8:.,29.11,.	1/0:38:18,20:.,52.68,.	1/0:24:11,13:.,33.27,.	1/0:27:10,17:.,37.43,.	0/0:18:9,9:.,24.95,.	0/0:12:6,6:.,16.64,.	1/1:15:7,8:.,20.79,.	1/0:12:7,5:.,16.64,.	0/0:18:9,9:.,24.95,.	1/0:10:7,3:.,13.86,.	0/0:13:6,7:.,18.02,.	1/0:12:7,5:.,16.64,.	1/1:10:5,5:.,13.86,.	0/0:18:9,9:.,24.95,.	0/0:8:4,4:.,11.09,.	1/0:15:9,6:.,20.79,.	1/0:13:7,6:.,18.02,.	0/0:18:9,9:.,24.95,.	1/1:13:6,7:.,18.02,.	0/0:13:6,7:.,18.02,.	0/0:15:7,8:.,20.79,.	1/1:8:4,4:.,11.09,.	1/0:18:13,5:.,24.95,.	1/0:19:12,7:.,26.34,.	1/0:19:7,12:.,26.34,.	0/0:14:7,7:.,19.41,.	0/0:8:4,4:.,11.09,.	1/0:15:4,11:.,20.79,.	1/0:5:2,3:.,6.93,.	0/0:11:5,6:.,15.25,.	0/0:11:5,6:.,15.25,.	0/0:28:14,14:.,38.82,.	0/0:22:11,11:.,30.5,.	0/0:19:9,10:.,26.34,.	1/0:17:10,7:.,23.57,.	0/0:10:5,5:.,13.86,.	0/0:14:7,7:.,19.41,.	1/1:11:5,6:.,15.25,.	0/0:7:3,4:.,9.7,.	0/0:9:4,5:.,12.48,.	1/1:10:5,5:.,13.86,.	1/0:15:8,7:.,20.79,.	1/1:16:8,8:.,22.18,.	1/0:12:3,9:.,16.64,.	1/1:21:10,11:.,29.11,.	0/0:12:6,6:.,16.64,.	0/0:15:7,8:.,20.79,.	0/0:25:12,13:.,34.66,.	1/0:12:5,7:.,16.64,.	1/1:21:10,11:.,29.11,.	0/0:11:5,6:.,15.25,.	1/0:17:6,11:.,23.57,.	1/0:20:11,9:.,27.73,.	1/0:18:7,11:.,24.95,.	1/0:20:12,8:.,27.73,.
LG01	450703	2937	C	T	.	PASS	NS=85;AF=0.994,0.006	GT:DP:AD:GL	0/0:8:4,4:.,11.09,.	0/0:8:4,4:.,11.09,.	0/0:15:7,8:.,20.79,.	0/0:12:6,6:.,16.64,.	0/0:5:2,3:.,6.93,.	0/0:9:4,5:.,12.48,.	0/0:8:4,4:.,11.09,.	0/0:12:6,6:.,16.64,.	0/0:10:5,5:.,13.86,.	0/0:13:6,7:.,18.02,.	0/0:7:3,4:.,9.7,.	0/0:8:4,4:.,11.09,.	0/0:9:4,5:.,12.48,.	0/0:16:8,8:.,22.18,.	0/0:10:5,5:.,13.86,.	0/0:9:4,5:.,12.48,.	0/0:15:7,8:.,20.79,.	0/0:11:5,6:.,15.25,.	0/0:7:3,4:.,9.7,.	0/0:16:8,8:.,22.18,.	0/0:10:5,5:.,13.86,.	0/0:7:3,4:.,9.7,.	0/0:5:2,3:.,6.93,.	0/0:8:4,4:.,11.09,.	0/0:9:4,5:.,12.48,.	0/0:6:3,3:.,8.32,.	0/0:14:7,7:.,19.41,.	./.:0:.,.:.,.,.	0/0:9:4,5:.,12.48,.	./.:0:.,.:.,.,.	0/0:14:7,7:.,19.41,.	0/0:5:2,3:.,6.93,.	1/0:8:6,2:.,11.09,.	0/0:7:3,4:.,9.7,.	0/0:5:2,3:.,6.93,.	0/0:9:4,5:.,12.48,.	0/0:7:3,4:.,9.7,.	0/0:11:5,6:.,15.25,.	0/0:5:2,3:.,6.93,.	0/0:9:4,5:.,12.48,.	0/0:15:7,8:.,20.79,.	0/0:13:6,7:.,18.02,.	0/0:14:7,7:.,19.41,.	0/0:5:2,3:.,6.93,.	0/0:5:2,3:.,6.93,.	0/0:13:6,7:.,18.02,.	0/0:13:6,7:.,18.02,.	0/0:8:4,4:.,11.09,.	0/0:15:7,8:.,20.79,.	0/0:12:6,6:.,16.64,.	0/0:11:5,6:.,15.25,.	0/0:9:4,5:.,12.48,.	0/0:6:3,3:.,8.32,.	0/0:5:2,3:.,6.93,.	./.:0:.,.:.,.,.	./.:0:.,.:.,.,.	./.:0:.,.:.,.,.	0/0:12:6,6:.,16.64,.	./.:0:.,.:.,.,.	0/0:8:4,4:.,11.09,.	0/0:10:5,5:.,13.86,.	0/0:5:2,3:.,6.93,.	0/0:8:4,4:.,11.09,.	0/0:6:3,3:.,8.32,.	0/0:5:2,3:.,6.93,.	./.:0:.,.:.,.,.	./.:0:.,.:.,.,.	./.:0:.,.:.,.,.	0/0:11:5,6:.,15.25,.	0/0:13:6,7:.,18.02,.	0/0:6:3,3:.,8.32,.	./.:0:.,.:.,.,.	./.:0:.,.:.,.,.	./.:0:.,.:.,.,.	0/0:5:2,3:.,6.93,.	0/0:11:5,6:.,15.25,.	0/0:16:8,8:.,22.18,.	0/0:5:2,3:.,6.93,.	0/0:7:3,4:.,9.7,.	0/0:5:2,3:.,6.93,.	0/0:9:4,5:.,12.48,.	0/0:9:4,5:.,12.48,.	0/0:7:3,4:.,9.7,.	./.:0:.,.:.,.,.	0/0:5:2,3:.,6.93,.	0/0:10:5,5:.,13.86,.	0/0:14:7,7:.,19.41,.	0/0:16:8,8:.,22.18,.	0/0:8:4,4:.,11.09,.	0/0:8:4,4:.,11.09,.	0/0:5:2,3:.,6.93,.	0/0:7:3,4:.,9.7,.	0/0:7:3,4:.,9.7,.	0/0:13:6,7:.,18.02,.	0/0:8:4,4:.,11.09,.	0/0:10:5,5:.,13.86,.	./.:0:.,.:.,.,.	0/0:11:5,6:.,15.25,.	0/0:9:4,5:.,12.48,.
LG01	452062	2939	A	T	.	PASS	NS=97;AF=0.948,0.052	GT:DP:AD:GL	0/0:14:7,7:.,19.41,.	0/0:16:8,8:.,22.18,.	0/0:25:12,13:.,34.66,.	0/0:28:14,14:.,38.82,.	0/1:34:15,19:.,47.13,.	0/0:33:16,17:.,45.75,.	0/0:11:5,6:.,15.25,.	0/0:36:18,18:.,49.91,.	0/0:31:15,16:.,42.98,.	0/0:28:14,14:.,38.82,.	0/1:30:17,13:.,41.59,.	0/0:30:15,15:.,41.59,.	0/0:34:17,17:.,47.13,.	0/0:24:12,12:.,33.27,.	0/1:35:24,11:.,31.88,.	0/0:28:14,14:.,38.82,.	0/0:20:10,10:.,27.73,.	0/0:33:16,17:.,45.75,.	0/0:37:18,19:.,51.29,.	0/0:25:12,13:.,34.66,.	0/0:47:23,24:.,65.16,.	0/0:26:13,13:.,36.04,.	0/0:30:15,15:.,41.59,.	0/1:26:15,11:.,36.04,.	0/1:56:32,24:.,55.45,.	0/0:19:9,10:.,26.34,.	0/0:23:11,12:.,31.88,.	0/0:21:10,11:.,29.11,.	0/0:22:11,11:.,30.5,.	0/0:18:9,9:.,24.95,.	0/1:26:14,12:.,26.34,.	0/0:16:8,8:.,22.18,.	0/0:24:12,12:.,33.27,.	0/0:20:10,10:.,27.73,.	0/1:18:10,8:.,18.02,.	0/0:13:6,7:.,18.02,.	0/0:20:10,10:.,27.73,.	0/0:23:11,12:.,31.88,.	0/1:32:24,8:.,27.73,.	0/0:15:7,8:.,20.79,.	0/0:16:8,8:.,22.18,.	0/0:10:5,5:.,13.86,.	0/0:25:12,13:.,34.66,.	0/0:31:15,16:.,42.98,.	0/0:7:3,4:.,9.7,.	0/0:18:9,9:.,24.95,.	0/0:18:9,9:.,24.95,.	0/1:24:9,15:.,33.27,.	0/1:40:26,14:.,37.43,.	0/0:13:6,7:.,18.02,.	0/0:15:7,8:.,20.79,.	0/0:19:9,10:.,26.34,.	0/0:14:7,7:.,19.41,.	0/0:7:3,4:.,9.7,.	0/0:6:3,3:.,8.32,.	0/0:10:5,5:.,13.86,.	0/0:8:4,4:.,11.09,.	0/0:12:6,6:.,16.64,.	0/0:5:2,3:.,6.93,.	0/0:12:6,6:.,16.64,.	0/0:12:6,6:.,16.64,.	0/0:6:3,3:.,8.32,.	0/0:12:6,6:.,16.64,.	0/0:9:4,5:.,12.48,.	0/0:14:7,7:.,19.41,.	0/0:9:4,5:.,12.48,.	0/0:13:6,7:.,18.02,.	0/0:11:5,6:.,15.25,.	0/0:11:5,6:.,15.25,.	0/0:13:6,7:.,18.02,.	0/0:8:4,4:.,11.09,.	0/0:5:2,3:.,8.32,.	0/0:6:3,3:.,8.32,.	./.:0:.,.:.,.,.	0/0:6:3,3:.,8.32,.	0/0:18:9,9:.,24.95,.	0/0:16:8,8:.,22.18,.	0/0:17:8,9:.,23.57,.	0/0:14:7,7:.,19.41,.	0/0:8:4,4:.,11.09,.	0/0:17:8,9:.,23.57,.	0/0:16:8,8:.,22.18,.	0/0:8:4,4:.,11.09,.	0/0:11:5,6:.,15.25,.	0/0:5:2,3:.,6.93,.	0/0:13:6,7:.,18.02,.	0/0:12:6,6:.,16.64,.	0/0:12:6,6:.,16.64,.	0/0:8:4,4:.,11.09,.	0/0:8:4,4:.,11.09,.	0/0:10:5,5:.,13.86,.	0/0:11:5,6:.,15.25,.	0/0:9:4,5:.,12.48,.	./.:0:.,.:.,.,.	0/0:11:5,6:.,15.25,.	0/0:10:5,5:.,13.86,.	0/0:8:4,4:.,11.09,.	0/0:17:8,9:.,23.57,.	0/0:7:3,4:.,9.7,.
LG01	525048	83269	G	A	.	PASS	NS=67;AF=0.866,0.134	GT:DP:AD:GL	0/1:9:6,3:.,12.48,.	0/0:5:2,3:.,6.93,.	1/1:12:6,6:.,16.64,.	0/1:9:2,7:.,12.48,.	0/0:7:3,4:.,9.7,.	0/1:11:8,3:.,15.25,.	0/0:10:5,5:.,13.86,.	0/0:8:4,4:.,11.09,.	0/0:8:4,4:.,11.09,.	./.:0:.,.:.,.,.	0/0:13:6,7:.,18.02,.	0/0:11:5,6:.,15.25,.	0/1:7:3,4:.,9.7,.	0/0:5:2,3:.,6.93,.	0/0:11:5,6:.,15.25,.	./.:6:.,.:.,.,.	0/0:6:3,3:.,8.32,.	0/0:5:2,3:.,6.93,.	./.:0:.,.:.,.,.	./.:0:.,.:.,.,.	0/0:12:6,6:.,16.64,.	0/0:8:4,4:.,11.09,.	0/0:8:4,4:.,11.09,.	0/1:9:4,5:.,12.48,.	./.:0:.,.:.,.,.	./.:0:.,.:.,.,.	0/0:7:3,4:.,9.7,.	./.:0:.,.:.,.,.	./.:0:.,.:.,.,.	0/1:5:2,3:.,6.93,.	./.:0:.,.:.,.,.	0/0:5:2,3:.,6.93,.	./.:0:.,.:.,.,.	0/0:8:4,4:.,11.09,.	0/1:9:4,5:.,12.48,.	0/1:6:4,2:.,8.32,.	./.:0:.,.:.,.,.	0/0:6:3,3:.,8.32,.	0/0:10:5,5:.,13.86,.	./.:0:.,.:.,.,.	0/1:9:4,5:.,12.48,.	1/1:8:4,4:.,11.09,.	./.:0:.,.:.,.,.	./.:0:.,.:.,.,.	0/0:5:2,3:.,6.93,.	0/0:7:3,4:.,9.7,.	1/1:13:6,7:.,18.02,.	0/1:13:8,5:.,18.02,.	0/1:14:8,6:.,19.41,.	0/1:10:4,6:.,13.86,.	0/0:9:4,5:.,12.48,.	0/0:7:3,4:.,9.7,.	0/0:5:2,3:.,6.93,.	./.:0:.,.:.,.,.	./.:0:.,.:.,.,.	./.:0:.,.:.,.,.	0/0:7:3,4:.,9.7,.	./.:0:.,.:.,.,.	0/0:5:2,3:.,6.93,.	0/0:5:2,3:.,6.93,.	./.:0:.,.:.,.,.	./.:0:.,.:.,.,.	./.:0:.,.:.,.,.	0/0:6:3,3:.,8.32,.	./.:0:.,.:.,.,.	./.:0:.,.:.,.,.	0/0:7:3,4:.,9.7,.	./.:0:.,.:.,.,.	0/0:12:6,6:.,16.64,.	0/0:5:2,3:.,6.93,.	./.:0:.,.:.,.,.	./.:0:.,.:.,.,.	0/0:5:2,3:.,6.93,.	./.:0:.,.:.,.,.	./.:0:.,.:.,.,.	0/0:8:4,4:.,11.09,.	0/0:9:4,5:.,12.48,.	0/0:6:3,3:.,8.32,.	0/0:5:2,3:.,6.93,.	./.:0:.,.:.,.,.	0/0:5:2,3:.,6.93,.	./.:0:.,.:.,.,.	0/0:9:4,5:.,12.48,.	./.:0:.,.:.,.,.	0/0:11:5,6:.,15.25,.	0/0:5:2,3:.,6.93,.	0/0:11:5,6:.,15.25,.	0/0:5:2,3:.,6.93,.	0/0:5:2,3:.,6.93,.	0/0:11:5,6:.,15.25,.	./.:0:.,.:.,.,.	0/0:5:2,3:.,6.93,.	0/0:5:2,3:.,6.93,.	0/0:6:3,3:.,8.32,.	0/0:10:5,5:.,13.86,.	0/0:7:3,4:.,9.7,.	0/0:5:2,3:.,6.93,.	0/0:16:8,8:.,22.18,.	0/0:12:6,6:.,16.64,.
LG01	558853	3034	T	C	.	PASS	NS=94;AF=0.782,0.218	GT:DP:AD:GL	0/1:8:2,6:.,11.09,.	0/0:14:7,7:.,19.41,.	0/1:18:6,12:.,24.95,.	0/1:24:10,14:.,33.27,.	0/0:30:15,15:.,41.59,.	0/0:31:15,16:.,42.98,.	0/1:17:7,10:.,23.57,.	0/0:34:17,17:.,47.13,.	0/1:22:8,14:.,30.5,.	1/1:36:18,18:.,49.91,.	0/0:25:12,13:.,34.66,.	0/0:33:16,17:.,45.75,.	0/0:29:14,15:.,40.2,.	1/1:31:15,16:.,42.98,.	0/0:25:12,13:.,34.66,.	0/0:17:8,9:.,23.57,.	0/0:25:12,13:.,34.66,.	0/0:41:20,21:.,56.84,.	0/0:38:19,19:.,52.68,.	0/0:20:10,10:.,27.73,.	1/1:48:24,24:.,66.54,.	0/1:22:6,16:.,30.5,.	0/1:30:17,13:.,41.59,.	0/0:36:18,18:.,49.91,.	0/0:34:17,17:.,47.13,.	0/1:19:14,5:.,26.34,.	0/1:33:16,17:.,45.75,.	0/1:21:12,9:.,29.11,.	0/1:25:10,15:.,34.66,.	0/0:16:8,8:.,22.18,.	0/0:17:8,9:.,23.57,.	1/1:14:7,7:.,19.41,.	0/1:26:10,16:.,36.04,.	0/1:21:9,12:.,29.11,.	0/1:22:9,13:.,30.5,.	0/1:21:9,12:.,29.11,.	0/1:19:9,10:.,26.34,.	0/0:25:12,13:.,34.66,.	0/0:7:3,4:.,9.7,.	0/0:20:10,10:.,27.73,.	0/1:15:7,8:.,20.79,.	0/0:17:8,9:.,23.57,.	0/0:14:7,7:.,19.41,.	0/0:24:12,12:.,33.27,.	./.:5:.,.:.,.,.	0/0:14:7,7:.,19.41,.	0/0:35:17,18:.,48.52,.	0/0:20:10,10:.,27.73,.	0/0:21:10,11:.,29.11,.	0/0:9:4,5:.,12.48,.	0/0:14:7,7:.,19.41,.	0/0:17:8,9:.,23.57,.	0/0:16:8,8:.,22.18,.	0/0:14:7,7:.,19.41,.	0/0:7:3,4:.,9.7,.	0/0:8:4,4:.,11.09,.	0/1:13:8,5:.,18.02,.	0/0:11:5,6:.,15.25,.	0/0:11:5,6:.,15.25,.	0/0:10:5,5:.,13.86,.	0/1:19:12,7:.,26.34,.	./.:0:.,.:.,.,.	0/0:12:6,6:.,16.64,.	0/0:11:5,6:.,15.25,.	0/0:18:9,9:.,24.95,.	0/0:9:4,5:.,12.48,.	0/0:12:6,6:.,16.64,.	0/0:12:6,6:.,16.64,.	./.:0:.,.:.,.,.	0/0:15:7,8:.,20.79,.	1/1:12:6,6:.,16.64,.	0/1:13:6,7:.,18.02,.	./.:0:.,.:.,.,.	0/0:6:3,3:.,8.32,.	1/1:5:2,3:.,6.93,.	0/0:14:7,7:.,19.41,.	0/0:19:9,10:.,26.34,.	0/0:22:11,11:.,30.5,.	0/0:22:11,11:.,30.5,.	0/1:5:2,3:.,6.93,.	0/1:14:9,5:.,19.41,.	0/1:11:5,6:.,15.25,.	1/1:24:12,12:.,33.27,.	0/1:5:3,2:.,6.93,.	0/1:14:4,10:.,19.41,.	0/0:8:4,4:.,11.09,.	0/0:11:5,6:.,15.25,.	0/0:18:9,9:.,24.95,.	0/1:13:5,8:.,18.02,.	./.:0:.,.:.,.,.	0/1:8:5,3:.,12.48,.	0/0:22:11,11:.,30.5,.	0/0:8:4,4:.,11.09,.	0/0:8:4,4:.,11.09,.	0/0:7:3,4:.,9.7,.	0/0:16:8,8:.,22.18,.	0/0:18:9,9:.,24.95,.	0/0:13:6,7:.,18.02,.	0/0:10:5,5:.,13.86,.
LG01	591593	3086	A	G	.	PASS	NS=98;AF=0.974,0.026	GT:DP:AD:GL	0/0:8:4,4:.,11.09,.	0/0:5:2,3:.,6.93,.	0/0:16:8,8:.,22.18,.	0/0:22:11,11:.,22.18,.	0/0:18:9,9:.,24.95,.	0/0:14:7,7:.,29.11,.	0/0:9:4,5:.,12.48,.	0/0:8:4,4:.,11.09,.	0/0:10:5,5:.,13.86,.	0/0:14:7,7:.,27.73,.	0/0:15:7,8:.,20.79,.	0/0:22:11,11:.,30.5,.	0/0:21:10,11:.,29.11,.	0/0:20:10,10:.,27.73,.	0/0:22:11,11:.,30.5,.	0/0:14:7,7:.,27.73,.	1/0:20:12,8:.,27.73,.	0/0:24:12,12:.,33.27,.	0/0:17:8,9:.,23.57,.	0/0:17:8,9:.,23.57,.	0/0:21:10,11:.,29.11,.	0/0:10:5,5:.,16.64,.	0/0:13:6,7:.,18.02,.	0/0:13:6,7:.,18.02,.	0/0:20:10,10:.,27.73,.	0/0:14:7,7:.,19.41,.	0/0:18:9,9:.,23.57,.	0/0:14:7,7:.,19.41,.	0/0:12:6,6:.,22.18,.	0/0:16:8,8:.,18.02,.	0/0:10:5,5:.,29.11,.	0/0:18:9,9:.,24.95,.	0/0:20:10,10:.,22.18,.	0/0:23:11,12:.,31.88,.	0/0:16:8,8:.,29.11,.	0/0:12:6,6:.,22.18,.	0/0:8:4,4:.,12.48,.	0/0:16:8,8:.,22.18,.	0/0:19:9,10:.,26.34,.	0/0:20:10,10:.,20.79,.	0/0:18:9,9:.,24.95,.	0/0:9:4,5:.,12.48,.	0/0:13:6,7:.,18.02,.	0/0:21:10,11:.,29.11,.	0/0:9:4,5:.,12.48,.	0/0:26:13,13:.,34.66,.	0/0:26:13,13:.,33.27,.	0/0:12:6,6:.,20.79,.	0/0:28:14,14:.,38.82,.	0/0:12:6,6:.,16.64,.	0/0:15:7,8:.,20.79,.	0/0:11:5,6:.,15.25,.	0/0:19:9,10:.,26.34,.	0/0:6:3,3:.,8.32,.	0/0:13:6,7:.,18.02,.	0/0:11:5,6:.,15.25,.	1/0:14:8,6:.,19.41,.	0/0:13:6,7:.,18.02,.	0/0:9:4,5:.,12.48,.	0/0:17:8,9:.,23.57,.	0/0:14:7,7:.,19.41,.	0/0:17:8,9:.,23.57,.	0/0:19:9,10:.,26.34,.	0/0:8:4,4:.,11.09,.	0/0:17:8,9:.,23.57,.	0/0:8:4,4:.,11.09,.	0/0:9:4,5:.,12.48,.	0/0:16:8,8:.,22.18,.	0/0:29:14,15:.,40.2,.	0/0:11:5,6:.,15.25,.	0/0:11:5,6:.,15.25,.	0/0:9:4,5:.,12.48,.	./.:0:.,.:.,.,.	0/0:11:5,6:.,15.25,.	0/0:12:6,6:.,16.64,.	0/0:15:7,8:.,20.79,.	0/0:24:12,12:.,33.27,.	0/0:16:8,8:.,22.18,.	0/0:15:7,8:.,20.79,.	0/0:8:4,4:.,11.09,.	0/0:19:9,10:.,26.34,.	1/0:11:6,5:.,15.25,.	0/0:19:9,10:.,26.34,.	0/0:21:10,11:.,29.11,.	1/0:15:5,10:.,20.79,.	0/0:9:4,5:.,12.48,.	0/0:17:8,9:.,23.57,.	0/0:12:6,6:.,16.64,.	1/0:22:13,9:.,30.5,.	0/0:8:4,4:.,11.09,.	0/0:8:4,4:.,11.09,.	0/0:18:9,9:.,24.95,.	0/0:8:4,4:.,11.09,.	0/0:11:5,6:.,15.25,.	0/0:15:7,8:.,20.79,.	0/0:19:9,10:.,26.34,.	0/0:20:10,10:.,27.73,.	0/0:16:8,8:.,22.18,.	0/0:10:5,5:.,13.86,.
LG01	595456	3089	T	G	.	PASS	NS=99;AF=0.596,0.404	GT:DP:AD:GL	1/0:24:13,11:.,33.27,.	1/1:31:15,16:.,42.98,.	1/1:36:18,18:.,49.91,.	1/0:43:23,20:.,59.61,.	1/0:43:20,23:.,59.61,.	1/0:54:34,20:.,74.86,.	1/0:28:14,14:.,38.82,.	1/0:41:25,16:.,56.84,.	1/0:51:26,25:.,70.7,.	1/0:56:30,26:.,77.63,.	0/0:51:25,26:.,70.7,.	1/1:55:27,28:.,76.25,.	1/0:58:28,30:.,80.41,.	1/1:42:21,21:.,58.22,.	0/0:42:21,21:.,58.22,.	1/1:64:32,32:.,88.72,.	0/0:35:17,18:.,48.52,.	1/0:64:31,33:.,88.72,.	1/0:47:22,25:.,65.16,.	1/0:46:23,23:.,63.77,.	0/0:66:33,33:.,91.5,.	1/0:53:26,27:.,73.47,.	1/1:74:37,37:.,102.59,.	1/1:60:30,30:.,83.18,.	0/0:48:24,24:.,66.54,.	0/0:38:19,19:.,52.68,.	1/0:27:7,20:.,37.43,.	0/0:22:11,11:.,30.5,.	1/0:27:16,11:.,37.43,.	1/0:35:25,10:.,48.52,.	1/1:29:14,15:.,40.2,.	1/0:35:19,16:.,48.52,.	1/0:32:15,17:.,44.36,.	1/0:40:17,23:.,55.45,.	1/0:36:13,23:.,49.91,.	1/0:24:14,10:.,33.27,.	1/0:33:17,16:.,45.75,.	1/1:38:19,19:.,52.68,.	1/0:28:13,15:.,38.82,.	1/0:28:9,19:.,38.82,.	0/0:26:13,13:.,36.04,.	1/1:35:17,18:.,48.52,.	0/0:30:15,15:.,41.59,.	0/0:33:16,17:.,45.75,.	1/0:17:8,9:.,23.57,.	1/0:34:16,18:.,47.13,.	1/1:25:12,13:.,34.66,.	1/0:43:25,18:.,59.61,.	0/0:25:12,13:.,34.66,.	1/0:23:9,14:.,31.88,.	1/1:25:12,13:.,34.66,.	1/0:19:12,7:.,26.34,.	0/0:25:12,13:.,34.66,.	1/0:21:11,10:.,29.11,.	0/0:14:7,7:.,19.41,.	0/0:15:7,8:.,20.79,.	1/0:17:9,8:.,23.57,.	1/0:30:13,17:.,41.59,.	0/0:10:5,5:.,13.86,.	1/0:20:6,14:.,27.73,.	1/0:20:11,9:.,27.73,.	0/0:9:4,5:.,12.48,.	1/1:27:13,14:.,37.43,.	0/0:24:12,12:.,33.27,.	0/0:27:13,14:.,37.43,.	1/1:20:10,10:.,27.73,.	1/0:16:4,12:.,22.18,.	1/0:16:9,7:.,23.57,.	1/0:24:13,11:.,33.27,.	0/0:17:8,9:.,23.57,.	0/0:10:5,5:.,13.86,.	0/0:20:10,10:.,27.73,.	1/0:12:6,6:.,16.64,.	0/0:15:7,8:.,20.79,.	0/0:11:5,6:.,15.25,.	0/0:29:14,15:.,40.2,.	0/0:33:16,17:.,45.75,.	0/0:28:14,14:.,38.82,.	0/0:39:19,20:.,54.07,.	0/0:10:5,5:.,13.86,.	0/0:22:11,11:.,30.5,.	1/0:27:11,16:.,37.43,.	0/0:18:9,9:.,24.95,.	0/0:20:10,10:.,27.73,.	1/0:17:10,7:.,23.57,.	1/0:28:16,12:.,38.82,.	1/1:17:8,9:.,23.57,.	1/0:26:15,11:.,36.04,.	1/0:33:16,17:.,45.75,.	0/0:10:5,5:.,13.86,.	0/0:15:7,8:.,20.79,.	0/0:16:8,8:.,22.18,.	1/0:11:7,4:.,15.25,.	1/1:23:11,12:.,31.88,.	0/0:21:10,11:.,29.11,.	1/0:29:11,18:.,40.2,.	1/0:21:11,10:.,29.11,.	1/0:31:16,15:.,42.98,.	1/0:22:12,10:.,30.5,.
LG01	607818	3093	G	T	.	PASS	NS=93;AF=0.919,0.081	GT:DP:AD:GL	0/0:6:3,3:.,8.32,.	0/0:9:4,5:.,12.48,.	0/0:22:11,11:.,30.5,.	0/0:12:6,6:.,16.64,.	0/0:18:9,9:.,24.95,.	0/0:20:10,10:.,27.73,.	0/0:15:7,8:.,20.79,.	0/0:19:9,10:.,26.34,.	0/0:18:9,9:.,24.95,.	0/0:22:11,11:.,30.5,.	0/0:14:7,7:.,19.41,.	0/0:17:8,9:.,23.57,.	0/0:8:4,4:.,11.09,.	0/0:20:10,10:.,27.73,.	1/0:6:4,2:.,8.32,.	0/0:16:8,8:.,22.18,.	1/0:16:9,7:.,22.18,.	0/0:23:11,12:.,31.88,.	1/0:27:10,17:.,37.43,.	0/0:11:5,6:.,15.25,.	0/0:27:13,14:.,37.43,.	0/0:14:7,7:.,19.41,.	0/0:13:6,7:.,18.02,.	0/0:15:7,8:.,20.79,.	1/0:20:10,10:.,27.73,.	0/0:15:7,8:.,20.79,.	0/0:7:3,4:.,9.7,.	1/0:13:7,6:.,18.02,.	0/0:13:6,7:.,18.02,.	0/0:9:4,5:.,12.48,.	0/0:9:4,5:.,12.48,.	0/0:10:5,5:.,13.86,.	0/0:11:5,6:.,15.25,.	1/0:7:3,4:.,11.09,.	0/0:12:6,6:.,16.64,.	0/0:9:4,5:.,12.48,.	0/0:10:5,5:.,13.86,.	0/0:16:8,8:.,22.18,.	0/0:6:3,3:.,8.32,.	0/0:12:6,6:.,16.64,.	1/0:7:2,5:.,9.7,.	0/0:6:3,3:.,8.32,.	./.:0:.,.:.,.,.	0/0:6:3,3:.,8.32,.	./.:0:.,.:.,.,.	1/0:9:5,4:.,12.48,.	0/0:23:11,12:.,31.88,.	0/0:19:9,10:.,26.34,.	1/0:8:5,3:.,12.48,.	1/0:11:7,4:.,15.25,.	0/0:15:7,8:.,20.79,.	0/0:18:9,9:.,24.95,.	0/0:16:8,8:.,22.18,.	0/0:10:5,5:.,13.86,.	./.:0:.,.:.,.,.	0/0:6:3,3:.,8.32,.	0/0:6:3,3:.,8.32,.	0/0:14:7,7:.,19.41,.	0/0:5:2,3:.,6.93,.	0/0:17:8,9:.,23.57,.	1/0:17:7,10:.,23.57,.	0/0:12:6,6:.,16.64,.	0/0:15:7,8:.,20.79,.	0/0:12:6,6:.,16.64,.	0/0:13:6,7:.,18.02,.	0/0:14:7,7:.,19.41,.	0/0:13:6,7:.,18.02,.	0/0:8:4,4:.,11.09,.	0/0:10:5,5:.,13.86,.	0/0:9:4,5:.,12.48,.	0/0:8:4,4:.,11.09,.	./.:6:.,.:.,.,.	./.:0:.,.:.,.,.	./.:0:.,.:.,.,.	1/0:9:5,4:.,12.48,.	0/0:13:6,7:.,18.02,.	0/0:11:5,6:.,15.25,.	0/0:11:5,6:.,15.25,.	0/0:15:7,8:.,20.79,.	1/0:6:2,4:.,8.32,.	0/0:15:7,8:.,20.79,.	0/0:17:8,9:.,23.57,.	1/0:8:3,5:.,11.09,.	0/0:12:6,6:.,16.64,.	0/0:16:8,8:.,22.18,.	0/0:14:7,7:.,19.41,.	0/0:13:6,7:.,18.02,.	0/0:15:7,8:.,20.79,.	0/0:10:5,5:.,13.86,.	0/0:8:4,4:.,11.09,.	1/0:10:7,3:.,13.86,.	0/0:22:11,11:.,30.5,.	0/0:8:4,4:.,11.09,.	0/0:7:3,4:.,9.7,.	0/0:9:4,5:.,12.48,.	0/0:17:8,9:.,23.57,.	0/0:14:7,7:.,19.41,.	0/0:19:9,10:.,26.34,.	0/0:12:6,6:.,16.64,.
LG01	633902	3115	G	C	.	PASS	NS=96;AF=0.714,0.286	GT:DP:AD:GL	1/0:17:3,14:.,23.57,.	1/1:11:5,6:.,15.25,.	0/0:31:15,16:.,42.98,.	0/0:25:12,13:.,34.66,.	0/0:24:12,12:.,33.27,.	0/0:35:17,18:.,48.52,.	1/0:18:10,8:.,24.95,.	1/0:33:14,19:.,45.75,.	1/0:26:13,13:.,36.04,.	1/0:42:17,25:.,58.22,.	0/0:25:12,13:.,34.66,.	1/1:36:18,18:.,49.91,.	0/0:40:20,20:.,55.45,.	1/0:35:21,14:.,48.52,.	1/0:37:20,17:.,51.29,.	1/0:25:11,14:.,34.66,.	0/0:19:9,10:.,26.34,.	1/0:40:23,17:.,55.45,.	1/0:28:16,12:.,38.82,.	0/0:27:13,14:.,37.43,.	0/0:40:20,20:.,55.45,.	0/0:37:18,19:.,51.29,.	1/0:38:19,19:.,52.68,.	1/0:31:16,15:.,42.98,.	0/0:31:15,16:.,42.98,.	0/0:16:8,8:.,22.18,.	0/0:26:13,13:.,36.04,.	0/0:23:11,12:.,31.88,.	1/0:22:9,13:.,30.5,.	1/0:15:7,8:.,20.79,.	1/0:20:9,11:.,27.73,.	1/0:20:8,12:.,27.73,.	1/0:10:6,4:.,13.86,.	1/0:26:13,13:.,36.04,.	0/0:17:8,9:.,23.57,.	0/0:16:8,8:.,22.18,.	0/0:23:11,12:.,31.88,.	1/0:24:11,13:.,33.27,.	1/0:17:7,10:.,23.57,.	0/0:23:11,12:.,31.88,.	0/0:15:7,8:.,20.79,.	0/0:28:14,14:.,38.82,.	0/0:12:6,6:.,16.64,.	0/0:15:7,8:.,20.79,.	1/0:15:10,5:.,20.79,.	1/0:19:9,10:.,26.34,.	1/0:23:10,13:.,31.88,.	0/0:24:12,12:.,33.27,.	0/0:20:10,10:.,27.73,.	1/0:11:5,6:.,15.25,.	1/1:15:7,8:.,20.79,.	1/0:20:10,10:.,27.73,.	0/0:13:6,7:.,18.02,.	1/0:8:2,6:.,11.09,.	0/0:12:6,6:.,16.64,.	./.:0:.,.:.,.,.	1/0:9:6,3:.,12.48,.	1/0:15:7,8:.,20.79,.	0/0:5:2,3:.,6.93,.	1/0:13:4,9:.,18.02,.	1/0:11:7,4:.,15.25,.	0/0:19:9,10:.,26.34,.	1/1:18:9,9:.,24.95,.	0/0:9:4,5:.,12.48,.	0/0:16:8,8:.,22.18,.	1/1:9:4,5:.,12.48,.	1/0:11:4,7:.,15.25,.	1/0:5:2,3:.,6.93,.	1/0:20:11,9:.,27.73,.	0/0:15:7,8:.,20.79,.	./.:0:.,.:.,.,.	0/0:10:5,5:.,13.86,.	./.:0:.,.:.,.,.	0/0:11:5,6:.,15.25,.	0/0:7:3,4:.,9.7,.	0/0:18:9,9:.,24.95,.	0/0:21:10,11:.,29.11,.	0/0:21:10,11:.,29.11,.	0/0:21:10,11:.,29.11,.	0/0:10:5,5:.,13.86,.	0/0:15:7,8:.,20.79,.	1/0:16:7,9:.,22.18,.	0/0:10:5,5:.,13.86,.	0/0:8:4,4:.,11.09,.	1/0:9:3,6:.,12.48,.	1/0:12:8,4:.,16.64,.	1/1:19:9,10:.,26.34,.	0/0:15:7,8:.,20.79,.	1/0:14:8,6:.,19.41,.	0/0:14:7,7:.,19.41,.	0/0:12:6,6:.,16.64,.	0/0:13:6,7:.,18.02,.	1/0:7:3,4:.,9.7,.	1/1:12:6,6:.,16.64,.	0/0:8:4,4:.,11.09,.	1/0:12:7,5:.,16.64,.	0/0:11:5,6:.,15.25,.	1/0:18:9,9:.,24.95,.	1/0:13:7,6:.,18.02,.
LG01	645530	3128	T	C	.	PASS	NS=91;AF=0.995,0.005	GT:DP:AD:GL	0/0:10:5,5:.,13.86,.	0/0:10:5,5:.,13.86,.	0/0:15:7,8:.,20.79,.	0/0:14:7,7:.,19.41,.	0/0:29:14,15:.,40.2,.	0/0:24:12,12:.,33.27,.	0/0:10:5,5:.,13.86,.	0/0:27:13,14:.,37.43,.	0/0:23:11,12:.,31.88,.	0/0:24:12,12:.,33.27,.	0/0:19:9,10:.,26.34,.	0/0:34:17,17:.,47.13,.	0/0:21:10,11:.,29.11,.	0/0:23:11,12:.,31.88,.	0/0:34:17,17:.,47.13,.	0/0:31:15,16:.,42.98,.	0/0:20:10,10:.,27.73,.	0/0:26:13,13:.,36.04,.	0/0:22:11,11:.,30.5,.	0/0:17:8,9:.,23.57,.	0/0:33:16,17:.,45.75,.	0/0:24:12,12:.,33.27,.	0/0:32:16,16:.,44.36,.	0/0:19:9,10:.,26.34,.	0/0:28:14,14:.,38.82,.	0/0:16:8,8:.,22.18,.	0/0:20:10,10:.,27.73,.	0/0:21:10,11:.,29.11,.	0/0:12:6,6:.,16.64,.	0/0:21:10,11:.,29.11,.	0/0:20:10,10:.,27.73,.	0/0:19:9,10:.,26.34,.	0/0:16:8,8:.,22.18,.	0/0:14:7,7:.,19.41,.	0/0:15:7,8:.,20.79,.	0/0:10:5,5:.,13.86,.	0/0:21:10,11:.,29.11,.	0/0:14:7,7:.,19.41,.	0/0:20:10,10:.,27.73,.	0/0:16:8,8:.,22.18,.	0/0:13:6,7:.,18.02,.	0/0:21:10,11:.,29.11,.	0/0:11:5,6:.,15.25,.	0/0:10:5,5:.,13.86,.	0/0:10:5,5:.,13.86,.	0/0:17:8,9:.,23.57,.	0/0:20:10,10:.,27.73,.	0/0:17:8,9:.,23.57,.	0/0:12:6,6:.,16.64,.	0/0:8:4,4:.,11.09,.	0/0:7:3,4:.,9.7,.	1/0:16:4,12:.,22.18,.	0/0:15:7,8:.,20.79,.	0/0:7:3,4:.,9.7,.	./.:0:.,.:.,.,.	0/0:8:4,4:.,11.09,.	0/0:5:2,3:.,6.93,.	0/0:8:4,4:.,11.09,.	./.:0:.,.:.,.,.	0/0:8:4,4:.,11.09,.	0/0:7:3,4:.,9.7,.	./.:0:.,.:.,.,.	0/0:11:5,6:.,15.25,.	0/0:10:5,5:.,13.86,.	0/0:7:3,4:.,9.7,.	./.:0:.,.:.,.,.	0/0:7:3,4:.,9.7,.	./.:0:.,.:.,.,.	0/0:8:4,4:.,11.09,.	0/0:12:6,6:.,16.64,.	0/0:6:3,3:.,8.32,.	0/0:9:4,5:.,12.48,.	./.:0:.,.:.,.,.	./.:0:.,.:.,.,.	0/0:6:3,3:.,8.32,.	0/0:10:5,5:.,13.86,.	0/0:9:4,5:.,12.48,.	0/0:12:6,6:.,16.64,.	0/0:11:5,6:.,15.25,.	0/0:11:5,6:.,15.25,.	0/0:12:6,6:.,16.64,.	0/0:10:5,5:.,13.86,.	./.:0:.,.:.,.,.	0/0:6:3,3:.,8.32,.	0/0:6:3,3:.,8.32,.	0/0:14:7,7:.,19.41,.	0/0:13:6,7:.,18.02,.	0/0:12:6,6:.,16.64,.	0/0:21:10,11:.,29.11,.	0/0:9:4,5:.,12.48,.	0/0:5:2,3:.,6.93,.	0/0:10:5,5:.,13.86,.	0/0:8:4,4:.,11.09,.	0/0:10:5,5:.,13.86,.	0/0:9:4,5:.,12.48,.	0/0:17:8,9:.,23.57,.	0/0:14:7,7:.,19.41,.	0/0:6:3,3:.,8.32,.	0/0:8:4,4:.,11.09,.
LG01	646533	3129	A	G	.	PASS	NS=96;AF=0.516,0.484	GT:DP:AD:GL	0/1:22:7,15:.,30.5,.	1/1:24:12,12:.,33.27,.	1/1:23:11,12:.,31.88,.	0/1:31:17,14:.,42.98,.	0/1:35:21,14:.,48.52,.	1/1:33:16,17:.,45.75,.	0/1:16:8,8:.,22.18,.	0/1:33:13,20:.,45.75,.	0/1:40:22,18:.,55.45,.	1/1:28:14,14:.,38.82,.	0/1:25:11,14:.,34.66,.	1/1:29:14,15:.,40.2,.	1/1:32:16,16:.,44.36,.	0/1:26:13,13:.,36.04,.	0/1:39:21,18:.,54.07,.	1/1:29:14,15:.,40.2,.	0/1:31:16,15:.,42.98,.	0/1:37:18,19:.,51.29,.	0/1:38:20,18:.,52.68,.	1/1:32:16,16:.,44.36,.	0/0:38:19,19:.,52.68,.	0/1:27:16,11:.,37.43,.	1/1:29:14,15:.,40.2,.	0/1:38:18,20:.,52.68,.	0/0:37:18,19:.,51.29,.	0/0:38:19,19:.,52.68,.	0/1:20:9,11:.,27.73,.	0/0:28:14,14:.,38.82,.	1/1:28:14,14:.,40.2,.	1/1:23:11,12:.,31.88,.	1/1:10:5,5:.,13.86,.	0/1:25:13,12:.,34.66,.	1/1:25:12,13:.,34.66,.	0/1:27:14,13:.,37.43,.	0/1:30:11,19:.,41.59,.	0/1:24:13,11:.,33.27,.	0/1:21:7,14:.,29.11,.	1/1:30:15,15:.,41.59,.	0/1:29:13,16:.,40.2,.	0/1:19:9,10:.,27.73,.	0/0:21:10,11:.,29.11,.	0/1:30:16,14:.,41.59,.	0/0:17:8,9:.,23.57,.	0/0:27:13,14:.,37.43,.	1/1:7:3,4:.,9.7,.	1/1:26:13,13:.,36.04,.	1/1:33:16,17:.,45.75,.	./.:0:.,.:.,.,.	0/0:26:13,13:.,36.04,.	0/1:15:10,5:.,20.79,.	1/1:13:6,7:.,18.02,.	0/1:15:5,10:.,20.79,.	0/0:11:5,6:.,15.25,.	0/1:18:12,6:.,24.95,.	0/0:19:9,10:.,26.34,.	0/0:9:4,5:.,12.48,.	0/1:15:10,5:.,20.79,.	1/1:15:7,8:.,20.79,.	./.:0:.,.:.,.,.	0/1:19:8,11:.,26.34,.	0/1:15:8,7:.,20.79,.	0/0:10:5,5:.,13.86,.	1/1:12:6,6:.,16.64,.	0/0:11:5,6:.,15.25,.	0/0:11:5,6:.,15.25,.	1/1:6:3,3:.,8.32,.	0/1:17:6,11:.,23.57,.	0/1:8:5,3:.,11.09,.	0/1:13:4,9:.,18.02,.	0/0:9:4,5:.,12.48,.	1/1:6:3,3:.,8.32,.	0/0:11:5,6:.,15.25,.	1/1:9:4,5:.,12.48,.	./.:0:.,.:.,.,.	0/0:11:5,6:.,15.25,.	0/0:30:15,15:.,41.59,.	0/0:11:5,6:.,15.25,.	0/0:16:8,8:.,22.18,.	0/0:23:11,12:.,31.88,.	0/0:11:5,6:.,15.25,.	0/1:15:10,5:.,20.79,.	0/1:19:6,13:.,26.34,.	0/1:15:10,5:.,20.79,.	0/1:18:11,7:.,24.95,.	0/1:8:2,6:.,11.09,.	0/1:16:6,10:.,22.18,.	1/1:19:9,10:.,26.34,.	0/0:12:6,6:.,16.64,.	0/1:25:13,12:.,34.66,.	0/0:13:6,7:.,18.02,.	0/0:13:6,7:.,18.02,.	0/0:17:8,9:.,23.57,.	0/1:15:8,7:.,20.79,.	1/1:6:3,3:.,8.32,.	0/0:14:7,7:.,19.41,.	0/1:20:9,11:.,27.73,.	0/0:20:10,10:.,27.73,.	0/1:27:13,14:.,37.43,.	0/1:15:9,6:.,20.79,.
LG01	652309	3139	G	C	.	PASS	NS=98;AF=0.995,0.005	GT:DP:AD:GL	0/0:8:4,4:.,11.09,.	0/0:7:3,4:.,9.7,.	0/0:9:4,5:.,12.48,.	0/0:12:6,6:.,16.64,.	0/0:24:12,12:.,33.27,.	0/0:16:8,8:.,22.18,.	0/0:9:4,5:.,12.48,.	0/0:23:11,12:.,31.88,.	0/0:26:13,13:.,36.04,.	0/0:15:7,8:.,20.79,.	0/0:16:8,8:.,22.18,.	0/0:9:4,5:.,12.48,.	0/0:15:7,8:.,20.79,.	0/0:13:6,7:.,18.02,.	0/0:16:8,8:.,22.18,.	0/0:19:9,10:.,26.34,.	0/0:10:5,5:.,13.86,.	0/0:26:13,13:.,36.04,.	0/0:21:10,11:.,29.11,.	0/1:12:6,6:.,16.64,.	0/0:26:13,13:.,36.04,.	0/0:10:5,5:.,13.86,.	0/0:17:8,9:.,23.57,.	0/0:15:7,8:.,20.79,.	0/0:24:12,12:.,33.27,.	0/0:13:6,7:.,18.02,.	0/0:17:8,9:.,23.57,.	0/0:14:7,7:.,19.41,.	0/0:13:6,7:.,18.02,.	0/0:17:8,9:.,23.57,.	0/0:7:3,4:.,9.7,.	0/0:14:7,7:.,19.41,.	0/0:23:11,12:.,31.88,.	0/0:15:7,8:.,20.79,.	0/0:13:6,7:.,18.02,.	0/0:8:4,4:.,11.09,.	0/0:13:6,7:.,18.02,.	0/0:13:6,7:.,18.02,.	0/0:11:5,6:.,15.25,.	0/0:9:4,5:.,12.48,.	0/0:10:5,5:.,13.86,.	0/0:10:5,5:.,13.86,.	0/0:10:5,5:.,13.86,.	0/0:10:5,5:.,13.86,.	0/0:9:4,5:.,12.48,.	0/0:14:7,7:.,19.41,.	0/0:13:6,7:.,18.02,.	0/0:15:7,8:.,20.79,.	0/0:17:8,9:.,23.57,.	0/0:5:2,3:.,6.93,.	0/0:12:6,6:.,16.64,.	0/0:22:11,11:.,30.5,.	0/0:14:7,7:.,19.41,.	0/0:11:5,6:.,15.25,.	0/0:8:4,4:.,11.09,.	0/0:8:4,4:.,11.09,.	0/0:9:4,5:.,12.48,.	0/0:17:8,9:.,23.57,.	0/0:11:5,6:.,15.25,.	0/0:11:5,6:.,15.25,.	0/0:19:9,10:.,26.34,.	0/0:10:5,5:.,13.86,.	0/0:11:5,6:.,15.25,.	0/0:16:8,8:.,22.18,.	0/0:21:10,11:.,29.11,.	0/0:7:3,4:.,9.7,.	0/0:15:7,8:.,20.79,.	0/0:11:5,6:.,15.25,.	0/0:13:6,7:.,18.02,.	0/0:14:7,7:.,19.41,.	0/0:13:6,7:.,18.02,.	0/0:10:5,5:.,13.86,.	0/0:6:3,3:.,8.32,.	0/0:10:5,5:.,13.86,.	0/0:15:7,8:.,20.79,.	0/0:19:9,10:.,26.34,.	0/0:17:8,9:.,23.57,.	0/0:19:9,10:.,26.34,.	./.:0:.,.:.,.,.	0/0:10:5,5:.,13.86,.	0/0:20:10,10:.,27.73,.	0/0:23:11,12:.,31.88,.	0/0:20:10,10:.,27.73,.	0/0:19:9,10:.,26.34,.	0/0:13:6,7:.,18.02,.	0/0:8:4,4:.,11.09,.	0/0:22:11,11:.,30.5,.	0/0:14:7,7:.,19.41,.	0/0:24:12,12:.,33.27,.	0/0:7:3,4:.,9.7,.	0/0:11:5,6:.,15.25,.	0/0:16:8,8:.,22.18,.	0/0:8:4,4:.,11.09,.	0/0:15:7,8:.,20.79,.	0/0:7:3,4:.,9.7,.	0/0:16:8,8:.,22.18,.	0/0:22:11,11:.,30.5,.	0/0:20:10,10:.,27.73,.	0/0:7:3,4:.,9.7,.
LG01	655657	3141	A	T	.	PASS	NS=81;AF=0.704,0.296	GT:DP:AD:GL	0/0:14:7,7:.,19.41,.	0/0:10:5,5:.,13.86,.	1/1:10:5,5:.,13.86,.	1/0:17:13,4:.,23.57,.	1/0:16:8,8:.,22.18,.	1/1:14:7,7:.,19.41,.	0/0:10:5,5:.,13.86,.	0/0:9:4,5:.,12.48,.	1/0:25:13,12:.,34.66,.	1/0:19:13,6:.,26.34,.	1/0:15:10,5:.,20.79,.	0/0:23:11,12:.,31.88,.	1/1:5:2,3:.,6.93,.	./.:0:.,.:.,.,.	0/0:9:4,5:.,12.48,.	1/0:10:4,6:.,13.86,.	1/0:11:6,5:.,15.25,.	0/0:19:9,10:.,26.34,.	1/1:12:6,6:.,16.64,.	0/0:6:3,3:.,8.32,.	1/1:7:3,4:.,9.7,.	1/1:16:8,8:.,22.18,.	1/0:19:9,10:.,26.34,.	0/0:11:5,6:.,15.25,.	1/0:14:6,8:.,19.41,.	0/0:13:6,7:.,18.02,.	1/1:15:7,8:.,20.79,.	1/1:7:3,4:.,9.7,.	1/0:5:2,3:.,6.93,.	1/0:8:5,3:.,12.48,.	1/0:17:7,10:.,23.57,.	0/0:16:8,8:.,22.18,.	1/0:17:7,10:.,23.57,.	0/0:7:3,4:.,9.7,.	1/1:6:3,3:.,8.32,.	0/0:7:3,4:.,9.7,.	1/0:17:8,9:.,23.57,.	1/1:10:5,5:.,13.86,.	0/0:14:7,7:.,19.41,.	0/0:7:3,4:.,9.7,.	./.:0:.,.:.,.,.	./.:0:.,.:.,.,.	./.:0:.,.:.,.,.	0/0:11:5,6:.,15.25,.	./.:0:.,.:.,.,.	1/0:12:8,4:.,16.64,.	1/0:12:7,5:.,16.64,.	./.:0:.,.:.,.,.	1/0:13:8,5:.,18.02,.	./.:0:.,.:.,.,.	0/0:7:3,4:.,9.7,.	0/0:12:6,6:.,16.64,.	0/0:9:4,5:.,12.48,.	0/0:8:4,4:.,11.09,.	./.:0:.,.:.,.,.	./.:0:.,.:.,.,.	1/0:6:4,2:.,8.32,.	0/0:8:4,4:.,11.09,.	0/0:8:4,4:.,11.09,.	0/0:11:5,6:.,15.25,.	1/0:8:2,6:.,12.48,.	./.:0:.,.:.,.,.	0/0:6:3,3:.,8.32,.	./.:0:.,.:.,.,.	./.:0:.,.:.,.,.	0/0:6:3,3:.,8.32,.	0/0:8:4,4:.,11.09,.	0/0:7:3,4:.,9.7,.	0/0:12:6,6:.,16.64,.	0/0:8:4,4:.,11.09,.	./.:0:.,.:.,.,.	./.:0:.,.:.,.,.	./.:0:.,.:.,.,.	0/0:6:3,3:.,8.32,.	./.:0:.,.:.,.,.	0/0:11:5,6:.,15.25,.	0/0:6:3,3:.,8.32,.	0/0:12:6,6:.,16.64,.	0/0:18:9,9:.,24.95,.	1/0:7:4,3:.,9.7,.	./.:0:.,.:.,.,.	1/1:6:3,3:.,8.32,.	1/1:10:5,5:.,13.86,.	1/0:15:8,7:.,20.79,.	1/0:5:2,3:.,6.93,.	0/0:9:4,5:.,12.48,.	0/0:12:6,6:.,16.64,.	0/0:13:6,7:.,18.02,.	1/0:15:8,7:.,20.79,.	0/0:7:3,4:.,9.7,.	1/0:5:2,3:.,9.7,.	0/0:13:6,7:.,18.02,.	0/0:5:2,3:.,6.93,.	0/0:9:4,5:.,12.48,.	./.:0:.,.:.,.,.	0/0:9:4,5:.,12.48,.	0/0:8:4,4:.,11.09,.	0/0:9:4,5:.,12.48,.	0/0:12:6,6:.,16.64,.
LG01	661747	83284	C	T	.	PASS	NS=76;AF=0.987,0.013	GT:DP:AD:GL	./.:0:.,.:.,.,.	0/0:10:5,5:.,13.86,.	0/0:8:4,4:.,11.09,.	0/0:9:4,5:.,12.48,.	./.:0:.,.:.,.,.	0/0:6:3,3:.,8.32,.	0/0:7:3,4:.,9.7,.	0/0:15:7,8:.,20.79,.	0/0:16:8,8:.,22.18,.	0/0:13:6,7:.,18.02,.	0/0:7:3,4:.,9.7,.	0/0:8:4,4:.,11.09,.	0/0:14:7,7:.,19.41,.	0/0:14:7,7:.,19.41,.	0/0:13:6,7:.,18.02,.	0/0:12:6,6:.,16.64,.	0/0:7:3,4:.,9.7,.	0/0:12:6,6:.,16.64,.	./.:0:.,.:.,.,.	0/0:12:6,6:.,16.64,.	0/0:22:11,11:.,30.5,.	0/0:10:5,5:.,13.86,.	0/0:10:5,5:.,13.86,.	0/0:13:6,7:.,18.02,.	0/0:11:5,6:.,15.25,.	0/0:12:6,6:.,16.64,.	0/0:7:3,4:.,9.7,.	0/0:12:6,6:.,16.64,.	0/0:7:3,4:.,9.7,.	0/0:6:3,3:.,8.32,.	0/0:10:5,5:.,13.86,.	./.:0:.,.:.,.,.	0/0:5:2,3:.,6.93,.	0/0:9:4,5:.,12.48,.	./.:0:.,.:.,.,.	0/1:12:5,7:.,16.64,.	./.:0:.,.:.,.,.	0/1:10:4,6:.,13.86,.	0/0:7:3,4:.,9.7,.	0/0:11:5,6:.,15.25,.	0/0:6:3,3:.,8.32,.	0/0:7:3,4:.,9.7,.	0/0:10:5,5:.,13.86,.	0/0:9:4,5:.,12.48,.	./.:0:.,.:.,.,.	./.:0:.,.:.,.,.	0/0:12:6,6:.,16.64,.	0/0:10:5,5:.,13.86,.	0/0:9:4,5:.,12.48,.	./.:0:.,.:.,.,.	0/0:6:3,3:.,8.32,.	0/0:8:4,4:.,11.09,.	0/0:8:4,4:.,11.09,.	0/0:11:5,6:.,15.25,.	0/0:6:3,3:.,8.32,.	0/0:8:4,4:.,11.09,.	0/0:6:3,3:.,8.32,.	0/0:9:4,5:.,12.48,.	./.:0:.,.:.,.,.	0/0:7:3,4:.,9.7,.	0/0:6:3,3:.,8.32,.	./.:0:.,.:.,.,.	./.:0:.,.:.,.,.	0/0:5:2,3:.,6.93,.	0/0:5:2,3:.,6.93,.	./.:0:.,.:.,.,.	0/0:9:4,5:.,12.48,.	0/0:8:4,4:.,11.09,.	0/0:9:4,5:.,12.48,.	0/0:6:3,3:.,8.32,.	./.:0:.,.:.,.,.	./.:0:.,.:.,.,.	0/0:5:2,3:.,6.93,.	./.:0:.,.:.,.,.	./.:0:.,.:.,.,.	0/0:12:6,6:.,16.64,.	0/0:8:4,4:.,11.09,.	0/0:6:3,3:.,8.32,.	0/0:13:6,7:.,18.02,.	./.:0:.,.:.,.,.	0/0:7:3,4:.,9.7,.	0/0:10:5,5:.,13.86,.	0/0:10:5,5:.,13.86,.	0/0:7:3,4:.,9.7,.	0/0:11:5,6:.,15.25,.	0/0:9:4,5:.,12.48,.	0/0:12:6,6:.,16.64,.	0/0:11:5,6:.,15.25,.	0/0:9:4,5:.,12.48,.	0/0:10:5,5:.,13.86,.	0/0:7:3,4:.,9.7,.	./.:0:.,.:.,.,.	./.:0:.,.:.,.,.	0/0:6:3,3:.,8.32,.	./.:0:.,.:.,.,.	./.:0:.,.:.,.,.	0/0:11:5,6:.,15.25,.	./.:0:.,.:.,.,.	0/0:10:5,5:.,13.86,.
LG01	675145	3154	G	A	.	PASS	NS=95;AF=0.995,0.005	GT:DP:AD:GL	0/0:12:6,6:.,16.64,.	0/0:14:7,7:.,19.41,.	0/0:16:8,8:.,22.18,.	0/0:13:6,7:.,18.02,.	0/0:21:10,11:.,29.11,.	0/0:28:14,14:.,38.82,.	0/0:13:6,7:.,18.02,.	0/0:29:14,15:.,40.2,.	0/0:20:10,10:.,27.73,.	0/0:27:13,14:.,37.43,.	0/0:31:15,16:.,42.98,.	0/0:26:13,13:.,36.04,.	0/0:27:13,14:.,37.43,.	0/0:30:15,15:.,41.59,.	0/0:31:15,16:.,42.98,.	0/0:20:10,10:.,27.73,.	0/0:23:11,12:.,31.88,.	0/0:32:16,16:.,44.36,.	0/0:22:11,11:.,30.5,.	0/0:23:11,12:.,31.88,.	0/0:29:14,15:.,40.2,.	0/0:21:10,11:.,29.11,.	0/1:21:8,13:.,29.11,.	0/0:31:15,16:.,42.98,.	0/0:22:11,11:.,30.5,.	0/0:10:5,5:.,13.86,.	0/0:20:10,10:.,27.73,.	0/0:20:10,10:.,27.73,.	0/0:21:10,11:.,29.11,.	0/0:16:8,8:.,22.18,.	0/0:17:8,9:.,23.57,.	0/0:14:7,7:.,19.41,.	0/0:15:7,8:.,20.79,.	0/0:17:8,9:.,23.57,.	0/0:17:8,9:.,23.57,.	0/0:19:9,10:.,26.34,.	0/0:21:10,11:.,29.11,.	0/0:16:8,8:.,22.18,.	0/0:13:6,7:.,18.02,.	0/0:21:10,11:.,29.11,.	0/0:16:8,8:.,22.18,.	0/0:12:6,6:.,16.64,.	0/0:12:6,6:.,16.64,.	0/0:17:8,9:.,23.57,.	0/0:5:2,3:.,6.93,.	0/0:16:8,8:.,22.18,.	0/0:21:10,11:.,29.11,.	0/0:16:8,8:.,22.18,.	0/0:16:8,8:.,22.18,.	0/0:9:4,5:.,12.48,.	0/0:9:4,5:.,12.48,.	0/0:15:7,8:.,20.79,.	0/0:11:5,6:.,15.25,.	0/0:16:8,8:.,22.18,.	./.:0:.,.:.,.,.	0/0:8:4,4:.,11.09,.	0/0:8:4,4:.,11.09,.	0/0:6:3,3:.,8.32,.	0/0:7:3,4:.,9.7,.	0/0:12:6,6:.,16.64,.	0/0:9:4,5:.,12.48,.	./.:0:.,.:.,.,.	0/0:10:5,5:.,13.86,.	0/0:15:7,8:.,20.79,.	0/0:17:8,9:.,23.57,.	0/0:11:5,6:.,15.25,.	0/0:10:5,5:.,13.86,.	0/0:8:4,4:.,11.09,.	0/0:11:5,6:.,15.25,.	0/0:17:8,9:.,23.57,.	0/0:8:4,4:.,11.09,.	0/0:10:5,5:.,13.86,.	./.:0:.,.:.,.,.	0/0:7:3,4:.,9.7,.	0/0:5:2,3:.,6.93,.	0/0:21:10,11:.,29.11,.	0/0:12:6,6:.,16.64,.	0/0:14:7,7:.,19.41,.	0/0:19:9,10:.,26.34,.	0/0:6:3,3:.,8.32,.	0/0:10:5,5:.,13.86,.	0/0:11:5,6:.,15.25,.	0/0:10:5,5:.,13.86,.	0/0:8:4,4:.,11.09,.	0/0:10:5,5:.,13.86,.	0/0:16:8,8:.,22.18,.	0/0:16:8,8:.,22.18,.	0/0:14:7,7:.,19.41,.	0/0:21:10,11:.,29.11,.	0/0:13:6,7:.,18.02,.	0/0:9:4,5:.,12.48,.	0/0:10:5,5:.,13.86,.	0/0:10:5,5:.,13.86,.	0/0:13:6,7:.,18.02,.	0/0:12:6,6:.,16.64,.	0/0:17:8,9:.,23.57,.	0/0:10:5,5:.,13.86,.	./.:0:.,.:.,.,.	0/0:10:5,5:.,13.86,.
LG01	687751	83291	T	G	.	PASS	NS=87;AF=0.994,0.006	GT:DP:AD:GL	0/0:10:5,5:.,13.86,.	0/0:5:2,3:.,6.93,.	0/0:13:6,7:.,18.02,.	0/0:7:3,4:.,9.7,.	0/0:9:4,5:.,12.48,.	0/0:13:6,7:.,18.02,.	0/0:7:3,4:.,9.7,.	0/0:12:6,6:.,16.64,.	0/0:13:6,7:.,18.02,.	0/0:18:9,9:.,24.95,.	0/0:11:5,6:.,15.25,.	0/0:9:4,5:.,12.48,.	0/0:15:7,8:.,20.79,.	0/0:13:6,7:.,18.02,.	0/0:16:8,8:.,22.18,.	0/0:10:5,5:.,13.86,.	0/0:10:5,5:.,13.86,.	0/0:9:4,5:.,12.48,.	0/0:11:5,6:.,15.25,.	0/0:8:4,4:.,11.09,.	0/0:11:5,6:.,15.25,.	0/0:9:4,5:.,12.48,.	0/0:14:7,7:.,19.41,.	0/0:13:6,7:.,18.02,.	0/0:8:4,4:.,11.09,.	0/0:10:5,5:.,13.86,.	0/0:9:4,5:.,12.48,.	0/0:6:3,3:.,8.32,.	0/0:12:6,6:.,16.64,.	0/0:7:3,4:.,9.7,.	0/0:11:5,6:.,15.25,.	0/0:11:5,6:.,15.25,.	0/0:8:4,4:.,11.09,.	./.:0:.,.:.,.,.	0/0:11:5,6:.,15.25,.	0/0:7:3,4:.,9.7,.	0/0:10:5,5:.,13.86,.	0/0:11:5,6:.,15.25,.	0/0:6:3,3:.,8.32,.	0/0:7:3,4:.,9.7,.	0/0:8:4,4:.,11.09,.	0/0:5:2,3:.,6.93,.	0/0:9:4,5:.,12.48,.	0/0:11:5,6:.,15.25,.	./.:0:.,.:.,.,.	0/0:10:5,5:.,13.86,.	0/0:10:5,5:.,13.86,.	0/0:11:5,6:.,15.25,.	0/1:18:9,9:.,19.41,.	0/0:6:3,3:.,8.32,.	./.:0:.,.:.,.,.	0/0:8:4,4:.,11.09,.	0/0:9:4,5:.,12.48,.	0/0:8:4,4:.,11.09,.	0/0:6:3,3:.,8.32,.	0/0:7:3,4:.,9.7,.	0/0:8:4,4:.,11.09,.	./.:0:.,.:.,.,.	0/0:5:2,3:.,6.93,.	0/0:11:5,6:.,15.25,.	0/0:7:3,4:.,9.7,.	0/0:7:3,4:.,9.7,.	0/0:5:2,3:.,6.93,.	0/0:5:2,3:.,6.93,.	0/0:8:4,4:.,11.09,.	./.:0:.,.:.,.,.	0/0:5:2,3:.,6.93,.	./.:0:.,.:.,.,.	0/0:12:6,6:.,16.64,.	0/0:7:3,4:.,9.7,.	./.:0:.,.:.,.,.	0/0:6:3,3:.,8.32,.	./.:0:.,.:.,.,.	./.:0:.,.:.,.,.	0/0:7:3,4:.,9.7,.	0/0:12:6,6:.,16.64,.	0/0:9:4,5:.,12.48,.	0/0:15:7,8:.,20.79,.	0/0:13:6,7:.,18.02,.	./.:0:.,.:.,.,.	0/0:5:2,3:.,6.93,.	./.:0:.,.:.,.,.	0/0:10:5,5:.,13.86,.	0/0:7:3,4:.,9.7,.	0/0:8:4,4:.,11.09,.	0/0:5:2,3:.,6.93,.	0/0:10:5,5:.,13.86,.	0/0:6:3,3:.,8.32,.	0/0:7:3,4:.,9.7,.	0/0:6:3,3:.,8.32,.	./.:0:.,.:.,.,.	0/0:6:3,3:.,8.32,.	0/0:7:3,4:.,9.7,.	0/0:7:3,4:.,9.7,.	0/0:11:5,6:.,15.25,.	0/0:14:7,7:.,19.41,.	0/0:9:4,5:.,12.48,.	0/0:14:7,7:.,19.41,.	0/0:12:6,6:.,16.64,.
LG01	771463	3232	G	A	.	PASS	NS=98;AF=0.995,0.005	GT:DP:AD:GL	0/0:14:7,7:.,19.41,.	0/0:12:6,6:.,16.64,.	0/0:13:6,7:.,18.02,.	0/0:22:11,11:.,30.5,.	0/0:11:5,6:.,15.25,.	0/0:15:7,8:.,20.79,.	0/0:14:7,7:.,19.41,.	0/0:18:9,9:.,24.95,.	0/0:10:5,5:.,13.86,.	0/0:18:9,9:.,24.95,.	0/0:13:6,7:.,18.02,.	0/0:20:10,10:.,27.73,.	0/0:20:10,10:.,27.73,.	0/0:17:8,9:.,23.57,.	0/0:21:10,11:.,29.11,.	0/1:19:10,9:.,26.34,.	0/0:13:6,7:.,18.02,.	0/0:26:13,13:.,36.04,.	0/0:17:8,9:.,23.57,.	0/0:15:7,8:.,20.79,.	0/0:25:12,13:.,34.66,.	0/0:11:5,6:.,15.25,.	0/0:17:8,9:.,23.57,.	0/0:26:13,13:.,36.04,.	0/0:13:6,7:.,18.02,.	0/0:16:8,8:.,22.18,.	0/0:12:6,6:.,16.64,.	0/0:15:7,8:.,20.79,.	0/0:14:7,7:.,19.41,.	0/0:17:8,9:.,23.57,.	0/0:23:11,12:.,31.88,.	0/0:14:7,7:.,19.41,.	0/0:16:8,8:.,22.18,.	0/0:9:4,5:.,12.48,.	0/0:14:7,7:.,19.41,.	0/0:15:7,8:.,20.79,.	0/0:14:7,7:.,19.41,.	0/0:15:7,8:.,20.79,.	0/0:18:9,9:.,24.95,.	0/0:22:11,11:.,30.5,.	0/0:13:6,7:.,18.02,.	0/0:13:6,7:.,18.02,.	0/0:9:4,5:.,12.48,.	0/0:12:6,6:.,16.64,.	./.:0:.,.:.,.,.	0/0:12:6,6:.,16.64,.	0/0:32:16,16:.,44.36,.	0/0:14:7,7:.,19.41,.	0/0:16:8,8:.,22.18,.	0/0:13:6,7:.,18.02,.	0/0:16:8,8:.,22.18,.	0/0:22:11,11:.,30.5,.	0/0:14:7,7:.,19.41,.	0/0:15:7,8:.,20.79,.	0/0:19:9,10:.,26.34,.	0/0:14:7,7:.,19.41,.	0/0:8:4,4:.,11.09,.	0/0:26:13,13:.,36.04,.	0/0:19:9,10:.,26.34,.	0/0:23:11,12:.,31.88,.	0/0:24:12,12:.,33.27,.	0/0:10:5,5:.,13.86,.	0/0:16:8,8:.,22.18,.	0/0:15:7,8:.,20.79,.	0/0:19:9,10:.,26.34,.	0/0:17:8,9:.,23.57,.	0/0:17:8,9:.,23.57,.	0/0:17:8,9:.,23.57,.	0/0:25:12,13:.,34.66,.	0/0:21:10,11:.,29.11,.	0/0:16:8,8:.,22.18,.	0/0:16:8,8:.,22.18,.	0/0:19:9,10:.,26.34,.	0/0:16:8,8:.,22.18,.	0/0:5:2,3:.,6.93,.	0/0:22:11,11:.,30.5,.	0/0:27:13,14:.,37.43,.	0/0:25:12,13:.,34.66,.	0/0:24:12,12:.,33.27,.	0/0:17:8,9:.,23.57,.	0/0:23:11,12:.,31.88,.	0/0:27:13,14:.,37.43,.	0/0:21:10,11:.,29.11,.	0/0:22:11,11:.,30.5,.	0/0:15:7,8:.,20.79,.	0/0:24:12,12:.,33.27,.	0/0:26:13,13:.,36.04,.	0/0:21:10,11:.,29.11,.	0/0:26:13,13:.,36.04,.	0/0:14:7,7:.,19.41,.	0/0:21:10,11:.,29.11,.	0/0:22:11,11:.,30.5,.	0/0:21:10,11:.,29.11,.	0/0:16:8,8:.,22.18,.	0/0:15:7,8:.,20.79,.	0/0:24:12,12:.,33.27,.	0/0:34:17,17:.,47.13,.	0/0:24:12,12:.,33.27,.	0/0:14:7,7:.,19.41,.
LG01	796947	3249	C	G	.	PASS	NS=87;AF=0.994,0.006	GT:DP:AD:GL	0/0:5:2,3:.,6.93,.	0/0:7:3,4:.,9.7,.	0/0:9:4,5:.,12.48,.	0/0:14:7,7:.,19.41,.	0/0:11:5,6:.,15.25,.	0/0:19:9,10:.,26.34,.	0/0:15:7,8:.,20.79,.	0/0:22:11,11:.,30.5,.	0/0:20:10,10:.,27.73,.	0/0:14:7,7:.,19.41,.	0/0:13:6,7:.,18.02,.	0/0:14:7,7:.,19.41,.	0/0:14:7,7:.,19.41,.	0/0:19:9,10:.,26.34,.	0/0:22:11,11:.,30.5,.	0/0:22:11,11:.,30.5,.	0/0:17:8,9:.,23.57,.	0/0:17:8,9:.,23.57,.	0/0:17:8,9:.,23.57,.	0/0:13:6,7:.,18.02,.	0/0:22:11,11:.,30.5,.	0/0:18:9,9:.,24.95,.	0/0:21:10,11:.,29.11,.	0/0:19:9,10:.,26.34,.	0/0:16:8,8:.,22.18,.	0/0:25:12,13:.,34.66,.	0/0:12:6,6:.,16.64,.	0/0:14:7,7:.,19.41,.	0/0:11:5,6:.,15.25,.	0/0:13:6,7:.,18.02,.	0/0:9:4,5:.,12.48,.	0/0:13:6,7:.,18.02,.	0/0:14:7,7:.,19.41,.	0/0:12:6,6:.,16.64,.	0/0:10:5,5:.,13.86,.	0/0:17:8,9:.,23.57,.	0/0:14:7,7:.,19.41,.	0/0:11:5,6:.,15.25,.	0/0:8:4,4:.,11.09,.	0/0:13:6,7:.,18.02,.	0/0:18:9,9:.,24.95,.	0/0:9:4,5:.,12.48,.	0/0:9:4,5:.,12.48,.	0/0:7:3,4:.,9.7,.	0/0:7:3,4:.,9.7,.	0/0:10:5,5:.,13.86,.	1/0:8:4,4:.,20.79,.	0/0:14:7,7:.,19.41,.	0/0:8:4,4:.,11.09,.	./.:0:.,.:.,.,.	0/0:12:6,6:.,16.64,.	0/0:11:5,6:.,15.25,.	0/0:10:5,5:.,13.86,.	0/0:8:4,4:.,11.09,.	./.:0:.,.:.,.,.	0/0:7:3,4:.,9.7,.	0/0:5:2,3:.,6.93,.	0/0:9:4,5:.,12.48,.	0/0:5:2,3:.,6.93,.	0/0:12:6,6:.,16.64,.	./.:0:.,.:.,.,.	0/0:6:3,3:.,8.32,.	0/0:13:6,7:.,18.02,.	0/0:8:4,4:.,11.09,.	0/0:9:4,5:.,12.48,.	./.:0:.,.:.,.,.	0/0:6:3,3:.,8.32,.	./.:0:.,.:.,.,.	0/0:7:3,4:.,9.7,.	0/0:15:7,8:.,20.79,.	./.:0:.,.:.,.,.	./.:0:.,.:.,.,.	./.:0:.,.:.,.,.	./.:0:.,.:.,.,.	./.:0:.,.:.,.,.	0/0:16:8,8:.,22.18,.	0/0:8:4,4:.,11.09,.	0/0:12:6,6:.,16.64,.	0/0:11:5,6:.,15.25,.	0/0:6:3,3:.,8.32,.	0/0:15:7,8:.,20.79,.	0/0:9:4,5:.,12.48,.	0/0:6:3,3:.,8.32,.	0/0:7:3,4:.,9.7,.	./.:0:.,.:.,.,.	0/0:5:2,3:.,6.93,.	0/0:10:5,5:.,13.86,.	0/0:9:4,5:.,12.48,.	0/0:15:7,8:.,20.79,.	0/0:9:4,5:.,12.48,.	0/0:7:3,4:.,9.7,.	0/0:6:3,3:.,8.32,.	0/0:6:3,3:.,8.32,.	0/0:11:5,6:.,15.25,.	0/0:6:3,3:.,8.32,.	./.:0:.,.:.,.,.	0/0:11:5,6:.,15.25,.	0/0:10:5,5:.,13.86,.	0/0:8:4,4:.,11.09,.
LG01	852950	3306	C	T	.	PASS	NS=84;AF=0.982,0.018	GT:DP:AD:GL	0/0:11:5,6:.,15.25,.	0/0:10:5,5:.,13.86,.	0/0:13:6,7:.,18.02,.	0/0:10:5,5:.,13.86,.	0/1:18:10,8:.,24.95,.	0/0:15:7,8:.,20.79,.	0/0:6:3,3:.,8.32,.	0/1:15:9,6:.,20.79,.	0/0:17:8,9:.,23.57,.	0/0:23:11,12:.,31.88,.	0/0:15:7,8:.,20.79,.	0/0:16:8,8:.,22.18,.	0/0:12:6,6:.,16.64,.	0/0:24:12,12:.,33.27,.	0/0:20:10,10:.,27.73,.	0/0:19:9,10:.,26.34,.	0/0:17:8,9:.,23.57,.	0/1:21:14,7:.,29.11,.	0/0:12:6,6:.,16.64,.	0/0:21:10,11:.,29.11,.	0/0:22:11,11:.,30.5,.	0/0:14:7,7:.,19.41,.	0/0:27:13,14:.,37.43,.	0/0:20:10,10:.,27.73,.	0/0:17:8,9:.,23.57,.	0/0:21:10,11:.,29.11,.	0/0:19:9,10:.,26.34,.	0/0:9:4,5:.,12.48,.	0/0:10:5,5:.,13.86,.	0/0:9:4,5:.,12.48,.	0/0:19:9,10:.,26.34,.	0/0:18:9,9:.,24.95,.	0/0:10:5,5:.,13.86,.	./.:14:.,.:.,.,.	0/0:7:3,4:.,9.7,.	./.:0:.,.:.,.,.	./.:0:.,.:.,.,.	0/0:12:6,6:.,16.64,.	0/0:11:5,6:.,15.25,.	0/0:18:9,9:.,24.95,.	0/0:9:4,5:.,12.48,.	0/0:14:7,7:.,19.41,.	0/0:9:4,5:.,12.48,.	0/0:15:7,8:.,20.79,.	./.:0:.,.:.,.,.	0/0:14:7,7:.,19.41,.	0/0:12:6,6:.,16.64,.	0/0:13:6,7:.,18.02,.	0/0:11:5,6:.,15.25,.	0/0:9:4,5:.,12.48,.	0/0:15:7,8:.,20.79,.	0/0:6:3,3:.,8.32,.	0/0:15:7,8:.,20.79,.	0/0:6:3,3:.,8.32,.	./.:0:.,.:.,.,.	0/0:6:3,3:.,8.32,.	0/0:5:2,3:.,6.93,.	./.:0:.,.:.,.,.	0/0:7:3,4:.,9.7,.	0/0:11:5,6:.,15.25,.	0/0:6:3,3:.,8.32,.	./.:0:.,.:.,.,.	0/0:5:2,3:.,6.93,.	./.:0:.,.:.,.,.	0/0:7:3,4:.,9.7,.	./.:0:.,.:.,.,.	./.:0:.,.:.,.,.	0/0:9:4,5:.,12.48,.	0/0:8:4,4:.,11.09,.	0/0:8:4,4:.,11.09,.	./.:0:.,.:.,.,.	0/0:7:3,4:.,9.7,.	./.:0:.,.:.,.,.	0/0:5:2,3:.,6.93,.	./.:0:.,.:.,.,.	0/0:10:5,5:.,13.86,.	0/0:9:4,5:.,12.48,.	0/0:11:5,6:.,15.25,.	0/0:13:6,7:.,18.02,.	./.:0:.,.:.,.,.	0/0:9:4,5:.,12.48,.	0/0:7:3,4:.,9.7,.	./.:0:.,.:.,.,.	0/0:5:2,3:.,6.93,.	0/0:6:3,3:.,8.32,.	0/0:5:2,3:.,6.93,.	0/0:7:3,4:.,9.7,.	0/0:14:7,7:.,19.41,.	0/0:24:12,12:.,33.27,.	0/0:6:3,3:.,8.32,.	0/0:9:4,5:.,12.48,.	0/0:5:2,3:.,6.93,.	0/0:5:2,3:.,6.93,.	0/0:6:3,3:.,8.32,.	0/0:10:5,5:.,13.86,.	0/0:6:3,3:.,8.32,.	0/0:16:8,8:.,22.18,.	0/0:6:3,3:.,8.32,.	0/0:6:3,3:.,8.32,.
LG01	923610	94322	C	T	.	PASS	NS=76;AF=0.993,0.007	GT:DP:AD:GL	0/0:5:2,3:.,6.93,.	0/0:8:4,4:.,11.09,.	0/0:6:3,3:.,8.32,.	0/0:7:3,4:.,9.7,.	0/0:7:3,4:.,9.7,.	0/0:7:3,4:.,9.7,.	0/0:8:4,4:.,11.09,.	./.:0:.,.:.,.,.	./.:0:.,.:.,.,.	0/0:11:5,6:.,15.25,.	0/0:16:8,8:.,22.18,.	0/0:10:5,5:.,13.86,.	0/0:5:2,3:.,6.93,.	0/0:7:3,4:.,9.7,.	0/0:12:6,6:.,16.64,.	0/0:10:5,5:.,13.86,.	0/0:7:3,4:.,9.7,.	./.:0:.,.:.,.,.	0/0:12:6,6:.,16.64,.	0/0:8:4,4:.,11.09,.	0/0:7:3,4:.,9.7,.	./.:0:.,.:.,.,.	0/0:11:5,6:.,15.25,.	0/0:15:7,8:.,20.79,.	0/0:7:3,4:.,9.7,.	0/0:7:3,4:.,9.7,.	0/0:6:3,3:.,8.32,.	0/0:5:2,3:.,6.93,.	0/0:7:3,4:.,9.7,.	./.:0:.,.:.,.,.	0/0:5:2,3:.,6.93,.	0/1:6:3,3:.,8.32,.	0/0:5:2,3:.,6.93,.	0/0:5:2,3:.,6.93,.	0/0:5:2,3:.,6.93,.	0/0:5:2,3:.,6.93,.	0/0:6:3,3:.,8.32,.	0/0:6:3,3:.,8.32,.	0/0:5:2,3:.,6.93,.	0/0:7:3,4:.,9.7,.	0/0:6:3,3:.,8.32,.	0/0:5:2,3:.,6.93,.	./.:0:.,.:.,.,.	0/0:7:3,4:.,9.7,.	./.:0:.,.:.,.,.	0/0:6:3,3:.,8.32,.	0/0:9:4,5:.,12.48,.	0/0:6:3,3:.,8.32,.	0/0:12:6,6:.,16.64,.	./.:0:.,.:.,.,.	0/0:5:2,3:.,6.93,.	0/0:10:5,5:.,13.86,.	./.:0:.,.:.,.,.	0/0:7:3,4:.,9.7,.	./.:0:.,.:.,.,.	./.:0:.,.:.,.,.	0/0:6:3,3:.,8.32,.	0/0:7:3,4:.,9.7,.	0/0:5:2,3:.,6.93,.	0/0:6:3,3:.,8.32,.	0/0:5:2,3:.,6.93,.	0/0:5:2,3:.,6.93,.	./.:0:.,.:.,.,.	./.:0:.,.:.,.,.	0/0:8:4,4:.,11.09,.	0/0:7:3,4:.,9.7,.	./.:0:.,.:.,.,.	./.:0:.,.:.,.,.	0/0:5:2,3:.,6.93,.	0/0:8:4,4:.,11.09,.	0/0:9:4,5:.,12.48,.	./.:0:.,.:.,.,.	0/0:10:5,5:.,13.86,.	0/0:6:3,3:.,8.32,.	./.:0:.,.:.,.,.	./.:0:.,.:.,.,.	./.:0:.,.:.,.,.	0/0:5:2,3:.,6.93,.	0/0:8:4,4:.,11.09,.	0/0:6:3,3:.,8.32,.	0/0:5:2,3:.,6.93,.	0/0:9:4,5:.,12.48,.	./.:0:.,.:.,.,.	0/0:5:2,3:.,6.93,.	0/0:11:5,6:.,15.25,.	0/0:5:2,3:.,6.93,.	0/0:7:3,4:.,9.7,.	./.:0:.,.:.,.,.	./.:0:.,.:.,.,.	0/0:10:5,5:.,13.86,.	0/0:6:3,3:.,8.32,.	0/0:8:4,4:.,11.09,.	0/0:6:3,3:.,8.32,.	0/0:8:4,4:.,11.09,.	0/0:6:3,3:.,8.32,.	0/0:10:5,5:.,13.86,.	./.:0:.,.:.,.,.	0/0:11:5,6:.,15.25,.	0/0:10:5,5:.,13.86,.
LG01	955070	3405	T	A	.	PASS	NS=97;AF=0.995,0.005	GT:DP:AD:GL	0/0:14:7,7:.,19.41,.	1/0:14:7,7:.,22.18,.	0/0:22:11,11:.,30.5,.	0/0:28:14,14:.,38.82,.	0/0:26:13,13:.,36.04,.	0/0:42:21,21:.,58.22,.	0/0:15:7,8:.,20.79,.	0/0:33:16,17:.,45.75,.	0/0:33:16,17:.,45.75,.	0/0:32:16,16:.,44.36,.	0/0:31:15,16:.,42.98,.	0/0:36:18,18:.,49.91,.	0/0:26:13,13:.,36.04,.	0/0:51:25,26:.,70.7,.	0/0:39:19,20:.,54.07,.	0/0:36:18,18:.,49.91,.	0/0:27:13,14:.,37.43,.	0/0:38:19,19:.,52.68,.	0/0:31:15,16:.,42.98,.	0/0:40:20,20:.,55.45,.	0/0:38:19,19:.,52.68,.	0/0:28:14,14:.,38.82,.	0/0:33:16,17:.,45.75,.	0/0:38:19,19:.,52.68,.	0/0:38:19,19:.,52.68,.	0/0:31:15,16:.,42.98,.	0/0:19:9,10:.,26.34,.	0/0:27:13,14:.,37.43,.	0/0:25:12,13:.,34.66,.	0/0:27:13,14:.,37.43,.	0/0:20:10,10:.,27.73,.	0/0:19:9,10:.,26.34,.	0/0:29:14,15:.,40.2,.	0/0:34:17,17:.,47.13,.	0/0:20:10,10:.,27.73,.	0/0:17:8,9:.,23.57,.	0/0:37:18,19:.,51.29,.	0/0:27:13,14:.,37.43,.	0/0:17:8,9:.,23.57,.	0/0:24:12,12:.,33.27,.	0/0:19:9,10:.,26.34,.	0/0:25:12,13:.,34.66,.	0/0:22:11,11:.,30.5,.	0/0:30:15,15:.,41.59,.	0/0:14:7,7:.,19.41,.	0/0:29:14,15:.,40.2,.	0/0:17:8,9:.,23.57,.	0/0:27:13,14:.,37.43,.	0/0:14:7,7:.,19.41,.	0/0:19:9,10:.,26.34,.	0/0:24:12,12:.,33.27,.	0/0:23:11,12:.,31.88,.	0/0:23:11,12:.,31.88,.	0/0:18:9,9:.,24.95,.	./.:0:.,.:.,.,.	./.:0:.,.:.,.,.	0/0:7:3,4:.,9.7,.	0/0:17:8,9:.,23.57,.	0/0:16:8,8:.,22.18,.	0/0:9:4,5:.,12.48,.	0/0:10:5,5:.,13.86,.	0/0:14:7,7:.,19.41,.	0/0:12:6,6:.,16.64,.	0/0:13:6,7:.,18.02,.	0/0:11:5,6:.,15.25,.	0/0:5:2,3:.,6.93,.	0/0:24:12,12:.,33.27,.	0/0:22:11,11:.,30.5,.	0/0:19:9,10:.,26.34,.	0/0:21:10,11:.,29.11,.	0/0:14:7,7:.,19.41,.	0/0:12:6,6:.,16.64,.	0/0:8:4,4:.,11.09,.	0/0:9:4,5:.,12.48,.	0/0:23:11,12:.,31.88,.	0/0:21:10,11:.,29.11,.	0/0:12:6,6:.,16.64,.	0/0:21:10,11:.,29.11,.	0/0:19:9,10:.,26.34,.	0/0:5:2,3:.,6.93,.	0/0:11:5,6:.,15.25,.	0/0:21:10,11:.,29.11,.	0/0:14:7,7:.,19.41,.	0/0:14:7,7:.,19.41,.	0/0:19:9,10:.,26.34,.	0/0:11:5,6:.,15.25,.	0/0:16:8,8:.,22.18,.	0/0:23:11,12:.,31.88,.	0/0:26:13,13:.,36.04,.	0/0:10:5,5:.,13.86,.	0/0:11:5,6:.,15.25,.	0/0:11:5,6:.,15.25,.	0/0:9:4,5:.,12.48,.	0/0:14:7,7:.,19.41,.	0/0:17:8,9:.,23.57,.	0/0:8:4,4:.,11.09,.	0/0:11:5,6:.,15.25,.	0/0:12:6,6:.,16.64,.	0/0:15:7,8:.,20.79,.
LG01	963395	3416	A	C	.	PASS	NS=97;AF=0.912,0.088	GT:DP:AD:GL	0/0:13:6,7:.,18.02,.	0/0:16:8,8:.,22.18,.	0/0:9:4,5:.,12.48,.	0/0:16:8,8:.,22.18,.	0/0:21:10,11:.,29.11,.	0/0:23:11,12:.,31.88,.	0/0:15:7,8:.,20.79,.	0/0:22:11,11:.,30.5,.	0/0:30:15,15:.,41.59,.	0/0:27:13,14:.,37.43,.	0/0:21:10,11:.,29.11,.	0/0:34:17,17:.,47.13,.	0/0:26:13,13:.,36.04,.	0/0:32:16,16:.,44.36,.	0/0:26:13,13:.,36.04,.	0/0:29:14,15:.,40.2,.	0/0:24:12,12:.,33.27,.	0/0:44:22,22:.,61,.	0/0:23:11,12:.,31.88,.	0/0:20:10,10:.,27.73,.	0/0:35:17,18:.,48.52,.	0/0:24:12,12:.,33.27,.	0/0:32:16,16:.,44.36,.	0/0:26:13,13:.,36.04,.	0/0:27:13,14:.,37.43,.	0/0:14:7,7:.,19.41,.	0/0:27:13,14:.,37.43,.	0/0:15:7,8:.,20.79,.	0/0:21:10,11:.,29.11,.	0/0:19:9,10:.,26.34,.	0/0:8:4,4:.,11.09,.	0/0:19:9,10:.,26.34,.	0/0:18:9,9:.,24.95,.	0/0:18:9,9:.,24.95,.	0/0:18:9,9:.,24.95,.	0/0:19:9,10:.,26.34,.	0/0:20:10,10:.,27.73,.	0/0:10:5,5:.,13.86,.	0/0:21:10,11:.,29.11,.	0/0:23:11,12:.,31.88,.	0/0:16:8,8:.,22.18,.	0/0:17:8,9:.,23.57,.	0/0:13:6,7:.,18.02,.	0/0:19:9,10:.,26.34,.	0/0:17:8,9:.,23.57,.	0/0:9:4,5:.,12.48,.	0/0:19:9,10:.,26.34,.	0/0:20:10,10:.,27.73,.	0/0:23:11,12:.,31.88,.	0/0:9:4,5:.,12.48,.	1/1:18:9,9:.,24.95,.	0/0:19:9,10:.,26.34,.	0/0:9:4,5:.,12.48,.	0/0:11:5,6:.,15.25,.	0/0:8:4,4:.,11.09,.	0/0:8:4,4:.,11.09,.	1/0:6:3,3:.,11.09,.	1/0:16:8,8:.,22.18,.	0/0:9:4,5:.,12.48,.	0/0:14:7,7:.,19.41,.	0/0:10:5,5:.,13.86,.	0/0:21:10,11:.,29.11,.	1/0:11:5,6:.,15.25,.	0/0:19:9,10:.,26.34,.	0/0:10:5,5:.,13.86,.	1/1:9:4,5:.,12.48,.	1/0:11:9,2:.,15.25,.	1/0:6:4,2:.,9.7,.	1/0:17:11,6:.,23.57,.	0/0:10:5,5:.,13.86,.	0/0:9:4,5:.,12.48,.	0/0:9:4,5:.,12.48,.	./.:0:.,.:.,.,.	0/0:12:6,6:.,16.64,.	0/0:9:4,5:.,12.48,.	0/0:13:6,7:.,18.02,.	0/0:11:5,6:.,15.25,.	0/0:13:6,7:.,18.02,.	0/0:16:8,8:.,22.18,.	0/0:7:3,4:.,9.7,.	0/0:13:6,7:.,18.02,.	1/0:15:9,6:.,20.79,.	0/0:11:5,6:.,15.25,.	0/0:7:3,4:.,9.7,.	1/0:8:5,3:.,11.09,.	0/0:17:8,9:.,23.57,.	1/1:18:9,9:.,24.95,.	0/0:10:5,5:.,13.86,.	0/0:17:8,9:.,23.57,.	0/0:12:6,6:.,16.64,.	0/0:13:6,7:.,18.02,.	0/0:14:7,7:.,19.41,.	./.:0:.,.:.,.,.	1/0:14:8,6:.,19.41,.	0/0:10:5,5:.,13.86,.	0/0:15:7,8:.,20.79,.	0/0:23:11,12:.,31.88,.	1/0:14:11,3:.,19.41,.	1/0:11:5,6:.,15.25,.
LG01	1132577	196	A	G	.	PASS	NS=84;AF=0.506,0.494	GT:DP:AD:GL	1/0:7:5,2:.,9.7,.	1/1:14:7,7:.,19.41,.	1/1:17:8,9:.,23.57,.	1/0:22:9,13:.,30.5,.	1/0:21:8,13:.,29.11,.	1/0:29:12,17:.,40.2,.	./.:12:.,.:.,.,.	1/1:21:10,11:.,29.11,.	1/0:24:13,11:.,33.27,.	1/0:16:8,8:.,22.18,.	1/1:27:13,14:.,37.43,.	1/1:16:8,8:.,22.18,.	1/0:24:15,9:.,33.27,.	1/1:20:10,10:.,27.73,.	1/1:36:18,18:.,49.91,.	1/1:30:15,15:.,41.59,.	1/0:19:10,9:.,26.34,.	1/0:40:21,19:.,55.45,.	1/1:27:13,14:.,37.43,.	1/1:26:13,13:.,36.04,.	1/1:31:15,16:.,42.98,.	1/0:9:4,5:.,12.48,.	0/0:25:12,13:.,34.66,.	1/1:21:10,11:.,29.11,.	1/1:22:11,11:.,30.5,.	0/0:21:10,11:.,29.11,.	1/0:16:10,6:.,22.18,.	0/0:14:7,7:.,19.41,.	1/0:20:13,7:.,27.73,.	1/0:27:12,15:.,37.43,.	0/0:17:8,9:.,23.57,.	1/0:19:10,9:.,26.34,.	1/0:18:8,10:.,24.95,.	1/1:13:6,7:.,18.02,.	1/0:15:7,8:.,20.79,.	1/0:20:9,11:.,27.73,.	1/1:18:9,9:.,24.95,.	1/1:18:9,9:.,24.95,.	1/0:7:3,4:.,9.7,.	1/1:15:7,8:.,20.79,.	1/1:20:10,10:.,27.73,.	0/0:15:7,8:.,20.79,.	1/0:8:2,6:.,11.09,.	1/1:14:7,7:.,19.41,.	./.:0:.,.:.,.,.	1/0:17:10,7:.,23.57,.	1/1:15:7,8:.,20.79,.	0/0:16:8,8:.,22.18,.	1/0:20:13,7:.,27.73,.	1/1:6:3,3:.,8.32,.	0/0:10:5,5:.,13.86,.	1/0:17:5,12:.,23.57,.	0/0:8:4,4:.,11.09,.	0/0:10:5,5:.,13.86,.	./.:0:.,.:.,.,.	./.:0:.,.:.,.,.	./.:0:.,.:.,.,.	1/1:7:3,4:.,9.7,.	1/0:10:5,5:.,13.86,.	0/0:10:5,5:.,13.86,.	1/0:6:4,2:.,8.32,.	0/0:5:2,3:.,6.93,.	0/0:5:2,3:.,6.93,.	0/0:5:2,3:.,6.93,.	./.:0:.,.:.,.,.	0/0:7:3,4:.,9.7,.	1/0:7:4,3:.,9.7,.	0/0:12:6,6:.,16.64,.	0/0:8:4,4:.,11.09,.	0/0:10:5,5:.,13.86,.	1/1:8:4,4:.,11.09,.	./.:0:.,.:.,.,.	./.:0:.,.:.,.,.	1/1:5:2,3:.,6.93,.	./.:0:.,.:.,.,.	0/0:11:5,6:.,15.25,.	0/0:7:3,4:.,9.7,.	0/0:7:3,4:.,9.7,.	0/0:14:7,7:.,19.41,.	1/0:7:4,3:.,9.7,.	1/0:14:6,8:.,19.41,.	./.:6:.,.:.,.,.	./.:0:.,.:.,.,.	1/0:15:6,9:.,20.79,.	1/0:12:7,5:.,16.64,.	1/0:10:4,6:.,13.86,.	1/0:8:3,5:.,12.48,.	0/0:11:5,6:.,15.25,.	./.:0:.,.:.,.,.	./.:0:.,.:.,.,.	1/0:6:4,2:.,8.32,.	0/0:8:4,4:.,11.09,.	./.:0:.,.:.,.,.	0/0:7:3,4:.,9.7,.	1/1:9:4,5:.,12.48,.	1/0:9:5,4:.,12.48,.	0/0:6:3,3:.,8.32,.	0/0:10:5,5:.,13.86,.	./.:0:.,.:.,.,.
LG01	1142050	141101	C	A	.	PASS	NS=64;AF=0.992,0.008	GT:DP:AD:GL	0/0:15:7,8:.,20.79,.	./.:0:.,.:.,.,.	0/0:13:6,7:.,18.02,.	0/0:16:8,8:.,22.18,.	0/0:18:9,9:.,24.95,.	./.:0:.,.:.,.,.	0/0:9:4,5:.,12.48,.	0/0:29:14,15:.,40.2,.	0/0:9:4,5:.,12.48,.	0/0:15:7,8:.,20.79,.	./.:0:.,.:.,.,.	0/0:10:5,5:.,13.86,.	0/0:15:7,8:.,20.79,.	0/0:14:7,7:.,19.41,.	0/0:10:5,5:.,13.86,.	./.:0:.,.:.,.,.	0/0:25:12,13:.,34.66,.	0/0:27:13,14:.,37.43,.	0/0:13:6,7:.,18.02,.	0/0:26:13,13:.,36.04,.	./.:0:.,.:.,.,.	0/0:12:6,6:.,16.64,.	0/0:30:15,15:.,41.59,.	0/0:14:7,7:.,19.41,.	0/0:13:6,7:.,18.02,.	0/0:18:9,9:.,24.95,.	0/0:7:3,4:.,9.7,.	0/0:10:5,5:.,13.86,.	0/0:21:10,11:.,29.11,.	0/0:13:6,7:.,18.02,.	0/0:18:9,9:.,24.95,.	0/0:8:4,4:.,11.09,.	0/0:17:8,9:.,23.57,.	0/0:7:3,4:.,9.7,.	./.:0:.,.:.,.,.	0/0:14:7,7:.,19.41,.	./.:0:.,.:.,.,.	./.:0:.,.:.,.,.	./.:0:.,.:.,.,.	./.:0:.,.:.,.,.	./.:0:.,.:.,.,.	0/0:18:9,9:.,24.95,.	./.:0:.,.:.,.,.	0/0:15:7,8:.,20.79,.	0/0:6:3,3:.,8.32,.	0/0:11:5,6:.,15.25,.	./.:0:.,.:.,.,.	0/1:11:6,5:.,15.25,.	0/0:18:9,9:.,24.95,.	0/0:13:6,7:.,18.02,.	0/0:11:5,6:.,15.25,.	0/0:10:5,5:.,13.86,.	0/0:5:2,3:.,6.93,.	./.:0:.,.:.,.,.	./.:0:.,.:.,.,.	0/0:9:4,5:.,12.48,.	./.:0:.,.:.,.,.	0/0:7:3,4:.,9.7,.	0/0:5:2,3:.,6.93,.	0/0:6:3,3:.,8.32,.	./.:0:.,.:.,.,.	./.:0:.,.:.,.,.	0/0:14:7,7:.,19.41,.	0/0:11:5,6:.,15.25,.	./.:0:.,.:.,.,.	./.:0:.,.:.,.,.	./.:0:.,.:.,.,.	0/0:11:5,6:.,15.25,.	0/0:16:8,8:.,22.18,.	0/0:7:3,4:.,9.7,.	./.:0:.,.:.,.,.	./.:0:.,.:.,.,.	./.:0:.,.:.,.,.	./.:0:.,.:.,.,.	./.:0:.,.:.,.,.	0/0:12:6,6:.,16.64,.	0/0:7:3,4:.,9.7,.	0/0:11:5,6:.,15.25,.	0/0:17:8,9:.,23.57,.	./.:0:.,.:.,.,.	./.:0:.,.:.,.,.	./.:0:.,.:.,.,.	./.:0:.,.:.,.,.	0/0:10:5,5:.,13.86,.	0/0:5:2,3:.,6.93,.	0/0:9:4,5:.,12.48,.	0/0:11:5,6:.,15.25,.	0/0:14:7,7:.,19.41,.	./.:0:.,.:.,.,.	./.:0:.,.:.,.,.	./.:0:.,.:.,.,.	0/0:5:2,3:.,6.93,.	0/0:10:5,5:.,13.86,.	0/0:11:5,6:.,15.25,.	./.:0:.,.:.,.,.	./.:0:.,.:.,.,.	0/0:7:3,4:.,9.7,.	0/0:9:4,5:.,12.48,.	0/0:8:4,4:.,11.09,.
LG01	1156741	231	T	A	.	PASS	NS=86;AF=0.541,0.459	GT:DP:AD:GL	0/1:13:8,5:.,18.02,.	1/1:9:4,5:.,12.48,.	0/1:23:8,15:.,31.88,.	1/1:23:11,12:.,31.88,.	1/1:20:10,10:.,27.73,.	0/1:37:17,20:.,51.29,.	1/1:18:9,9:.,24.95,.	0/1:18:9,9:.,24.95,.	1/1:27:13,14:.,37.43,.	1/1:36:18,18:.,49.91,.	1/1:20:10,10:.,27.73,.	0/0:34:17,17:.,47.13,.	1/1:18:9,9:.,24.95,.	1/1:6:3,3:.,8.32,.	0/0:13:6,7:.,18.02,.	1/1:26:13,13:.,36.04,.	1/1:22:11,11:.,30.5,.	1/1:35:17,18:.,48.52,.	1/1:16:8,8:.,22.18,.	1/1:11:5,6:.,15.25,.	0/1:20:8,12:.,27.73,.	0/1:24:10,14:.,33.27,.	1/1:44:22,22:.,61,.	1/1:24:12,12:.,33.27,.	0/1:32:16,16:.,44.36,.	1/1:21:10,11:.,29.11,.	1/1:28:14,14:.,38.82,.	1/1:14:7,7:.,19.41,.	0/1:17:9,8:.,23.57,.	1/1:19:9,10:.,26.34,.	1/1:13:6,7:.,18.02,.	1/1:10:5,5:.,13.86,.	0/1:13:6,7:.,18.02,.	1/1:18:9,9:.,24.95,.	0/1:5:4,1:.,8.32,.	0/1:17:8,9:.,23.57,.	./.:0:.,.:.,.,.	0/1:21:12,9:.,29.11,.	1/1:7:3,4:.,9.7,.	./.:0:.,.:.,.,.	./.:0:.,.:.,.,.	./.:0:.,.:.,.,.	./.:0:.,.:.,.,.	./.:12:.,.:.,.,.	./.:0:.,.:.,.,.	0/1:9:2,7:.,12.48,.	1/1:20:10,10:.,27.73,.	1/1:16:8,8:.,22.18,.	0/1:19:7,12:.,26.34,.	./.:0:.,.:.,.,.	0/0:15:7,8:.,20.79,.	0/1:12:8,4:.,16.64,.	0/0:12:6,6:.,16.64,.	0/0:10:5,5:.,13.86,.	0/0:6:3,3:.,8.32,.	0/0:6:3,3:.,8.32,.	./.:0:.,.:.,.,.	0/1:16:8,8:.,22.18,.	0/0:6:3,3:.,8.32,.	0/0:17:8,9:.,23.57,.	0/1:7:4,3:.,9.7,.	./.:0:.,.:.,.,.	0/0:11:5,6:.,15.25,.	./.:0:.,.:.,.,.	0/0:13:6,7:.,18.02,.	0/0:17:8,9:.,23.57,.	0/0:5:2,3:.,6.93,.	0/0:15:7,8:.,20.79,.	0/0:13:6,7:.,18.02,.	0/0:16:8,8:.,22.18,.	0/0:11:5,6:.,15.25,.	0/1:11:6,5:.,15.25,.	./.:0:.,.:.,.,.	0/1:6:3,3:.,8.32,.	./.:0:.,.:.,.,.	0/0:18:9,9:.,24.95,.	0/0:11:5,6:.,15.25,.	0/0:15:7,8:.,20.79,.	0/0:17:8,9:.,23.57,.	0/1:12:4,8:.,16.64,.	0/0:12:6,6:.,16.64,.	0/1:13:9,4:.,18.02,.	0/1:14:8,6:.,19.41,.	0/0:11:5,6:.,15.25,.	0/1:5:2,3:.,8.32,.	0/1:10:5,5:.,13.86,.	0/0:9:4,5:.,12.48,.	0/0:14:7,7:.,19.41,.	0/0:18:9,9:.,24.95,.	0/0:11:5,6:.,15.25,.	0/1:6:3,3:.,8.32,.	0/0:13:6,7:.,18.02,.	0/0:11:5,6:.,15.25,.	0/0:16:8,8:.,22.18,.	0/1:7:4,3:.,9.7,.	0/1:15:5,10:.,20.79,.	0/0:13:6,7:.,18.02,.	0/0:16:8,8:.,22.18,.	0/0:20:10,10:.,27.73,.
LG01	1176521	269	C	T	.	PASS	NS=88;AF=0.852,0.148	GT:DP:AD:GL	1/0:7:2,5:.,9.7,.	0/0:7:3,4:.,9.7,.	0/0:10:5,5:.,13.86,.	0/0:16:8,8:.,22.18,.	0/0:18:9,9:.,24.95,.	1/0:19:10,9:.,26.34,.	0/0:5:2,3:.,6.93,.	0/0:25:12,13:.,34.66,.	0/0:15:7,8:.,20.79,.	0/0:17:8,9:.,23.57,.	0/0:26:13,13:.,36.04,.	0/0:18:9,9:.,24.95,.	1/0:20:11,9:.,27.73,.	1/0:20:12,8:.,27.73,.	0/0:22:11,11:.,30.5,.	1/1:19:9,10:.,26.34,.	0/0:14:7,7:.,19.41,.	0/0:18:9,9:.,24.95,.	0/0:22:11,11:.,30.5,.	0/0:16:8,8:.,22.18,.	1/0:22:11,11:.,30.5,.	0/0:22:11,11:.,30.5,.	0/0:15:7,8:.,20.79,.	1/0:23:11,12:.,31.88,.	0/0:19:9,10:.,26.34,.	0/0:18:9,9:.,24.95,.	1/0:6:4,2:.,8.32,.	1/0:14:4,10:.,19.41,.	0/0:10:5,5:.,13.86,.	1/0:7:3,4:.,11.09,.	1/0:17:8,9:.,23.57,.	0/0:12:6,6:.,16.64,.	0/0:7:3,4:.,9.7,.	0/0:14:7,7:.,19.41,.	0/0:12:6,6:.,16.64,.	1/0:17:5,12:.,23.57,.	1/0:11:6,5:.,15.25,.	0/0:16:8,8:.,22.18,.	1/0:7:2,5:.,9.7,.	1/0:15:10,5:.,20.79,.	0/0:13:6,7:.,18.02,.	0/0:15:7,8:.,20.79,.	1/0:8:4,4:.,12.48,.	0/0:15:7,8:.,20.79,.	./.:0:.,.:.,.,.	0/0:14:7,7:.,19.41,.	0/0:11:5,6:.,15.25,.	0/0:8:4,4:.,11.09,.	0/0:8:4,4:.,11.09,.	0/0:5:2,3:.,6.93,.	0/0:10:5,5:.,13.86,.	0/0:9:4,5:.,12.48,.	0/0:9:4,5:.,12.48,.	0/0:6:3,3:.,8.32,.	0/0:7:3,4:.,9.7,.	./.:0:.,.:.,.,.	0/0:5:2,3:.,6.93,.	0/0:11:5,6:.,15.25,.	0/0:8:4,4:.,11.09,.	./.:0:.,.:.,.,.	1/0:9:5,4:.,12.48,.	0/0:6:3,3:.,8.32,.	0/0:7:3,4:.,9.7,.	0/0:6:3,3:.,8.32,.	./.:5:.,.:.,.,.	0/0:9:4,5:.,12.48,.	0/0:9:4,5:.,12.48,.	./.:0:.,.:.,.,.	0/0:6:3,3:.,8.32,.	0/0:11:5,6:.,15.25,.	./.:0:.,.:.,.,.	0/0:7:3,4:.,9.7,.	./.:0:.,.:.,.,.	1/0:8:5,3:.,11.09,.	0/0:5:2,3:.,6.93,.	0/0:10:5,5:.,13.86,.	0/0:10:5,5:.,13.86,.	0/0:13:6,7:.,18.02,.	0/0:8:4,4:.,11.09,.	./.:0:.,.:.,.,.	1/0:9:4,5:.,12.48,.	1/0:7:4,3:.,9.7,.	1/1:7:3,4:.,9.7,.	1/0:7:5,2:.,9.7,.	1/0:8:5,3:.,11.09,.	./.:0:.,.:.,.,.	0/0:11:5,6:.,15.25,.	0/0:8:4,4:.,11.09,.	0/0:17:8,9:.,23.57,.	./.:0:.,.:.,.,.	0/0:7:3,4:.,9.7,.	0/0:9:4,5:.,12.48,.	./.:0:.,.:.,.,.	0/0:11:5,6:.,15.25,.	1/0:7:2,5:.,9.7,.	0/0:6:3,3:.,8.32,.	0/0:9:4,5:.,12.48,.	0/0:7:3,4:.,9.7,.	0/0:5:2,3:.,6.93,.
LG01	1203923	295	G	T	.	PASS	NS=92;AF=0.799,0.201	GT:DP:AD:GL	./.:5:.,.:.,.,.	0/0:6:3,3:.,8.32,.	0/0:8:4,4:.,11.09,.	1/1:7:3,4:.,9.7,.	1/0:12:8,4:.,16.64,.	1/0:10:5,5:.,13.86,.	0/0:13:6,7:.,18.02,.	1/0:11:2,9:.,15.25,.	1/0:20:11,9:.,27.73,.	0/0:6:3,3:.,8.32,.	1/1:8:4,4:.,11.09,.	1/0:8:3,5:.,11.09,.	1/0:13:7,6:.,18.02,.	0/0:10:5,5:.,13.86,.	1/0:11:4,7:.,15.25,.	1/0:15:7,8:.,20.79,.	1/0:12:7,5:.,16.64,.	0/0:13:6,7:.,18.02,.	0/0:5:2,3:.,6.93,.	1/0:7:4,3:.,9.7,.	1/0:10:5,5:.,13.86,.	0/0:14:7,7:.,19.41,.	./.:6:.,.:.,.,.	0/0:9:4,5:.,12.48,.	0/0:8:4,4:.,11.09,.	1/1:14:7,7:.,19.41,.	1/1:10:5,5:.,13.86,.	0/0:10:5,5:.,13.86,.	1/0:10:5,5:.,13.86,.	1/0:15:8,7:.,20.79,.	./.:0:.,.:.,.,.	1/1:10:5,5:.,13.86,.	1/0:14:6,8:.,19.41,.	1/1:9:4,5:.,12.48,.	1/0:11:4,7:.,15.25,.	0/0:8:4,4:.,11.09,.	1/1:16:8,8:.,22.18,.	0/0:6:3,3:.,8.32,.	./.:5:.,.:.,.,.	1/0:11:5,6:.,15.25,.	1/0:10:6,4:.,13.86,.	1/0:13:7,6:.,18.02,.	1/0:7:4,3:.,11.09,.	0/0:12:6,6:.,16.64,.	0/0:6:3,3:.,8.32,.	1/0:17:12,5:.,23.57,.	0/0:9:4,5:.,12.48,.	1/0:12:9,3:.,16.64,.	1/0:18:7,11:.,24.95,.	1/0:10:8,2:.,13.86,.	0/0:11:5,6:.,15.25,.	0/0:8:4,4:.,11.09,.	0/0:13:6,7:.,18.02,.	0/0:12:6,6:.,16.64,.	0/0:7:3,4:.,9.7,.	0/0:6:3,3:.,8.32,.	0/0:8:4,4:.,11.09,.	0/0:5:2,3:.,6.93,.	0/0:6:3,3:.,8.32,.	0/0:9:4,5:.,12.48,.	0/0:6:3,3:.,8.32,.	0/0:7:3,4:.,9.7,.	0/0:10:5,5:.,13.86,.	0/0:12:6,6:.,16.64,.	0/0:5:2,3:.,6.93,.	0/0:5:2,3:.,6.93,.	0/0:7:3,4:.,9.7,.	0/0:13:6,7:.,18.02,.	0/0:15:7,8:.,20.79,.	0/0:7:3,4:.,9.7,.	0/0:10:5,5:.,13.86,.	./.:0:.,.:.,.,.	./.:0:.,.:.,.,.	0/0:6:3,3:.,8.32,.	0/0:6:3,3:.,8.32,.	0/0:11:5,6:.,15.25,.	./.:0:.,.:.,.,.	0/0:18:9,9:.,24.95,.	0/0:13:6,7:.,18.02,.	0/0:8:4,4:.,11.09,.	0/0:19:9,10:.,26.34,.	0/0:5:2,3:.,6.93,.	0/0:9:4,5:.,12.48,.	0/0:17:8,9:.,23.57,.	0/0:5:2,3:.,6.93,.	0/0:5:2,3:.,6.93,.	0/0:8:4,4:.,11.09,.	0/0:9:4,5:.,12.48,.	0/0:9:4,5:.,12.48,.	0/0:9:4,5:.,12.48,.	0/0:9:4,5:.,12.48,.	0/0:12:6,6:.,16.64,.	0/0:9:4,5:.,12.48,.	0/0:11:5,6:.,15.25,.	0/0:14:7,7:.,19.41,.	0/0:14:7,7:.,19.41,.	0/0:13:6,7:.,18.02,.	0/0:8:4,4:.,11.09,.	0/0:10:5,5:.,13.86,.
LG01	1283629	105517	G	C	.	PASS	NS=73;AF=0.993,0.007	GT:DP:AD:GL	0/0:16:8,8:.,22.18,.	./.:0:.,.:.,.,.	0/0:7:3,4:.,9.7,.	./.:0:.,.:.,.,.	./.:0:.,.:.,.,.	0/0:13:6,7:.,18.02,.	0/0:7:3,4:.,9.7,.	0/0:31:15,16:.,42.98,.	0/0:14:7,7:.,19.41,.	./.:0:.,.:.,.,.	0/0:9:4,5:.,12.48,.	0/0:19:9,10:.,26.34,.	0/0:12:6,6:.,16.64,.	0/0:21:10,11:.,29.11,.	0/0:14:7,7:.,19.41,.	0/0:18:9,9:.,24.95,.	0/0:23:11,12:.,31.88,.	0/0:20:10,10:.,27.73,.	0/0:18:9,9:.,24.95,.	0/0:17:8,9:.,23.57,.	0/0:24:12,12:.,33.27,.	./.:0:.,.:.,.,.	0/1:39:16,23:.,54.07,.	0/0:24:12,12:.,33.27,.	0/0:15:7,8:.,20.79,.	0/0:28:14,14:.,38.82,.	0/0:10:5,5:.,13.86,.	0/0:11:5,6:.,15.25,.	0/0:15:7,8:.,20.79,.	./.:0:.,.:.,.,.	0/0:5:2,3:.,6.93,.	0/0:6:3,3:.,8.32,.	0/0:20:10,10:.,27.73,.	0/0:6:3,3:.,8.32,.	0/0:15:7,8:.,20.79,.	0/0:10:5,5:.,13.86,.	0/0:14:7,7:.,19.41,.	0/0:8:4,4:.,11.09,.	0/0:8:4,4:.,11.09,.	./.:0:.,.:.,.,.	0/0:25:12,13:.,34.66,.	0/0:21:10,11:.,29.11,.	./.:0:.,.:.,.,.	0/0:25:12,13:.,34.66,.	0/0:5:2,3:.,6.93,.	0/0:13:6,7:.,18.02,.	0/0:22:11,11:.,30.5,.	0/0:10:5,5:.,13.86,.	0/0:17:8,9:.,23.57,.	./.:0:.,.:.,.,.	./.:0:.,.:.,.,.	0/0:6:3,3:.,8.32,.	0/0:18:9,9:.,24.95,.	0/0:7:3,4:.,9.7,.	0/0:10:5,5:.,13.86,.	0/0:5:2,3:.,6.93,.	./.:0:.,.:.,.,.	./.:0:.,.:.,.,.	0/0:6:3,3:.,8.32,.	0/0:20:10,10:.,27.73,.	0/0:15:7,8:.,20.79,.	0/0:15:7,8:.,20.79,.	0/0:9:4,5:.,12.48,.	0/0:8:4,4:.,11.09,.	0/0:12:6,6:.,16.64,.	./.:0:.,.:.,.,.	./.:0:.,.:.,.,.	0/0:15:7,8:.,20.79,.	0/0:8:4,4:.,11.09,.	0/0:7:3,4:.,9.7,.	0/0:12:6,6:.,16.64,.	0/0:8:4,4:.,11.09,.	./.:0:.,.:.,.,.	./.:0:.,.:.,.,.	0/0:6:3,3:.,8.32,.	0/0:5:2,3:.,6.93,.	./.:0:.,.:.,.,.	0/0:18:9,9:.,24.95,.	./.:0:.,.:.,.,.	./.:0:.,.:.,.,.	0/0:8:4,4:.,11.09,.	./.:0:.,.:.,.,.	0/0:16:8,8:.,22.18,.	./.:0:.,.:.,.,.	./.:0:.,.:.,.,.	0/0:9:4,5:.,12.48,.	./.:0:.,.:.,.,.	0/0:10:5,5:.,13.86,.	./.:0:.,.:.,.,.	0/0:9:4,5:.,12.48,.	0/0:8:4,4:.,11.09,.	0/0:7:3,4:.,9.7,.	./.:0:.,.:.,.,.	0/0:10:5,5:.,13.86,.	0/0:7:3,4:.,9.7,.	0/0:7:3,4:.,9.7,.	0/0:11:5,6:.,15.25,.	./.:0:.,.:.,.,.	0/0:6:3,3:.,8.32,.
LG01	1334616	82971	A	T	.	PASS	NS=78;AF=0.513,0.487	GT:DP:AD:GL	0/0:9:4,5:.,12.48,.	1/1:15:7,8:.,20.79,.	0/1:5:3,2:.,6.93,.	0/1:10:5,5:.,13.86,.	0/1:16:7,9:.,22.18,.	0/1:17:7,10:.,23.57,.	0/0:8:4,4:.,11.09,.	0/0:18:9,9:.,24.95,.	0/1:25:15,10:.,34.66,.	0/0:12:6,6:.,16.64,.	0/0:17:8,9:.,23.57,.	0/1:18:11,7:.,24.95,.	0/1:13:6,7:.,18.02,.	0/1:12:7,5:.,16.64,.	0/0:23:11,12:.,31.88,.	0/1:14:9,5:.,19.41,.	1/1:16:8,8:.,22.18,.	1/1:16:8,8:.,22.18,.	0/0:13:6,7:.,18.02,.	1/1:8:4,4:.,11.09,.	0/1:23:15,8:.,31.88,.	0/1:14:7,7:.,19.41,.	0/1:15:5,10:.,20.79,.	0/1:20:9,11:.,27.73,.	0/1:25:15,10:.,34.66,.	0/1:12:9,3:.,16.64,.	1/1:17:8,9:.,23.57,.	0/0:8:4,4:.,11.09,.	0/1:15:5,10:.,20.79,.	0/1:8:4,4:.,11.09,.	0/1:6:3,3:.,8.32,.	0/0:5:2,3:.,6.93,.	0/0:12:6,6:.,16.64,.	0/1:14:8,6:.,19.41,.	1/1:15:7,8:.,20.79,.	0/1:12:8,4:.,16.64,.	1/1:12:6,6:.,16.64,.	1/1:13:6,7:.,18.02,.	0/1:10:5,5:.,13.86,.	0/1:9:7,2:.,12.48,.	0/0:16:8,8:.,22.18,.	0/0:19:9,10:.,26.34,.	0/1:10:5,5:.,13.86,.	0/1:13:7,6:.,18.02,.	./.:0:.,.:.,.,.	1/1:15:7,8:.,20.79,.	1/1:13:6,7:.,18.02,.	0/1:14:6,8:.,19.41,.	1/1:10:5,5:.,13.86,.	0/1:8:3,5:.,11.09,.	0/1:10:4,6:.,13.86,.	0/0:7:3,4:.,9.7,.	1/1:8:4,4:.,11.09,.	./.:0:.,.:.,.,.	./.:0:.,.:.,.,.	./.:5:.,.:.,.,.	./.:0:.,.:.,.,.	0/1:10:4,6:.,13.86,.	0/0:7:3,4:.,9.7,.	./.:0:.,.:.,.,.	1/1:6:3,3:.,8.32,.	./.:0:.,.:.,.,.	./.:5:.,.:.,.,.	1/1:6:3,3:.,8.32,.	0/1:6:2,4:.,11.09,.	0/0:5:2,3:.,6.93,.	./.:0:.,.:.,.,.	0/1:12:5,7:.,16.64,.	0/1:5:3,2:.,6.93,.	1/1:9:4,5:.,12.48,.	1/1:5:2,3:.,6.93,.	1/1:6:3,3:.,8.32,.	./.:0:.,.:.,.,.	./.:0:.,.:.,.,.	./.:0:.,.:.,.,.	0/0:14:7,7:.,19.41,.	0/0:9:4,5:.,12.48,.	0/1:5:2,3:.,8.32,.	0/1:11:7,4:.,15.25,.	./.:0:.,.:.,.,.	./.:5:.,.:.,.,.	./.:0:.,.:.,.,.	./.:0:.,.:.,.,.	0/1:7:3,4:.,9.7,.	./.:0:.,.:.,.,.	1/1:8:4,4:.,11.09,.	0/0:7:3,4:.,9.7,.	0/1:12:5,7:.,16.64,.	0/1:7:4,3:.,11.09,.	./.:0:.,.:.,.,.	./.:0:.,.:.,.,.	0/0:8:4,4:.,11.09,.	0/0:7:3,4:.,9.7,.	0/1:7:4,3:.,9.7,.	1/1:6:3,3:.,8.32,.	0/0:12:6,6:.,16.64,.	0/1:7:5,2:.,9.7,.	./.:0:.,.:.,.,.	./.:0:.,.:.,.,.
LG01	1384970	453	C	T	.	PASS	NS=86;AF=0.994,0.006	GT:DP:AD:GL	0/0:12:6,6:.,16.64,.	0/0:9:4,5:.,12.48,.	0/0:15:7,8:.,20.79,.	0/0:13:6,7:.,18.02,.	0/0:6:3,3:.,8.32,.	0/0:17:8,9:.,23.57,.	0/0:23:11,12:.,31.88,.	./.:0:.,.:.,.,.	0/0:15:7,8:.,20.79,.	0/0:17:8,9:.,23.57,.	0/0:9:4,5:.,12.48,.	0/1:14:3,11:.,19.41,.	0/0:12:6,6:.,16.64,.	./.:0:.,.:.,.,.	./.:0:.,.:.,.,.	0/0:10:5,5:.,13.86,.	0/0:11:5,6:.,15.25,.	0/0:15:7,8:.,20.79,.	0/0:14:7,7:.,19.41,.	0/0:6:3,3:.,8.32,.	0/0:10:5,5:.,13.86,.	0/0:16:8,8:.,22.18,.	0/0:16:8,8:.,22.18,.	0/0:13:6,7:.,18.02,.	0/0:10:5,5:.,13.86,.	0/0:7:3,4:.,9.7,.	0/0:12:6,6:.,16.64,.	0/0:14:7,7:.,19.41,.	./.:0:.,.:.,.,.	0/0:7:3,4:.,9.7,.	0/0:10:5,5:.,13.86,.	0/0:11:5,6:.,15.25,.	0/0:14:7,7:.,19.41,.	0/0:7:3,4:.,9.7,.	0/0:9:4,5:.,12.48,.	./.:0:.,.:.,.,.	0/0:9:4,5:.,12.48,.	0/0:23:11,12:.,31.88,.	0/0:6:3,3:.,8.32,.	0/0:6:3,3:.,8.32,.	./.:0:.,.:.,.,.	./.:0:.,.:.,.,.	./.:0:.,.:.,.,.	0/0:15:7,8:.,20.79,.	./.:0:.,.:.,.,.	0/0:5:2,3:.,6.93,.	0/0:9:4,5:.,12.48,.	./.:0:.,.:.,.,.	0/0:12:6,6:.,16.64,.	./.:0:.,.:.,.,.	0/0:26:13,13:.,36.04,.	0/0:10:5,5:.,13.86,.	0/0:15:7,8:.,20.79,.	0/0:17:8,9:.,23.57,.	0/0:5:2,3:.,6.93,.	0/0:12:6,6:.,16.64,.	0/0:16:8,8:.,22.18,.	0/0:23:11,12:.,31.88,.	0/0:19:9,10:.,26.34,.	0/0:19:9,10:.,26.34,.	0/0:13:6,7:.,18.02,.	./.:0:.,.:.,.,.	0/0:21:10,11:.,29.11,.	0/0:8:4,4:.,11.09,.	0/0:29:14,15:.,40.2,.	0/0:19:9,10:.,26.34,.	0/0:20:10,10:.,27.73,.	0/0:20:10,10:.,27.73,.	0/0:23:11,12:.,31.88,.	0/0:18:9,9:.,24.95,.	0/0:12:6,6:.,16.64,.	0/0:12:6,6:.,16.64,.	0/0:7:3,4:.,9.7,.	0/0:14:7,7:.,19.41,.	./.:0:.,.:.,.,.	0/0:30:15,15:.,41.59,.	0/0:29:14,15:.,40.2,.	0/0:15:7,8:.,20.79,.	0/0:29:14,15:.,40.2,.	0/0:11:5,6:.,15.25,.	0/0:12:6,6:.,16.64,.	0/0:15:7,8:.,20.79,.	0/0:15:7,8:.,20.79,.	0/0:19:9,10:.,26.34,.	0/0:14:7,7:.,19.41,.	0/0:23:11,12:.,31.88,.	0/0:33:16,17:.,45.75,.	0/0:36:18,18:.,49.91,.	0/0:20:10,10:.,27.73,.	0/0:17:8,9:.,23.57,.	0/0:22:11,11:.,30.5,.	0/0:28:14,14:.,38.82,.	0/0:7:3,4:.,9.7,.	0/0:18:9,9:.,24.95,.	0/0:7:3,4:.,9.7,.	0/0:29:14,15:.,40.2,.	0/0:26:13,13:.,36.04,.	0/0:25:12,13:.,34.66,.	0/0:18:9,9:.,24.95,.
LG01	1488363	554	A	C	.	PASS	NS=98;AF=0.985,0.015	GT:DP:AD:GL	0/0:22:11,11:.,30.5,.	0/0:28:14,14:.,38.82,.	0/0:28:14,14:.,38.82,.	0/0:28:14,14:.,38.82,.	0/0:39:19,20:.,54.07,.	0/0:42:21,21:.,58.22,.	0/0:16:8,8:.,22.18,.	0/0:41:20,21:.,56.84,.	0/0:44:22,22:.,61,.	0/0:38:19,19:.,52.68,.	0/0:35:17,18:.,48.52,.	0/1:36:21,15:.,49.91,.	0/0:36:18,18:.,49.91,.	0/0:34:17,17:.,47.13,.	0/0:38:19,19:.,52.68,.	0/0:38:19,19:.,52.68,.	0/0:25:12,13:.,34.66,.	0/0:43:21,22:.,59.61,.	0/0:40:20,20:.,55.45,.	0/0:42:21,21:.,58.22,.	0/0:48:24,24:.,66.54,.	0/0:29:14,15:.,40.2,.	0/1:49:23,26:.,67.93,.	0/0:29:14,15:.,40.2,.	0/0:42:21,21:.,58.22,.	0/0:30:15,15:.,41.59,.	0/0:33:16,17:.,45.75,.	0/0:33:16,17:.,45.75,.	0/0:24:12,12:.,33.27,.	0/0:21:10,11:.,29.11,.	0/0:29:14,15:.,40.2,.	0/0:33:16,17:.,45.75,.	0/0:24:12,12:.,33.27,.	0/1:32:18,14:.,44.36,.	0/0:21:10,11:.,29.11,.	0/0:24:12,12:.,33.27,.	0/0:31:15,16:.,42.98,.	0/0:24:12,12:.,33.27,.	0/0:30:15,15:.,41.59,.	0/0:21:10,11:.,29.11,.	0/0:29:14,15:.,40.2,.	0/0:28:14,14:.,38.82,.	0/0:23:11,12:.,31.88,.	0/0:34:17,17:.,47.13,.	0/0:11:5,6:.,15.25,.	0/0:19:9,10:.,26.34,.	0/0:40:20,20:.,55.45,.	0/0:24:12,12:.,33.27,.	0/0:22:11,11:.,30.5,.	0/0:19:9,10:.,26.34,.	0/0:15:7,8:.,20.79,.	0/0:14:7,7:.,19.41,.	0/0:14:7,7:.,19.41,.	0/0:19:9,10:.,26.34,.	0/0:7:3,4:.,9.7,.	0/0:9:4,5:.,12.48,.	0/0:7:3,4:.,9.7,.	0/0:18:9,9:.,24.95,.	0/0:14:7,7:.,19.41,.	0/0:16:8,8:.,22.18,.	0/0:19:9,10:.,26.34,.	0/0:14:7,7:.,19.41,.	0/0:22:11,11:.,30.5,.	0/0:8:4,4:.,11.09,.	0/0:15:7,8:.,20.79,.	0/0:7:3,4:.,9.7,.	0/0:10:5,5:.,13.86,.	0/0:15:7,8:.,20.79,.	0/0:18:9,9:.,24.95,.	0/0:21:10,11:.,29.11,.	0/0:10:5,5:.,13.86,.	0/0:18:9,9:.,24.95,.	./.:0:.,.:.,.,.	0/0:12:6,6:.,16.64,.	0/0:10:5,5:.,13.86,.	0/0:25:12,13:.,34.66,.	0/0:19:9,10:.,26.34,.	0/0:14:7,7:.,19.41,.	0/0:29:14,15:.,40.2,.	0/0:10:5,5:.,13.86,.	0/0:10:5,5:.,13.86,.	0/0:13:6,7:.,18.02,.	0/0:18:9,9:.,24.95,.	0/0:13:6,7:.,18.02,.	0/0:15:7,8:.,20.79,.	0/0:22:11,11:.,30.5,.	0/0:18:9,9:.,24.95,.	0/0:17:8,9:.,23.57,.	0/0:27:13,14:.,37.43,.	0/0:8:4,4:.,11.09,.	0/0:12:6,6:.,16.64,.	0/0:18:9,9:.,24.95,.	0/0:8:4,4:.,11.09,.	0/0:14:7,7:.,19.41,.	0/0:16:8,8:.,22.18,.	0/0:19:9,10:.,26.34,.	0/0:18:9,9:.,24.95,.	0/0:30:15,15:.,41.59,.	0/0:17:8,9:.,23.57,.
LG01	1528602	599	T	A	.	PASS	NS=97;AF=0.572,0.428	GT:DP:AD:GL	1/1:17:8,9:.,23.57,.	1/0:14:5,9:.,19.41,.	0/0:24:12,12:.,33.27,.	0/0:27:13,14:.,37.43,.	1/0:29:15,14:.,40.2,.	0/0:36:18,18:.,49.91,.	0/0:22:11,11:.,30.5,.	0/0:32:16,16:.,44.36,.	1/0:32:12,20:.,44.36,.	0/0:44:22,22:.,61,.	1/1:39:19,20:.,54.07,.	0/0:38:19,19:.,52.68,.	1/1:22:11,11:.,30.5,.	1/1:28:14,14:.,38.82,.	1/1:37:18,19:.,51.29,.	1/0:39:20,19:.,54.07,.	1/0:16:10,6:.,22.18,.	1/0:43:26,17:.,59.61,.	1/1:23:11,12:.,31.88,.	1/0:24:19,5:.,33.27,.	1/0:40:20,20:.,55.45,.	1/0:34:12,22:.,47.13,.	0/0:37:18,19:.,51.29,.	1/0:30:12,18:.,41.59,.	1/0:54:32,22:.,74.86,.	0/0:18:9,9:.,24.95,.	1/0:24:18,6:.,33.27,.	1/0:32:18,14:.,44.36,.	0/0:24:12,12:.,33.27,.	0/0:33:16,17:.,45.75,.	1/0:22:9,13:.,30.5,.	0/0:18:9,9:.,24.95,.	0/0:22:11,11:.,30.5,.	1/0:29:14,15:.,40.2,.	1/0:14:4,10:.,19.41,.	0/0:14:7,7:.,19.41,.	0/0:31:15,16:.,42.98,.	0/0:19:9,10:.,26.34,.	0/0:18:9,9:.,24.95,.	1/0:15:8,7:.,20.79,.	0/0:26:13,13:.,36.04,.	0/0:22:11,11:.,30.5,.	1/0:17:5,12:.,23.57,.	1/0:23:13,10:.,31.88,.	0/0:17:8,9:.,23.57,.	1/0:25:17,8:.,34.66,.	1/0:16:7,9:.,22.18,.	0/0:21:10,11:.,29.11,.	1/0:20:9,11:.,27.73,.	1/0:13:4,9:.,18.02,.	1/0:14:9,5:.,19.41,.	1/1:9:4,5:.,12.48,.	0/0:14:7,7:.,19.41,.	1/0:12:8,4:.,16.64,.	0/0:10:5,5:.,13.86,.	1/0:10:5,5:.,13.86,.	1/1:8:4,4:.,11.09,.	1/0:14:6,8:.,19.41,.	1/1:7:3,4:.,9.7,.	1/1:17:8,9:.,23.57,.	./.:12:.,.:.,.,.	1/0:17:6,11:.,23.57,.	1/0:14:3,11:.,19.41,.	1/0:15:8,7:.,20.79,.	1/0:17:7,10:.,23.57,.	0/0:8:4,4:.,11.09,.	1/1:16:8,8:.,22.18,.	0/0:15:7,8:.,20.79,.	1/0:12:6,6:.,16.64,.	0/0:16:8,8:.,22.18,.	0/0:11:5,6:.,15.25,.	1/0:7:5,2:.,9.7,.	0/0:9:4,5:.,12.48,.	1/0:6:2,4:.,8.32,.	1/1:16:8,8:.,22.18,.	1/1:21:10,11:.,29.11,.	1/1:11:5,6:.,15.25,.	1/0:20:10,10:.,27.73,.	1/0:21:12,9:.,29.11,.	1/1:11:5,6:.,15.25,.	1/0:15:7,8:.,20.79,.	1/0:21:9,12:.,29.11,.	1/0:13:8,5:.,18.02,.	1/0:17:14,3:.,23.57,.	1/0:12:6,6:.,16.64,.	0/0:14:7,7:.,19.41,.	1/0:24:9,15:.,33.27,.	1/0:23:10,13:.,31.88,.	1/0:13:8,5:.,18.02,.	1/0:9:6,3:.,12.48,.	1/0:10:5,5:.,13.86,.	1/1:16:8,8:.,22.18,.	1/1:11:5,6:.,15.25,.	1/0:15:7,8:.,20.79,.	0/0:11:5,6:.,15.25,.	0/0:13:6,7:.,18.02,.	1/1:23:11,12:.,31.88,.	0/0:17:8,9:.,23.57,.	./.:0:.,.:.,.,.
LG01	1555468	82994	G	A	.	PASS	NS=86;AF=0.983,0.017	GT:DP:AD:GL	0/0:9:4,5:.,12.48,.	0/0:5:2,3:.,6.93,.	./.:0:.,.:.,.,.	0/0:10:5,5:.,13.86,.	0/0:15:7,8:.,20.79,.	0/0:25:12,13:.,34.66,.	0/0:6:3,3:.,8.32,.	0/0:20:10,10:.,27.73,.	0/0:15:7,8:.,20.79,.	0/0:9:4,5:.,12.48,.	0/0:11:5,6:.,15.25,.	1/0:10:4,6:.,13.86,.	0/0:16:8,8:.,22.18,.	0/0:15:7,8:.,20.79,.	0/0:22:11,11:.,30.5,.	0/0:22:11,11:.,30.5,.	0/0:8:4,4:.,11.09,.	0/0:22:11,11:.,30.5,.	1/0:16:7,9:.,22.18,.	0/0:15:7,8:.,20.79,.	0/0:27:13,14:.,37.43,.	0/0:14:7,7:.,19.41,.	0/0:24:12,12:.,33.27,.	0/0:15:7,8:.,20.79,.	0/0:19:9,10:.,26.34,.	0/0:9:4,5:.,12.48,.	0/0:8:4,4:.,11.09,.	0/0:12:6,6:.,16.64,.	0/0:13:6,7:.,18.02,.	0/0:12:6,6:.,16.64,.	0/0:12:6,6:.,16.64,.	0/0:7:3,4:.,9.7,.	0/0:7:3,4:.,9.7,.	1/0:13:7,6:.,18.02,.	0/0:10:5,5:.,13.86,.	0/0:9:4,5:.,12.48,.	0/0:13:6,7:.,18.02,.	0/0:13:6,7:.,18.02,.	0/0:14:7,7:.,19.41,.	0/0:15:7,8:.,20.79,.	0/0:9:4,5:.,12.48,.	0/0:12:6,6:.,16.64,.	./.:0:.,.:.,.,.	0/0:13:6,7:.,18.02,.	0/0:8:4,4:.,11.09,.	0/0:13:6,7:.,18.02,.	./.:6:.,.:.,.,.	0/0:9:4,5:.,12.48,.	0/0:14:7,7:.,19.41,.	./.:0:.,.:.,.,.	0/0:11:5,6:.,15.25,.	0/0:6:3,3:.,8.32,.	0/0:6:3,3:.,8.32,.	0/0:5:2,3:.,6.93,.	./.:0:.,.:.,.,.	0/0:9:4,5:.,12.48,.	./.:0:.,.:.,.,.	0/0:12:6,6:.,16.64,.	0/0:5:2,3:.,6.93,.	0/0:7:3,4:.,9.7,.	0/0:7:3,4:.,9.7,.	0/0:5:2,3:.,6.93,.	./.:0:.,.:.,.,.	0/0:7:3,4:.,9.7,.	0/0:9:4,5:.,12.48,.	0/0:7:3,4:.,9.7,.	0/0:8:4,4:.,11.09,.	0/0:5:2,3:.,6.93,.	0/0:5:2,3:.,6.93,.	0/0:8:4,4:.,11.09,.	./.:0:.,.:.,.,.	0/0:8:4,4:.,11.09,.	./.:0:.,.:.,.,.	./.:0:.,.:.,.,.	0/0:5:2,3:.,6.93,.	0/0:7:3,4:.,9.7,.	0/0:7:3,4:.,9.7,.	0/0:6:3,3:.,8.32,.	0/0:10:5,5:.,13.86,.	0/0:6:3,3:.,8.32,.	0/0:11:5,6:.,15.25,.	0/0:8:4,4:.,11.09,.	0/0:8:4,4:.,11.09,.	0/0:5:2,3:.,6.93,.	0/0:5:2,3:.,6.93,.	0/0:6:3,3:.,9.7,.	0/0:9:4,5:.,12.48,.	0/0:8:4,4:.,11.09,.	0/0:10:5,5:.,13.86,.	0/0:6:3,3:.,8.32,.	./.:0:.,.:.,.,.	0/0:7:3,4:.,9.7,.	./.:0:.,.:.,.,.	0/0:14:7,7:.,19.41,.	0/0:7:3,4:.,9.7,.	./.:0:.,.:.,.,.	0/0:9:4,5:.,12.48,.	0/0:5:2,3:.,6.93,.	0/0:5:2,3:.,6.93,.
LG01	1565887	631	G	A	.	PASS	NS=92;AF=0.788,0.212	GT:DP:AD:GL	1/0:16:8,8:.,22.18,.	0/0:12:6,6:.,16.64,.	0/0:18:9,9:.,24.95,.	0/0:11:5,6:.,15.25,.	0/0:15:7,8:.,20.79,.	1/0:17:6,11:.,23.57,.	0/0:7:3,4:.,11.09,.	0/0:21:10,11:.,29.11,.	1/0:15:9,6:.,20.79,.	0/0:20:10,10:.,27.73,.	1/1:19:9,10:.,26.34,.	1/0:27:18,9:.,37.43,.	1/1:20:10,10:.,27.73,.	0/0:22:11,11:.,30.5,.	1/0:18:9,9:.,24.95,.	0/0:32:16,16:.,44.36,.	0/0:26:13,13:.,36.04,.	0/0:23:11,12:.,31.88,.	1/1:18:9,9:.,24.95,.	1/0:20:10,10:.,27.73,.	1/0:24:11,13:.,33.27,.	0/0:20:10,10:.,27.73,.	0/0:16:8,8:.,22.18,.	1/0:25:14,11:.,34.66,.	0/0:25:12,13:.,34.66,.	0/0:21:10,11:.,29.11,.	1/0:15:10,5:.,20.79,.	1/1:24:12,12:.,33.27,.	1/0:19:7,12:.,26.34,.	1/0:13:6,7:.,19.41,.	0/0:23:11,12:.,31.88,.	1/0:11:6,5:.,15.25,.	1/1:22:11,11:.,30.5,.	1/0:25:12,13:.,34.66,.	0/0:15:7,8:.,20.79,.	1/0:11:3,8:.,15.25,.	1/0:20:8,12:.,27.73,.	1/0:23:7,16:.,31.88,.	1/0:21:11,10:.,29.11,.	1/0:24:14,10:.,33.27,.	./.:8:.,.:.,.,.	1/0:16:9,7:.,22.18,.	1/0:14:7,7:.,19.41,.	1/0:13:7,6:.,18.02,.	./.:0:.,.:.,.,.	0/0:14:7,7:.,19.41,.	0/0:20:10,10:.,27.73,.	1/0:19:12,7:.,26.34,.	0/0:10:5,5:.,13.86,.	1/0:8:3,5:.,11.09,.	0/0:8:4,4:.,11.09,.	0/0:11:5,6:.,15.25,.	0/0:12:6,6:.,16.64,.	0/0:6:3,3:.,8.32,.	0/0:9:4,5:.,12.48,.	0/0:12:6,6:.,16.64,.	1/0:8:3,5:.,11.09,.	0/0:10:5,5:.,13.86,.	./.:0:.,.:.,.,.	0/0:12:6,6:.,16.64,.	0/0:8:4,4:.,11.09,.	./.:0:.,.:.,.,.	0/0:9:4,5:.,12.48,.	0/0:10:5,5:.,13.86,.	0/0:11:5,6:.,15.25,.	./.:0:.,.:.,.,.	0/0:9:4,5:.,12.48,.	0/0:10:5,5:.,13.86,.	0/0:16:8,8:.,22.18,.	0/0:12:6,6:.,16.64,.	0/0:6:3,3:.,8.32,.	1/0:11:7,4:.,15.25,.	0/0:5:2,3:.,6.93,.	0/0:6:3,3:.,9.7,.	./.:0:.,.:.,.,.	0/0:16:8,8:.,22.18,.	0/0:13:6,7:.,18.02,.	0/0:14:7,7:.,19.41,.	0/0:11:5,6:.,15.25,.	./.:0:.,.:.,.,.	0/0:16:8,8:.,22.18,.	0/0:13:6,7:.,18.02,.	0/0:19:9,10:.,26.34,.	0/0:14:7,7:.,19.41,.	0/0:9:4,5:.,12.48,.	0/0:9:4,5:.,12.48,.	0/0:15:7,8:.,20.79,.	0/0:16:8,8:.,22.18,.	1/0:30:21,9:.,41.59,.	0/0:7:3,4:.,9.7,.	1/1:10:5,5:.,13.86,.	0/0:10:5,5:.,13.86,.	0/0:9:4,5:.,12.48,.	0/0:9:4,5:.,12.48,.	0/0:10:5,5:.,13.86,.	1/0:9:5,4:.,12.48,.	0/0:7:3,4:.,9.7,.	0/0:15:7,8:.,20.79,.	0/0:10:5,5:.,13.86,.
LG01	1566347	635	A	G	.	PASS	NS=97;AF=0.500,0.500	GT:DP:AD:GL	1/0:10:6,4:.,13.86,.	1/1:19:9,10:.,26.34,.	0/0:24:12,12:.,33.27,.	1/0:16:8,8:.,22.18,.	1/1:25:12,13:.,34.66,.	1/0:28:15,13:.,38.82,.	1/0:13:5,8:.,18.02,.	1/1:24:12,12:.,33.27,.	1/0:19:9,10:.,26.34,.	1/0:30:13,17:.,41.59,.	1/1:16:8,8:.,22.18,.	1/0:31:15,16:.,42.98,.	1/1:23:11,12:.,31.88,.	1/1:21:10,11:.,29.11,.	1/0:28:15,13:.,38.82,.	0/0:33:16,17:.,45.75,.	1/0:22:9,13:.,30.5,.	0/0:39:19,20:.,54.07,.	1/1:27:13,14:.,37.43,.	1/0:24:10,14:.,33.27,.	1/0:33:18,15:.,45.75,.	0/0:16:8,8:.,22.18,.	0/0:22:11,11:.,30.5,.	1/1:25:12,13:.,34.66,.	0/0:26:13,13:.,36.04,.	1/0:12:9,3:.,16.64,.	1/1:21:10,11:.,29.11,.	1/1:20:10,10:.,27.73,.	1/0:22:10,12:.,30.5,.	1/1:20:10,10:.,27.73,.	0/0:29:14,15:.,40.2,.	1/0:24:15,9:.,33.27,.	1/1:17:8,9:.,23.57,.	1/1:19:9,10:.,26.34,.	0/0:17:8,9:.,23.57,.	1/0:18:7,11:.,24.95,.	1/1:17:8,9:.,23.57,.	1/1:21:10,11:.,29.11,.	1/0:12:6,6:.,16.64,.	1/0:17:5,12:.,23.57,.	1/0:16:7,9:.,22.18,.	1/0:21:8,13:.,29.11,.	1/0:22:6,16:.,30.5,.	1/0:14:6,8:.,19.41,.	1/0:8:5,3:.,11.09,.	1/0:26:13,13:.,36.04,.	1/0:27:11,16:.,37.43,.	1/0:25:12,13:.,34.66,.	0/0:19:9,10:.,26.34,.	1/1:16:8,8:.,22.18,.	0/0:30:15,15:.,41.59,.	1/0:22:4,18:.,30.5,.	0/0:35:17,18:.,48.52,.	1/0:19:8,11:.,26.34,.	0/0:13:6,7:.,18.02,.	0/0:30:15,15:.,41.59,.	1/0:18:6,12:.,24.95,.	1/1:32:16,16:.,44.36,.	1/0:15:6,9:.,20.79,.	1/1:34:17,17:.,47.13,.	1/0:23:11,12:.,31.88,.	1/0:18:12,6:.,24.95,.	0/0:31:15,16:.,42.98,.	1/0:21:9,12:.,29.11,.	1/0:25:15,10:.,34.66,.	1/1:15:7,8:.,20.79,.	0/0:17:8,9:.,23.57,.	1/0:16:8,8:.,22.18,.	1/1:30:15,15:.,41.59,.	0/0:30:15,15:.,41.59,.	0/0:14:7,7:.,19.41,.	1/0:19:11,8:.,26.34,.	0/0:17:8,9:.,23.57,.	1/0:18:11,7:.,24.95,.	1/1:13:6,7:.,18.02,.	1/0:45:22,23:.,62.38,.	1/0:30:13,17:.,41.59,.	1/0:25:13,12:.,34.66,.	0/0:35:17,18:.,48.52,.	1/0:13:9,4:.,18.02,.	0/0:25:12,13:.,34.66,.	1/1:25:12,13:.,34.66,.	1/0:23:11,12:.,31.88,.	0/0:37:18,19:.,51.29,.	1/1:33:16,17:.,45.75,.	1/0:32:20,12:.,44.36,.	1/0:29:15,14:.,40.2,.	0/0:28:14,14:.,38.82,.	1/1:25:12,13:.,34.66,.	./.:0:.,.:.,.,.	1/0:28:16,12:.,38.82,.	1/0:31:17,14:.,42.98,.	0/0:13:6,7:.,18.02,.	0/0:28:14,14:.,38.82,.	1/1:16:8,8:.,22.18,.	./.:0:.,.:.,.,.	1/0:32:18,14:.,44.36,.	1/0:30:17,13:.,41.59,.	0/0:26:13,13:.,36.04,.
LG01	1623554	682	G	T	.	PASS	NS=57;AF=0.930,0.070	GT:DP:AD:GL	0/0:12:6,6:.,16.64,.	0/0:6:3,3:.,8.32,.	1/0:6:2,4:.,8.32,.	0/0:7:3,4:.,9.7,.	./.:8:.,.:.,.,.	0/0:8:4,4:.,11.09,.	0/0:6:3,3:.,8.32,.	0/0:11:5,6:.,15.25,.	./.:0:.,.:.,.,.	./.:7:.,.:.,.,.	0/0:11:5,6:.,15.25,.	0/0:8:4,4:.,11.09,.	0/0:5:2,3:.,6.93,.	0/0:11:5,6:.,15.25,.	./.:0:.,.:.,.,.	0/0:5:2,3:.,6.93,.	0/0:10:5,5:.,13.86,.	0/0:6:3,3:.,8.32,.	./.:0:.,.:.,.,.	./.:0:.,.:.,.,.	0/0:8:4,4:.,11.09,.	./.:7:.,.:.,.,.	./.:6:.,.:.,.,.	./.:0:.,.:.,.,.	0/0:9:4,5:.,12.48,.	./.:0:.,.:.,.,.	0/0:10:5,5:.,13.86,.	0/0:9:4,5:.,12.48,.	./.:0:.,.:.,.,.	0/0:5:2,3:.,6.93,.	./.:0:.,.:.,.,.	./.:0:.,.:.,.,.	1/0:10:3,7:.,13.86,.	0/0:10:5,5:.,13.86,.	0/0:9:4,5:.,12.48,.	1/0:6:3,3:.,9.7,.	0/0:8:4,4:.,11.09,.	0/0:9:4,5:.,12.48,.	./.:0:.,.:.,.,.	0/0:8:4,4:.,11.09,.	1/0:9:2,7:.,12.48,.	./.:5:.,.:.,.,.	./.:6:.,.:.,.,.	./.:7:.,.:.,.,.	./.:0:.,.:.,.,.	0/0:11:5,6:.,15.25,.	0/0:20:10,10:.,27.73,.	./.:0:.,.:.,.,.	0/0:9:4,5:.,12.48,.	0/0:5:2,3:.,6.93,.	./.:5:.,.:.,.,.	1/0:8:2,6:.,11.09,.	0/0:7:3,4:.,9.7,.	./.:5:.,.:.,.,.	./.:0:.,.:.,.,.	0/0:5:2,3:.,6.93,.	0/0:8:4,4:.,11.09,.	./.:0:.,.:.,.,.	1/0:6:2,4:.,8.32,.	./.:8:.,.:.,.,.	./.:0:.,.:.,.,.	./.:5:.,.:.,.,.	1/0:10:2,8:.,13.86,.	./.:0:.,.:.,.,.	0/0:5:2,3:.,6.93,.	./.:0:.,.:.,.,.	./.:0:.,.:.,.,.	0/0:5:2,3:.,6.93,.	0/0:9:4,5:.,12.48,.	./.:0:.,.:.,.,.	0/0:8:4,4:.,11.09,.	./.:0:.,.:.,.,.	0/0:6:3,3:.,8.32,.	0/0:6:3,3:.,8.32,.	./.:0:.,.:.,.,.	0/0:6:3,3:.,8.32,.	./.:0:.,.:.,.,.	0/0:8:4,4:.,11.09,.	0/0:5:2,3:.,6.93,.	0/0:6:3,3:.,8.32,.	0/0:10:5,5:.,13.86,.	0/0:6:3,3:.,8.32,.	./.:0:.,.:.,.,.	./.:7:.,.:.,.,.	1/0:6:2,4:.,8.32,.	./.:5:.,.:.,.,.	0/0:12:6,6:.,16.64,.	./.:0:.,.:.,.,.	./.:0:.,.:.,.,.	./.:0:.,.:.,.,.	0/0:9:4,5:.,12.48,.	./.:6:.,.:.,.,.	./.:6:.,.:.,.,.	0/0:9:4,5:.,12.48,.	0/0:9:4,5:.,12.48,.	0/0:11:5,6:.,15.25,.	./.:5:.,.:.,.,.	0/0:8:4,4:.,11.09,.	0/0:11:5,6:.,15.25,.
LG01	1671479	730	T	A	.	PASS	NS=96;AF=0.734,0.266	GT:DP:AD:GL	0/1:13:7,6:.,18.02,.	0/0:12:6,6:.,16.64,.	1/1:13:6,7:.,18.02,.	0/1:22:10,12:.,30.5,.	0/1:18:14,4:.,24.95,.	0/1:23:11,12:.,31.88,.	0/0:15:7,8:.,20.79,.	1/1:30:15,15:.,41.59,.	1/1:37:18,19:.,51.29,.	0/0:51:25,26:.,70.7,.	1/1:16:8,8:.,22.18,.	0/0:20:10,10:.,27.73,.	0/0:43:21,22:.,59.61,.	1/1:26:13,13:.,36.04,.	0/1:24:13,11:.,33.27,.	0/1:35:18,17:.,48.52,.	1/1:21:10,11:.,29.11,.	1/1:28:14,14:.,38.82,.	1/1:27:13,14:.,37.43,.	0/0:16:8,8:.,22.18,.	./.:0:.,.:.,.,.	0/1:25:18,7:.,34.66,.	1/1:27:13,14:.,37.43,.	0/0:30:15,15:.,41.59,.	0/1:28:20,8:.,38.82,.	1/1:21:10,11:.,29.11,.	0/1:23:16,7:.,31.88,.	0/1:26:17,9:.,36.04,.	0/0:25:12,13:.,34.66,.	0/1:25:12,13:.,34.66,.	0/1:19:12,7:.,26.34,.	1/1:10:5,5:.,13.86,.	0/0:31:15,16:.,42.98,.	1/1:15:7,8:.,20.79,.	0/1:24:11,13:.,33.27,.	0/0:24:12,12:.,33.27,.	0/0:22:11,11:.,30.5,.	0/1:25:15,10:.,34.66,.	0/1:25:15,10:.,34.66,.	0/1:18:11,7:.,24.95,.	0/1:17:7,10:.,23.57,.	0/1:17:9,8:.,23.57,.	1/1:8:4,4:.,11.09,.	0/0:28:14,14:.,38.82,.	./.:0:.,.:.,.,.	0/0:18:9,9:.,24.95,.	1/1:16:8,8:.,22.18,.	1/1:20:10,10:.,27.73,.	1/1:19:9,10:.,26.34,.	0/0:12:6,6:.,16.64,.	0/0:24:12,12:.,33.27,.	0/0:11:5,6:.,15.25,.	0/0:32:16,16:.,44.36,.	0/0:13:6,7:.,18.02,.	0/0:20:10,10:.,27.73,.	0/0:21:10,11:.,29.11,.	0/0:11:5,6:.,15.25,.	0/0:13:6,7:.,18.02,.	0/0:12:6,6:.,16.64,.	0/0:16:8,8:.,22.18,.	0/0:19:9,10:.,26.34,.	0/0:10:5,5:.,13.86,.	0/0:18:9,9:.,24.95,.	0/0:13:6,7:.,18.02,.	0/1:10:6,4:.,13.86,.	0/0:9:4,5:.,12.48,.	0/0:17:8,9:.,23.57,.	0/0:14:7,7:.,19.41,.	0/0:18:9,9:.,24.95,.	0/0:18:9,9:.,24.95,.	0/0:6:3,3:.,8.32,.	0/0:9:4,5:.,12.48,.	0/0:12:6,6:.,16.64,.	0/0:8:4,4:.,11.09,.	0/0:7:3,4:.,9.7,.	0/0:30:15,15:.,41.59,.	0/0:23:11,12:.,31.88,.	0/0:23:11,12:.,31.88,.	0/0:28:14,14:.,38.82,.	0/0:10:5,5:.,13.86,.	0/0:21:10,11:.,29.11,.	0/0:22:11,11:.,30.5,.	0/0:19:9,10:.,26.34,.	0/0:23:11,12:.,31.88,.	0/0:18:9,9:.,24.95,.	0/0:21:10,11:.,29.11,.	0/0:18:9,9:.,24.95,.	0/0:29:14,15:.,40.2,.	./.:0:.,.:.,.,.	0/0:20:10,10:.,27.73,.	0/0:12:6,6:.,16.64,.	0/0:24:12,12:.,33.27,.	0/0:16:8,8:.,22.18,.	0/0:16:8,8:.,22.18,.	0/0:11:5,6:.,15.25,.	0/0:27:13,14:.,37.43,.	0/0:26:13,13:.,36.04,.	0/0:29:14,15:.,40.2,.	0/0:16:8,8:.,22.18,.
LG01	1687841	93933	G	A	.	PASS	NS=80;AF=0.994,0.006	GT:DP:AD:GL	./.:0:.,.:.,.,.	0/0:8:4,4:.,11.09,.	0/0:15:7,8:.,20.79,.	./.:0:.,.:.,.,.	0/0:6:3,3:.,8.32,.	0/0:11:5,6:.,15.25,.	0/0:7:3,4:.,9.7,.	0/0:8:4,4:.,11.09,.	0/0:8:4,4:.,11.09,.	0/0:9:4,5:.,12.48,.	0/0:7:3,4:.,9.7,.	0/0:16:8,8:.,22.18,.	0/0:10:5,5:.,13.86,.	0/0:8:4,4:.,11.09,.	0/0:11:5,6:.,15.25,.	0/0:15:7,8:.,20.79,.	0/0:12:6,6:.,16.64,.	0/0:8:4,4:.,11.09,.	0/0:9:4,5:.,12.48,.	./.:0:.,.:.,.,.	./.:0:.,.:.,.,.	0/0:5:2,3:.,6.93,.	0/0:6:3,3:.,8.32,.	0/0:15:7,8:.,20.79,.	0/0:8:4,4:.,11.09,.	0/0:9:4,5:.,12.48,.	0/0:9:4,5:.,12.48,.	0/0:11:5,6:.,15.25,.	0/0:7:3,4:.,9.7,.	0/0:10:5,5:.,13.86,.	0/0:7:3,4:.,9.7,.	./.:0:.,.:.,.,.	0/0:10:5,5:.,13.86,.	0/0:10:5,5:.,13.86,.	0/0:8:4,4:.,11.09,.	./.:0:.,.:.,.,.	0/0:14:7,7:.,19.41,.	0/0:12:6,6:.,16.64,.	0/0:9:4,5:.,12.48,.	0/0:11:5,6:.,15.25,.	0/0:5:2,3:.,6.93,.	./.:0:.,.:.,.,.	./.:0:.,.:.,.,.	0/0:5:2,3:.,6.93,.	./.:0:.,.:.,.,.	0/0:5:2,3:.,6.93,.	0/0:17:8,9:.,23.57,.	0/0:6:3,3:.,8.32,.	0/0:7:3,4:.,9.7,.	0/0:7:3,4:.,9.7,.	0/0:12:6,6:.,16.64,.	0/0:13:6,7:.,18.02,.	./.:0:.,.:.,.,.	./.:0:.,.:.,.,.	./.:0:.,.:.,.,.	0/0:9:4,5:.,12.48,.	./.:0:.,.:.,.,.	0/0:8:4,4:.,11.09,.	./.:0:.,.:.,.,.	0/0:9:4,5:.,12.48,.	0/0:7:3,4:.,9.7,.	./.:0:.,.:.,.,.	0/0:11:5,6:.,15.25,.	0/0:8:4,4:.,11.09,.	0/0:8:4,4:.,11.09,.	0/0:6:3,3:.,8.32,.	./.:0:.,.:.,.,.	0/0:7:3,4:.,9.7,.	0/0:8:4,4:.,11.09,.	0/0:5:2,3:.,6.93,.	0/0:5:2,3:.,6.93,.	0/0:5:2,3:.,6.93,.	./.:0:.,.:.,.,.	0/0:5:2,3:.,6.93,.	./.:0:.,.:.,.,.	0/0:12:6,6:.,16.64,.	0/0:8:4,4:.,11.09,.	0/0:17:8,9:.,23.57,.	0/0:6:3,3:.,8.32,.	0/0:10:5,5:.,13.86,.	0/0:10:5,5:.,13.86,.	0/0:13:6,7:.,18.02,.	0/0:7:3,4:.,9.7,.	0/0:10:5,5:.,13.86,.	0/0:8:4,4:.,11.09,.	0/0:15:7,8:.,20.79,.	0/0:13:6,7:.,18.02,.	0/0:11:5,6:.,15.25,.	0/0:8:4,4:.,11.09,.	1/0:5:1,4:.,8.32,.	0/0:8:4,4:.,11.09,.	0/0:6:3,3:.,8.32,.	0/0:10:5,5:.,13.86,.	./.:0:.,.:.,.,.	0/0:12:6,6:.,16.64,.	0/0:16:8,8:.,22.18,.	0/0:13:6,7:.,18.02,.	0/0:10:5,5:.,13.86,.	0/0:12:6,6:.,16.64,.
LG01	1709506	766	A	G	.	PASS	NS=75;AF=0.947,0.053	GT:DP:AD:GL	0/0:8:4,4:.,11.09,.	./.:0:.,.:.,.,.	0/1:8:5,3:.,11.09,.	0/1:8:7,1:.,12.48,.	0/1:14:7,7:.,19.41,.	0/1:17:12,5:.,23.57,.	0/0:8:4,4:.,11.09,.	./.:0:.,.:.,.,.	0/0:9:4,5:.,12.48,.	0/0:6:3,3:.,8.32,.	./.:0:.,.:.,.,.	0/0:25:12,13:.,34.66,.	0/0:14:7,7:.,19.41,.	0/0:7:3,4:.,9.7,.	0/0:15:7,8:.,20.79,.	0/0:10:5,5:.,13.86,.	./.:0:.,.:.,.,.	0/0:7:3,4:.,9.7,.	0/0:6:3,3:.,8.32,.	0/0:7:3,4:.,9.7,.	0/0:6:3,3:.,8.32,.	0/0:8:4,4:.,11.09,.	0/1:17:9,8:.,23.57,.	0/0:13:6,7:.,18.02,.	0/1:9:5,4:.,12.48,.	0/0:9:4,5:.,12.48,.	0/0:22:11,11:.,30.5,.	0/1:15:11,4:.,20.79,.	0/0:7:3,4:.,9.7,.	0/0:15:7,8:.,20.79,.	0/1:9:5,4:.,12.48,.	./.:0:.,.:.,.,.	0/0:12:6,6:.,16.64,.	0/0:9:4,5:.,12.48,.	./.:0:.,.:.,.,.	0/0:12:6,6:.,16.64,.	0/0:10:5,5:.,13.86,.	./.:0:.,.:.,.,.	0/0:6:3,3:.,8.32,.	0/0:5:2,3:.,6.93,.	./.:0:.,.:.,.,.	0/0:6:3,3:.,8.32,.	./.:0:.,.:.,.,.	0/0:7:3,4:.,9.7,.	./.:0:.,.:.,.,.	./.:0:.,.:.,.,.	0/0:15:7,8:.,20.79,.	./.:0:.,.:.,.,.	./.:5:.,.:.,.,.	./.:0:.,.:.,.,.	0/0:7:3,4:.,9.7,.	0/0:13:6,7:.,18.02,.	0/0:7:3,4:.,9.7,.	0/0:8:4,4:.,11.09,.	0/0:6:3,3:.,8.32,.	0/0:9:4,5:.,12.48,.	0/0:7:3,4:.,9.7,.	0/0:16:8,8:.,22.18,.	./.:0:.,.:.,.,.	0/0:9:4,5:.,12.48,.	0/0:6:3,3:.,8.32,.	./.:0:.,.:.,.,.	0/0:7:3,4:.,9.7,.	0/0:6:3,3:.,8.32,.	0/0:5:2,3:.,6.93,.	0/0:7:3,4:.,9.7,.	0/0:12:6,6:.,16.64,.	0/0:9:4,5:.,12.48,.	0/0:11:5,6:.,15.25,.	0/0:7:3,4:.,9.7,.	0/0:13:6,7:.,18.02,.	./.:0:.,.:.,.,.	./.:0:.,.:.,.,.	0/0:7:3,4:.,9.7,.	./.:0:.,.:.,.,.	0/0:12:6,6:.,16.64,.	0/0:8:4,4:.,11.09,.	0/0:11:5,6:.,15.25,.	0/0:5:2,3:.,6.93,.	./.:0:.,.:.,.,.	0/0:15:7,8:.,20.79,.	./.:0:.,.:.,.,.	0/0:5:2,3:.,6.93,.	0/0:13:6,7:.,18.02,.	0/0:11:5,6:.,15.25,.	0/0:10:5,5:.,13.86,.	0/0:9:4,5:.,12.48,.	0/0:8:4,4:.,11.09,.	0/0:15:7,8:.,20.79,.	./.:0:.,.:.,.,.	./.:0:.,.:.,.,.	0/0:7:3,4:.,9.7,.	./.:0:.,.:.,.,.	0/0:5:2,3:.,6.93,.	0/0:10:5,5:.,13.86,.	0/0:5:2,3:.,6.93,.	0/0:11:5,6:.,15.25,.	0/0:11:5,6:.,15.25,.	0/0:9:4,5:.,12.48,.
LG01	1720709	774	T	C	.	PASS	NS=98;AF=0.964,0.036	GT:DP:AD:GL	0/0:19:9,10:.,26.34,.	0/0:17:8,9:.,23.57,.	0/0:27:13,14:.,37.43,.	0/0:24:12,12:.,33.27,.	1/0:24:10,14:.,33.27,.	0/0:28:14,14:.,38.82,.	0/0:19:9,10:.,26.34,.	1/0:39:18,21:.,54.07,.	0/0:22:11,11:.,30.5,.	1/0:26:15,11:.,36.04,.	0/0:25:12,13:.,34.66,.	0/0:20:10,10:.,34.66,.	0/0:32:16,16:.,44.36,.	0/0:24:12,12:.,33.27,.	0/0:26:13,13:.,36.04,.	0/0:29:14,15:.,40.2,.	0/0:32:16,16:.,44.36,.	0/0:40:20,20:.,55.45,.	0/0:29:14,15:.,40.2,.	0/0:26:13,13:.,36.04,.	0/0:34:17,17:.,47.13,.	0/0:19:9,10:.,26.34,.	0/0:30:15,15:.,41.59,.	0/0:30:15,15:.,36.04,.	0/0:33:16,17:.,45.75,.	0/0:21:10,11:.,29.11,.	0/0:19:9,10:.,26.34,.	0/0:25:12,13:.,34.66,.	0/0:23:11,12:.,31.88,.	0/0:28:14,14:.,38.82,.	0/0:19:9,10:.,26.34,.	0/0:19:9,10:.,26.34,.	0/0:26:13,13:.,36.04,.	0/0:18:9,9:.,24.95,.	0/0:18:9,9:.,24.95,.	0/0:17:8,9:.,23.57,.	1/0:24:14,10:.,33.27,.	0/0:26:13,13:.,36.04,.	0/0:14:7,7:.,19.41,.	1/0:31:14,17:.,42.98,.	1/0:11:6,5:.,15.25,.	0/0:17:8,9:.,23.57,.	0/0:14:7,7:.,19.41,.	0/0:20:10,10:.,23.57,.	./.:0:.,.:.,.,.	0/0:14:7,7:.,19.41,.	0/0:19:9,10:.,26.34,.	0/0:28:14,14:.,38.82,.	0/0:26:13,13:.,36.04,.	0/0:9:4,5:.,12.48,.	0/0:19:9,10:.,26.34,.	0/0:18:9,9:.,24.95,.	0/0:17:8,9:.,23.57,.	0/0:5:2,3:.,6.93,.	0/0:10:5,5:.,13.86,.	0/0:10:5,5:.,13.86,.	0/0:6:3,3:.,8.32,.	0/0:14:7,7:.,19.41,.	0/0:8:4,4:.,11.09,.	0/0:16:8,8:.,22.18,.	0/0:13:6,7:.,18.02,.	0/0:6:3,3:.,8.32,.	0/0:18:9,9:.,24.95,.	0/0:9:4,5:.,12.48,.	0/0:15:7,8:.,20.79,.	0/0:6:3,3:.,8.32,.	0/0:12:6,6:.,16.64,.	0/0:17:8,9:.,23.57,.	0/0:7:3,4:.,9.7,.	0/0:7:3,4:.,9.7,.	0/0:9:4,5:.,12.48,.	0/0:10:5,5:.,13.86,.	0/0:6:3,3:.,8.32,.	0/0:15:7,8:.,20.79,.	0/0:5:2,3:.,6.93,.	0/0:16:8,8:.,22.18,.	0/0:18:9,9:.,24.95,.	0/0:16:8,8:.,22.18,.	0/0:26:13,13:.,36.04,.	0/0:5:2,3:.,6.93,.	0/0:16:8,8:.,22.18,.	0/0:11:5,6:.,15.25,.	0/0:15:7,8:.,20.79,.	0/0:12:6,6:.,16.64,.	0/0:13:6,7:.,18.02,.	0/0:11:5,6:.,15.25,.	0/0:15:7,8:.,20.79,.	0/0:22:11,11:.,30.5,.	0/0:20:10,10:.,27.73,.	0/0:9:4,5:.,12.48,.	0/0:18:9,9:.,24.95,.	0/0:16:8,8:.,22.18,.	0/0:8:4,4:.,11.09,.	0/0:18:9,9:.,24.95,.	0/0:10:5,5:.,13.86,.	1/0:13:6,7:.,18.02,.	0/0:14:7,7:.,19.41,.	0/0:15:7,8:.,20.79,.	0/0:15:7,8:.,20.79,.
LG01	1759108	802	C	T	.	PASS	NS=72;AF=0.965,0.035	GT:DP:AD:GL	./.:0:.,.:.,.,.	./.:0:.,.:.,.,.	0/0:9:4,5:.,12.48,.	0/0:8:4,4:.,11.09,.	0/0:17:8,9:.,23.57,.	0/0:11:5,6:.,15.25,.	./.:0:.,.:.,.,.	0/0:16:8,8:.,22.18,.	0/0:10:5,5:.,13.86,.	0/0:20:10,10:.,27.73,.	0/0:13:6,7:.,18.02,.	0/0:11:5,6:.,15.25,.	1/0:8:6,2:.,12.48,.	0/0:11:5,6:.,15.25,.	0/0:9:4,5:.,12.48,.	0/0:14:7,7:.,19.41,.	./.:0:.,.:.,.,.	0/0:11:5,6:.,15.25,.	0/0:7:3,4:.,9.7,.	0/0:11:5,6:.,15.25,.	0/0:17:8,9:.,23.57,.	0/0:12:6,6:.,16.64,.	0/0:12:6,6:.,16.64,.	0/0:13:6,7:.,18.02,.	0/0:11:5,6:.,15.25,.	0/0:8:4,4:.,11.09,.	1/0:7:5,2:.,9.7,.	0/0:10:5,5:.,13.86,.	1/0:15:6,9:.,20.79,.	0/0:9:4,5:.,12.48,.	0/0:5:2,3:.,6.93,.	0/0:5:2,3:.,6.93,.	0/0:7:3,4:.,9.7,.	0/0:9:4,5:.,12.48,.	0/0:10:5,5:.,13.86,.	1/0:10:5,5:.,13.86,.	0/0:5:2,3:.,6.93,.	0/0:8:4,4:.,11.09,.	0/0:8:4,4:.,11.09,.	0/0:15:7,8:.,20.79,.	0/0:12:6,6:.,16.64,.	0/0:7:3,4:.,9.7,.	1/0:9:3,6:.,12.48,.	0/0:10:5,5:.,13.86,.	./.:0:.,.:.,.,.	0/0:14:7,7:.,19.41,.	0/0:10:5,5:.,13.86,.	0/0:6:3,3:.,8.32,.	0/0:9:4,5:.,12.48,.	./.:0:.,.:.,.,.	0/0:5:2,3:.,6.93,.	0/0:15:7,8:.,20.79,.	0/0:8:4,4:.,11.09,.	0/0:5:2,3:.,6.93,.	0/0:6:3,3:.,8.32,.	./.:0:.,.:.,.,.	0/0:6:3,3:.,8.32,.	0/0:5:2,3:.,6.93,.	0/0:5:2,3:.,6.93,.	0/0:6:3,3:.,8.32,.	0/0:6:3,3:.,8.32,.	0/0:8:4,4:.,11.09,.	./.:0:.,.:.,.,.	./.:0:.,.:.,.,.	0/0:9:4,5:.,12.48,.	0/0:8:4,4:.,11.09,.	./.:0:.,.:.,.,.	./.:0:.,.:.,.,.	./.:0:.,.:.,.,.	0/0:7:3,4:.,9.7,.	0/0:5:2,3:.,6.93,.	./.:0:.,.:.,.,.	./.:0:.,.:.,.,.	./.:0:.,.:.,.,.	./.:0:.,.:.,.,.	0/0:11:5,6:.,15.25,.	0/0:6:3,3:.,8.32,.	./.:0:.,.:.,.,.	0/0:11:5,6:.,15.25,.	./.:0:.,.:.,.,.	0/0:5:2,3:.,6.93,.	./.:0:.,.:.,.,.	./.:0:.,.:.,.,.	0/0:6:3,3:.,8.32,.	./.:0:.,.:.,.,.	0/0:9:4,5:.,12.48,.	0/0:5:2,3:.,6.93,.	./.:0:.,.:.,.,.	0/0:9:4,5:.,12.48,.	./.:0:.,.:.,.,.	0/0:5:2,3:.,6.93,.	0/0:6:3,3:.,8.32,.	./.:0:.,.:.,.,.	0/0:5:2,3:.,6.93,.	./.:0:.,.:.,.,.	0/0:10:5,5:.,13.86,.	0/0:9:4,5:.,12.48,.	./.:0:.,.:.,.,.	./.:0:.,.:.,.,.
LG01	1762019	803	A	C	.	PASS	NS=98;AF=0.990,0.010	GT:DP:AD:GL	0/0:14:7,7:.,19.41,.	0/0:11:5,6:.,15.25,.	0/0:20:10,10:.,27.73,.	0/0:28:14,14:.,38.82,.	0/0:32:16,16:.,44.36,.	0/0:38:19,19:.,52.68,.	0/0:17:8,9:.,23.57,.	0/0:46:23,23:.,63.77,.	0/0:43:21,22:.,59.61,.	0/0:45:22,23:.,62.38,.	0/0:24:12,12:.,33.27,.	0/0:35:17,18:.,48.52,.	0/0:33:16,17:.,45.75,.	0/0:49:24,25:.,67.93,.	0/0:45:22,23:.,62.38,.	0/0:31:15,16:.,42.98,.	0/0:25:12,13:.,34.66,.	0/0:48:24,24:.,66.54,.	0/0:25:12,13:.,34.66,.	0/0:23:11,12:.,31.88,.	0/0:37:18,19:.,51.29,.	0/0:35:17,18:.,48.52,.	0/0:38:19,19:.,52.68,.	0/0:35:17,18:.,48.52,.	0/0:28:14,14:.,38.82,.	0/0:24:12,12:.,33.27,.	0/0:26:13,13:.,36.04,.	0/0:24:12,12:.,33.27,.	0/0:24:12,12:.,33.27,.	0/0:24:12,12:.,33.27,.	0/0:21:10,11:.,29.11,.	0/0:23:11,12:.,31.88,.	0/0:32:16,16:.,44.36,.	0/0:23:11,12:.,31.88,.	0/0:24:12,12:.,33.27,.	0/0:22:11,11:.,30.5,.	0/0:25:12,13:.,34.66,.	0/0:40:20,20:.,55.45,.	0/0:21:10,11:.,29.11,.	0/1:19:11,8:.,26.34,.	0/0:24:12,12:.,33.27,.	0/0:27:13,14:.,37.43,.	0/0:11:5,6:.,15.25,.	0/0:20:10,10:.,27.73,.	0/0:15:7,8:.,20.79,.	0/0:28:14,14:.,38.82,.	0/1:21:8,13:.,29.11,.	0/0:30:15,15:.,41.59,.	0/0:25:12,13:.,34.66,.	0/0:14:7,7:.,19.41,.	0/0:15:7,8:.,20.79,.	0/0:17:8,9:.,23.57,.	0/0:17:8,9:.,23.57,.	0/0:16:8,8:.,22.18,.	0/0:8:4,4:.,11.09,.	0/0:9:4,5:.,12.48,.	0/0:10:5,5:.,13.86,.	0/0:18:9,9:.,24.95,.	0/0:12:6,6:.,16.64,.	0/0:18:9,9:.,24.95,.	0/0:10:5,5:.,13.86,.	0/0:13:6,7:.,18.02,.	0/0:15:7,8:.,20.79,.	0/0:10:5,5:.,13.86,.	0/0:15:7,8:.,20.79,.	0/0:9:4,5:.,12.48,.	0/0:10:5,5:.,13.86,.	0/0:12:6,6:.,16.64,.	0/0:15:7,8:.,20.79,.	0/0:18:9,9:.,24.95,.	0/0:15:7,8:.,20.79,.	0/0:16:8,8:.,22.18,.	0/0:6:3,3:.,8.32,.	0/0:7:3,4:.,9.7,.	0/0:12:6,6:.,16.64,.	0/0:26:13,13:.,36.04,.	0/0:16:8,8:.,22.18,.	0/0:29:14,15:.,40.2,.	0/0:33:16,17:.,45.75,.	0/0:10:5,5:.,13.86,.	0/0:25:12,13:.,34.66,.	0/0:18:9,9:.,24.95,.	0/0:24:12,12:.,33.27,.	0/0:17:8,9:.,23.57,.	0/0:12:6,6:.,16.64,.	0/0:28:14,14:.,38.82,.	./.:0:.,.:.,.,.	0/0:22:11,11:.,30.5,.	0/0:24:12,12:.,33.27,.	0/0:11:5,6:.,15.25,.	0/0:7:3,4:.,9.7,.	0/0:15:7,8:.,20.79,.	0/0:13:6,7:.,18.02,.	0/0:25:12,13:.,34.66,.	0/0:17:8,9:.,23.57,.	0/0:14:7,7:.,19.41,.	0/0:20:10,10:.,27.73,.	0/0:13:6,7:.,18.02,.	0/0:11:5,6:.,15.25,.
LG01	1782495	810	T	C	.	PASS	NS=93;AF=0.952,0.048	GT:DP:AD:GL	1/0:10:3,7:.,13.86,.	0/0:7:3,4:.,9.7,.	0/0:19:9,10:.,26.34,.	0/0:9:4,5:.,12.48,.	0/0:20:10,10:.,27.73,.	0/0:8:4,4:.,11.09,.	./.:0:.,.:.,.,.	1/0:9:4,5:.,12.48,.	0/0:12:6,6:.,16.64,.	0/0:12:6,6:.,16.64,.	0/0:13:6,7:.,18.02,.	0/0:11:5,6:.,15.25,.	0/0:5:2,3:.,6.93,.	0/0:14:7,7:.,19.41,.	0/0:13:6,7:.,18.02,.	0/0:15:7,8:.,20.79,.	0/0:15:7,8:.,20.79,.	1/0:9:4,5:.,12.48,.	0/0:11:5,6:.,15.25,.	0/0:7:3,4:.,9.7,.	0/0:11:5,6:.,15.25,.	0/0:8:4,4:.,11.09,.	0/0:18:9,9:.,24.95,.	0/0:7:3,4:.,9.7,.	1/0:13:5,8:.,18.02,.	1/0:8:4,4:.,11.09,.	0/0:11:5,6:.,15.25,.	0/0:14:7,7:.,19.41,.	0/0:8:4,4:.,11.09,.	0/0:9:4,5:.,12.48,.	0/0:6:3,3:.,8.32,.	0/0:6:3,3:.,8.32,.	1/1:8:4,4:.,11.09,.	0/0:13:6,7:.,18.02,.	./.:0:.,.:.,.,.	0/0:15:7,8:.,20.79,.	0/0:8:4,4:.,11.09,.	0/0:10:5,5:.,13.86,.	0/0:6:3,3:.,8.32,.	./.:0:.,.:.,.,.	0/0:11:5,6:.,15.25,.	1/0:14:3,11:.,19.41,.	0/0:9:4,5:.,12.48,.	0/0:10:5,5:.,13.86,.	0/0:7:3,4:.,9.7,.	0/0:12:6,6:.,16.64,.	1/0:22:14,8:.,30.5,.	0/0:5:2,3:.,6.93,.	0/0:12:6,6:.,16.64,.	0/0:6:3,3:.,8.32,.	0/0:11:5,6:.,15.25,.	0/0:9:4,5:.,12.48,.	0/0:13:6,7:.,18.02,.	0/0:8:4,4:.,11.09,.	0/0:7:3,4:.,9.7,.	0/0:6:3,3:.,8.32,.	0/0:5:2,3:.,6.93,.	0/0:9:4,5:.,12.48,.	0/0:9:4,5:.,12.48,.	0/0:6:3,3:.,8.32,.	0/0:5:2,3:.,6.93,.	0/0:8:4,4:.,11.09,.	0/0:8:4,4:.,11.09,.	./.:0:.,.:.,.,.	0/0:11:5,6:.,15.25,.	./.:0:.,.:.,.,.	0/0:8:4,4:.,11.09,.	0/0:5:2,3:.,6.93,.	0/0:9:4,5:.,12.48,.	0/0:12:6,6:.,16.64,.	0/0:7:3,4:.,9.7,.	0/0:17:8,9:.,23.57,.	0/0:5:2,3:.,6.93,.	0/0:6:3,3:.,8.32,.	./.:0:.,.:.,.,.	0/0:14:7,7:.,19.41,.	0/0:6:3,3:.,8.32,.	0/0:6:3,3:.,8.32,.	0/0:17:8,9:.,23.57,.	0/0:12:6,6:.,16.64,.	0/0:11:5,6:.,15.25,.	0/0:9:4,5:.,12.48,.	0/0:11:5,6:.,15.25,.	0/0:14:7,7:.,19.41,.	0/0:14:7,7:.,19.41,.	0/0:8:4,4:.,11.09,.	0/0:16:8,8:.,22.18,.	0/0:15:7,8:.,20.79,.	0/0:13:6,7:.,18.02,.	0/0:8:4,4:.,11.09,.	0/0:10:5,5:.,13.86,.	0/0:7:3,4:.,9.7,.	0/0:5:2,3:.,6.93,.	0/0:7:3,4:.,9.7,.	0/0:14:7,7:.,19.41,.	0/0:9:4,5:.,12.48,.	0/0:8:4,4:.,11.09,.	0/0:11:5,6:.,15.25,.	0/0:6:3,3:.,8.32,.
LG01	1870999	887	G	A	.	PASS	NS=89;AF=0.899,0.101	GT:DP:AD:GL	0/0:9:4,5:.,12.48,.	0/0:7:3,4:.,9.7,.	0/0:18:9,9:.,24.95,.	0/0:20:10,10:.,27.73,.	0/0:14:7,7:.,19.41,.	0/0:19:9,10:.,26.34,.	0/0:11:5,6:.,15.25,.	0/0:15:7,8:.,20.79,.	0/0:24:12,12:.,33.27,.	0/0:21:10,11:.,29.11,.	0/0:16:8,8:.,22.18,.	0/0:23:11,12:.,31.88,.	0/0:12:6,6:.,16.64,.	0/0:21:10,11:.,29.11,.	0/0:17:8,9:.,23.57,.	0/0:16:8,8:.,22.18,.	0/0:13:6,7:.,18.02,.	0/0:33:16,17:.,45.75,.	0/0:22:11,11:.,30.5,.	0/1:21:8,13:.,29.11,.	0/0:32:16,16:.,44.36,.	0/1:12:7,5:.,16.64,.	0/0:21:10,11:.,29.11,.	0/0:25:12,13:.,34.66,.	0/0:19:9,10:.,26.34,.	0/0:11:5,6:.,15.25,.	0/1:11:8,3:.,15.25,.	0/0:12:6,6:.,16.64,.	0/0:16:8,8:.,22.18,.	0/0:11:5,6:.,15.25,.	0/0:11:5,6:.,15.25,.	./.:0:.,.:.,.,.	0/0:14:7,7:.,19.41,.	0/1:20:10,10:.,27.73,.	0/0:16:8,8:.,22.18,.	0/0:12:6,6:.,16.64,.	0/0:19:9,10:.,26.34,.	0/0:17:8,9:.,23.57,.	0/0:9:4,5:.,12.48,.	0/0:13:6,7:.,18.02,.	0/0:16:8,8:.,22.18,.	0/0:13:6,7:.,18.02,.	0/0:8:4,4:.,11.09,.	0/0:11:5,6:.,15.25,.	./.:0:.,.:.,.,.	0/0:15:7,8:.,20.79,.	0/1:16:7,9:.,22.18,.	0/0:18:9,9:.,24.95,.	0/0:10:5,5:.,13.86,.	0/0:8:4,4:.,11.09,.	0/0:14:7,7:.,19.41,.	0/0:15:7,8:.,20.79,.	0/0:19:9,10:.,26.34,.	0/0:15:7,8:.,20.79,.	./.:0:.,.:.,.,.	0/0:5:2,3:.,6.93,.	0/0:6:3,3:.,8.32,.	0/1:9:4,5:.,12.48,.	0/0:7:3,4:.,9.7,.	0/0:5:2,3:.,6.93,.	0/1:13:4,9:.,18.02,.	./.:0:.,.:.,.,.	0/0:9:4,5:.,12.48,.	0/0:15:7,8:.,20.79,.	./.:0:.,.:.,.,.	1/1:7:3,4:.,9.7,.	./.:0:.,.:.,.,.	0/1:15:9,6:.,20.79,.	0/1:11:4,7:.,15.25,.	0/0:8:4,4:.,11.09,.	0/0:5:2,3:.,6.93,.	0/0:10:5,5:.,13.86,.	./.:0:.,.:.,.,.	0/1:5:2,3:.,6.93,.	./.:0:.,.:.,.,.	0/0:14:7,7:.,19.41,.	0/0:8:4,4:.,11.09,.	0/0:17:8,9:.,23.57,.	0/0:15:7,8:.,20.79,.	./.:0:.,.:.,.,.	0/0:8:4,4:.,12.48,.	0/1:15:5,10:.,20.79,.	0/1:9:5,4:.,12.48,.	0/0:6:3,3:.,8.32,.	./.:0:.,.:.,.,.	0/1:9:5,4:.,12.48,.	0/1:10:6,4:.,13.86,.	0/0:16:8,8:.,22.18,.	0/0:17:8,9:.,23.57,.	0/0:9:4,5:.,12.48,.	0/0:5:2,3:.,6.93,.	0/0:9:4,5:.,12.48,.	0/0:6:3,3:.,8.32,.	0/0:5:2,3:.,6.93,.	1/1:9:4,5:.,12.48,.	0/0:12:6,6:.,16.64,.	0/0:5:2,3:.,6.93,.	0/0:10:5,5:.,13.86,.	0/0:9:4,5:.,12.48,.
LG01	1902284	922	G	C	.	PASS	NS=95;AF=0.516,0.484	GT:DP:AD:GL	1/0:19:6,13:.,26.34,.	1/1:22:11,11:.,30.5,.	0/0:23:11,12:.,31.88,.	1/1:17:8,9:.,23.57,.	1/1:35:17,18:.,48.52,.	1/1:39:19,20:.,54.07,.	1/1:18:9,9:.,24.95,.	1/0:40:22,18:.,55.45,.	1/0:25:18,7:.,34.66,.	1/1:40:20,20:.,55.45,.	1/1:46:23,23:.,63.77,.	1/0:28:16,12:.,38.82,.	1/1:47:23,24:.,65.16,.	1/1:33:16,17:.,45.75,.	1/1:42:21,21:.,58.22,.	1/1:39:19,20:.,54.07,.	1/1:30:15,15:.,41.59,.	1/0:46:20,26:.,63.77,.	1/0:40:22,18:.,55.45,.	1/1:33:16,17:.,45.75,.	1/0:44:24,20:.,61,.	1/0:30:18,12:.,41.59,.	1/1:50:25,25:.,69.31,.	./.:0:.,.:.,.,.	1/0:36:14,22:.,49.91,.	1/0:31:16,15:.,42.98,.	1/1:29:14,15:.,40.2,.	1/1:38:19,19:.,52.68,.	1/1:22:11,11:.,30.5,.	1/0:31:16,15:.,42.98,.	1/1:19:9,10:.,26.34,.	1/1:21:10,11:.,29.11,.	1/1:19:9,10:.,26.34,.	1/0:26:19,7:.,36.04,.	1/0:24:13,11:.,33.27,.	1/0:24:11,13:.,33.27,.	1/1:16:8,8:.,22.18,.	1/0:35:17,18:.,48.52,.	1/0:18:8,10:.,24.95,.	1/1:27:13,14:.,37.43,.	1/1:21:10,11:.,29.11,.	1/1:31:15,16:.,42.98,.	1/0:31:21,10:.,42.98,.	1/1:30:15,15:.,41.59,.	1/1:9:4,5:.,12.48,.	1/1:30:15,15:.,41.59,.	0/0:20:10,10:.,27.73,.	0/0:27:13,14:.,37.43,.	1/1:24:12,12:.,33.27,.	1/1:16:8,8:.,22.18,.	0/0:7:3,4:.,9.7,.	0/0:14:7,7:.,19.41,.	0/0:10:5,5:.,13.86,.	0/0:14:7,7:.,19.41,.	0/0:9:4,5:.,12.48,.	0/0:15:7,8:.,20.79,.	0/0:9:4,5:.,12.48,.	1/0:12:4,8:.,16.64,.	./.:0:.,.:.,.,.	0/0:15:7,8:.,20.79,.	0/0:12:6,6:.,16.64,.	1/0:8:4,4:.,11.09,.	0/0:18:9,9:.,24.95,.	0/0:13:6,7:.,18.02,.	1/0:10:4,6:.,13.86,.	1/1:13:6,7:.,18.02,.	0/0:11:5,6:.,15.25,.	1/0:10:6,4:.,13.86,.	1/0:11:7,4:.,15.25,.	0/0:10:5,5:.,13.86,.	1/0:9:5,4:.,12.48,.	1/0:8:3,5:.,12.48,.	./.:0:.,.:.,.,.	0/0:18:9,9:.,24.95,.	1/0:9:3,6:.,12.48,.	0/0:20:10,10:.,27.73,.	0/0:16:8,8:.,22.18,.	0/0:18:9,9:.,24.95,.	0/0:26:13,13:.,36.04,.	1/0:13:7,6:.,18.02,.	1/0:16:10,6:.,22.18,.	1/0:14:7,7:.,19.41,.	0/0:11:5,6:.,15.25,.	1/0:19:8,11:.,26.34,.	0/0:15:7,8:.,20.79,.	0/0:15:7,8:.,20.79,.	0/0:25:12,13:.,34.66,.	0/0:16:8,8:.,22.18,.	0/0:19:9,10:.,26.34,.	0/0:11:5,6:.,15.25,.	1/0:13:6,7:.,18.02,.	0/0:16:8,8:.,22.18,.	./.:0:.,.:.,.,.	0/0:7:3,4:.,9.7,.	0/0:13:6,7:.,18.02,.	1/0:26:11,15:.,36.04,.	1/0:18:12,6:.,24.95,.	0/0:15:7,8:.,20.79,.	0/0:10:5,5:.,13.86,.
LG01	1912982	928	C	T	.	PASS	NS=96;AF=0.979,0.021	GT:DP:AD:GL	0/0:16:8,8:.,22.18,.	0/0:23:11,12:.,31.88,.	0/0:21:10,11:.,29.11,.	0/0:27:13,14:.,37.43,.	0/0:36:18,18:.,49.91,.	0/0:42:21,21:.,58.22,.	0/0:18:9,9:.,24.95,.	0/0:36:18,18:.,49.91,.	0/0:37:18,19:.,51.29,.	0/0:31:15,16:.,42.98,.	0/1:32:18,14:.,44.36,.	0/1:37:18,19:.,51.29,.	0/0:42:21,21:.,58.22,.	0/0:34:17,17:.,47.13,.	0/0:37:18,19:.,51.29,.	0/0:35:17,18:.,48.52,.	0/0:21:10,11:.,29.11,.	0/0:54:27,27:.,74.86,.	./.:0:.,.:.,.,.	0/0:39:19,20:.,54.07,.	0/1:38:20,18:.,52.68,.	0/0:38:19,19:.,52.68,.	0/0:47:23,24:.,65.16,.	0/0:28:14,14:.,38.82,.	0/1:39:19,20:.,54.07,.	0/0:21:10,11:.,29.11,.	0/0:32:16,16:.,44.36,.	0/0:27:13,14:.,37.43,.	0/0:27:13,14:.,37.43,.	0/0:28:14,14:.,38.82,.	0/0:30:15,15:.,41.59,.	0/0:26:13,13:.,36.04,.	0/0:28:14,14:.,38.82,.	0/0:18:9,9:.,24.95,.	0/0:22:11,11:.,30.5,.	0/0:27:13,14:.,37.43,.	0/0:27:13,14:.,37.43,.	0/0:30:15,15:.,41.59,.	0/0:27:13,14:.,37.43,.	0/0:31:15,16:.,42.98,.	0/0:32:16,16:.,44.36,.	0/0:14:7,7:.,19.41,.	0/0:21:10,11:.,29.11,.	0/0:35:17,18:.,48.52,.	0/0:24:12,12:.,33.27,.	0/0:18:9,9:.,24.95,.	0/0:25:12,13:.,34.66,.	0/0:34:17,17:.,47.13,.	0/0:23:11,12:.,31.88,.	0/0:17:8,9:.,23.57,.	0/0:10:5,5:.,13.86,.	0/0:25:12,13:.,34.66,.	0/0:18:9,9:.,24.95,.	0/0:13:6,7:.,18.02,.	0/0:11:5,6:.,15.25,.	0/0:14:7,7:.,19.41,.	0/0:15:7,8:.,20.79,.	0/0:15:7,8:.,20.79,.	0/0:9:4,5:.,12.48,.	0/0:17:8,9:.,23.57,.	0/0:13:6,7:.,18.02,.	0/0:17:8,9:.,23.57,.	0/0:23:11,12:.,31.88,.	0/0:15:7,8:.,20.79,.	0/0:12:6,6:.,16.64,.	0/0:6:3,3:.,8.32,.	0/0:8:4,4:.,11.09,.	0/0:15:7,8:.,20.79,.	./.:0:.,.:.,.,.	0/0:10:5,5:.,13.86,.	0/0:15:7,8:.,20.79,.	0/0:12:6,6:.,16.64,.	./.:0:.,.:.,.,.	0/0:10:5,5:.,13.86,.	0/0:8:4,4:.,11.09,.	0/0:21:10,11:.,29.11,.	0/0:23:11,12:.,31.88,.	0/0:19:9,10:.,26.34,.	0/0:22:11,11:.,30.5,.	0/0:12:6,6:.,16.64,.	0/0:17:8,9:.,23.57,.	0/0:21:10,11:.,29.11,.	0/0:15:7,8:.,20.79,.	0/0:18:9,9:.,24.95,.	0/0:10:5,5:.,13.86,.	0/0:17:8,9:.,23.57,.	0/0:15:7,8:.,20.79,.	0/0:17:8,9:.,23.57,.	0/0:31:15,16:.,42.98,.	0/0:16:8,8:.,22.18,.	0/0:14:7,7:.,19.41,.	0/0:20:10,10:.,27.73,.	0/0:19:9,10:.,26.34,.	0/0:17:8,9:.,23.57,.	0/0:25:12,13:.,34.66,.	0/0:14:7,7:.,19.41,.	0/0:30:15,15:.,41.59,.	0/0:20:10,10:.,27.73,.	0/0:17:8,9:.,23.57,.
LG01	1921323	932	G	A	.	PASS	NS=95;AF=0.958,0.042	GT:DP:AD:GL	1/0:10:4,6:.,13.86,.	0/0:6:3,3:.,8.32,.	1/0:12:6,6:.,16.64,.	0/0:9:4,5:.,12.48,.	0/0:9:4,5:.,12.48,.	0/0:14:7,7:.,19.41,.	0/0:12:6,6:.,16.64,.	0/0:7:3,4:.,9.7,.	0/0:23:11,12:.,31.88,.	0/0:11:5,6:.,15.25,.	0/0:11:5,6:.,15.25,.	0/0:22:11,11:.,30.5,.	0/0:12:6,6:.,16.64,.	1/0:15:10,5:.,20.79,.	1/0:16:10,6:.,22.18,.	0/0:15:7,8:.,20.79,.	0/0:11:5,6:.,15.25,.	0/0:17:8,9:.,23.57,.	0/0:21:10,11:.,29.11,.	0/0:8:4,4:.,11.09,.	0/0:17:8,9:.,23.57,.	0/0:9:4,5:.,12.48,.	0/0:9:4,5:.,12.48,.	1/0:13:5,8:.,18.02,.	0/0:12:6,6:.,16.64,.	0/0:13:6,7:.,18.02,.	0/0:9:4,5:.,12.48,.	0/0:11:5,6:.,15.25,.	0/0:16:8,8:.,22.18,.	0/0:9:4,5:.,12.48,.	0/0:16:8,8:.,22.18,.	0/0:10:5,5:.,13.86,.	0/0:10:5,5:.,13.86,.	0/0:15:7,8:.,20.79,.	0/0:8:4,4:.,11.09,.	0/0:15:7,8:.,20.79,.	0/0:8:4,4:.,11.09,.	1/0:13:9,4:.,18.02,.	0/0:11:5,6:.,15.25,.	0/0:12:6,6:.,16.64,.	0/0:11:5,6:.,15.25,.	0/0:7:3,4:.,9.7,.	0/0:16:8,8:.,22.18,.	1/0:12:8,4:.,16.64,.	./.:0:.,.:.,.,.	0/0:12:6,6:.,16.64,.	1/0:12:7,5:.,16.64,.	0/0:21:10,11:.,29.11,.	0/0:12:6,6:.,16.64,.	0/0:9:4,5:.,12.48,.	0/0:9:4,5:.,12.48,.	0/0:15:7,8:.,20.79,.	0/0:13:6,7:.,18.02,.	0/0:11:5,6:.,15.25,.	0/0:11:5,6:.,15.25,.	./.:0:.,.:.,.,.	0/0:5:2,3:.,6.93,.	0/0:5:2,3:.,6.93,.	0/0:15:7,8:.,20.79,.	0/0:13:6,7:.,18.02,.	0/0:13:6,7:.,18.02,.	0/0:6:3,3:.,8.32,.	0/0:15:7,8:.,20.79,.	0/0:11:5,6:.,15.25,.	0/0:16:8,8:.,22.18,.	0/0:9:4,5:.,12.48,.	0/0:6:3,3:.,8.32,.	0/0:10:5,5:.,13.86,.	0/0:11:5,6:.,15.25,.	0/0:10:5,5:.,13.86,.	0/0:6:3,3:.,8.32,.	0/0:5:2,3:.,6.93,.	0/0:8:4,4:.,11.09,.	0/0:5:2,3:.,6.93,.	./.:0:.,.:.,.,.	0/0:17:8,9:.,23.57,.	0/0:11:5,6:.,15.25,.	0/0:15:7,8:.,20.79,.	0/0:16:8,8:.,22.18,.	./.:0:.,.:.,.,.	0/0:11:5,6:.,15.25,.	0/0:10:5,5:.,13.86,.	0/0:19:9,10:.,26.34,.	0/0:8:4,4:.,11.09,.	0/0:13:6,7:.,18.02,.	0/0:15:7,8:.,20.79,.	0/0:12:6,6:.,16.64,.	0/0:21:10,11:.,29.11,.	0/0:16:8,8:.,22.18,.	0/0:6:3,3:.,8.32,.	0/0:15:7,8:.,20.79,.	0/0:8:4,4:.,11.09,.	0/0:14:7,7:.,19.41,.	0/0:12:6,6:.,16.64,.	0/0:14:7,7:.,19.41,.	0/0:19:9,10:.,26.34,.	0/0:10:5,5:.,13.86,.	0/0:23:11,12:.,31.88,.	0/0:12:6,6:.,16.64,.
LG01	1940606	947	C	T	.	PASS	NS=99;AF=0.646,0.354	GT:DP:AD:GL	0/0:24:12,12:.,33.27,.	1/0:22:11,11:.,44.36,.	1/0:40:20,20:.,55.45,.	1/1:38:19,19:.,52.68,.	1/0:56:28,28:.,63.77,.	1/1:50:25,25:.,69.31,.	1/1:16:8,8:.,22.18,.	1/1:50:25,25:.,69.31,.	1/0:56:28,28:.,72.09,.	1/0:56:28,28:.,62.38,.	1/0:28:14,14:.,44.36,.	1/0:30:15,15:.,61,.	1/0:48:24,24:.,66.54,.	1/0:30:15,15:.,47.13,.	0/0:45:22,23:.,62.38,.	0/0:31:15,16:.,42.98,.	1/0:40:20,20:.,47.13,.	0/0:58:29,29:.,80.41,.	0/0:40:20,20:.,55.45,.	1/1:43:21,22:.,59.61,.	0/0:41:20,21:.,56.84,.	0/0:37:18,19:.,51.29,.	1/1:41:20,21:.,56.84,.	1/1:56:28,28:.,77.63,.	0/0:39:19,20:.,54.07,.	0/0:24:12,12:.,33.27,.	1/0:32:16,16:.,40.2,.	1/1:35:17,18:.,48.52,.	1/0:32:16,16:.,47.13,.	1/0:28:14,14:.,33.27,.	1/0:12:6,6:.,27.73,.	1/0:34:17,17:.,40.2,.	1/1:25:12,13:.,34.66,.	1/1:34:17,17:.,47.13,.	1/0:26:13,13:.,42.98,.	1/0:28:14,14:.,40.2,.	1/1:25:12,13:.,34.66,.	0/0:31:15,16:.,42.98,.	1/0:22:11,11:.,44.36,.	1/0:16:8,8:.,31.88,.	1/1:32:16,16:.,44.36,.	1/1:39:19,20:.,54.07,.	1/1:25:12,13:.,34.66,.	1/1:35:17,18:.,48.52,.	1/0:14:7,7:.,18.02,.	1/0:26:13,13:.,36.04,.	1/1:28:14,14:.,38.82,.	1/0:26:13,13:.,47.13,.	1/1:32:16,16:.,44.36,.	1/0:18:9,9:.,27.73,.	0/0:17:8,9:.,23.57,.	0/0:31:15,16:.,42.98,.	0/0:18:9,9:.,24.95,.	0/0:17:8,9:.,23.57,.	0/0:18:9,9:.,24.95,.	1/0:14:7,7:.,22.18,.	0/0:7:3,4:.,9.7,.	1/0:32:16,16:.,34.66,.	0/0:14:7,7:.,19.41,.	0/0:21:10,11:.,29.11,.	0/0:23:11,12:.,31.88,.	1/0:12:6,6:.,20.79,.	0/0:24:12,12:.,33.27,.	0/0:21:10,11:.,29.11,.	0/0:14:7,7:.,19.41,.	0/0:10:5,5:.,13.86,.	0/0:12:6,6:.,16.64,.	0/0:21:10,11:.,29.11,.	0/0:23:11,12:.,31.88,.	0/0:26:13,13:.,36.04,.	1/0:22:11,11:.,20.79,.	1/0:10:5,5:.,20.79,.	1/1:9:4,5:.,12.48,.	0/0:14:7,7:.,19.41,.	1/0:16:8,8:.,19.41,.	0/0:35:17,18:.,48.52,.	0/0:22:11,11:.,30.5,.	0/0:22:11,11:.,30.5,.	0/0:29:14,15:.,40.2,.	1/0:6:3,3:.,15.25,.	1/0:30:15,15:.,33.27,.	0/0:27:13,14:.,37.43,.	0/0:20:10,10:.,27.73,.	1/0:38:19,19:.,45.75,.	0/0:19:9,10:.,26.34,.	0/0:30:15,15:.,41.59,.	0/0:21:10,11:.,29.11,.	0/0:20:10,10:.,27.73,.	1/0:20:10,10:.,37.43,.	0/0:14:7,7:.,19.41,.	0/0:16:8,8:.,22.18,.	0/0:23:11,12:.,31.88,.	0/0:17:8,9:.,23.57,.	0/0:15:7,8:.,20.79,.	0/0:19:9,10:.,26.34,.	1/0:30:15,15:.,37.43,.	0/0:24:12,12:.,33.27,.	0/0:31:15,16:.,42.98,.	0/0:20:10,10:.,27.73,.
LG01	1999784	1020	A	G	.	PASS	NS=93;AF=0.984,0.016	GT:DP:AD:GL	0/0:9:4,5:.,12.48,.	0/0:8:4,4:.,11.09,.	0/0:14:7,7:.,19.41,.	0/0:16:8,8:.,22.18,.	0/1:25:14,11:.,34.66,.	0/0:19:9,10:.,26.34,.	0/0:18:9,9:.,24.95,.	0/0:25:12,13:.,34.66,.	0/0:19:9,10:.,26.34,.	0/0:28:14,14:.,38.82,.	0/0:18:9,9:.,24.95,.	0/0:26:13,13:.,36.04,.	0/0:27:13,14:.,37.43,.	0/0:21:10,11:.,29.11,.	0/0:28:14,14:.,38.82,.	0/0:22:11,11:.,30.5,.	0/0:11:5,6:.,15.25,.	0/0:32:16,16:.,44.36,.	0/0:18:9,9:.,24.95,.	0/1:29:18,11:.,40.2,.	0/0:36:18,18:.,49.91,.	0/0:23:11,12:.,31.88,.	0/0:32:16,16:.,44.36,.	0/0:19:9,10:.,26.34,.	0/0:20:10,10:.,27.73,.	0/0:20:10,10:.,27.73,.	0/0:22:11,11:.,30.5,.	0/0:18:9,9:.,24.95,.	0/0:14:7,7:.,19.41,.	0/0:15:7,8:.,20.79,.	0/0:19:9,10:.,26.34,.	0/0:17:8,9:.,23.57,.	0/0:15:7,8:.,20.79,.	0/0:13:6,7:.,18.02,.	0/0:20:10,10:.,27.73,.	0/0:16:8,8:.,22.18,.	0/0:7:3,4:.,9.7,.	0/0:17:8,9:.,23.57,.	0/0:10:5,5:.,13.86,.	0/0:14:7,7:.,19.41,.	0/1:10:6,4:.,13.86,.	0/0:20:10,10:.,27.73,.	0/0:8:4,4:.,11.09,.	0/0:27:13,14:.,37.43,.	0/0:10:5,5:.,13.86,.	0/0:20:10,10:.,27.73,.	0/0:17:8,9:.,23.57,.	0/0:9:4,5:.,12.48,.	0/0:16:8,8:.,22.18,.	0/0:13:6,7:.,18.02,.	0/0:13:6,7:.,18.02,.	0/0:11:5,6:.,15.25,.	0/0:12:6,6:.,16.64,.	./.:0:.,.:.,.,.	0/0:6:3,3:.,8.32,.	0/0:8:4,4:.,11.09,.	0/0:7:3,4:.,9.7,.	0/0:10:5,5:.,13.86,.	0/0:11:5,6:.,15.25,.	0/0:10:5,5:.,13.86,.	0/0:9:4,5:.,12.48,.	0/0:12:6,6:.,16.64,.	0/0:12:6,6:.,16.64,.	./.:0:.,.:.,.,.	0/0:18:9,9:.,24.95,.	0/0:10:5,5:.,13.86,.	0/0:11:5,6:.,15.25,.	0/0:13:6,7:.,18.02,.	0/0:13:6,7:.,18.02,.	0/0:9:4,5:.,12.48,.	./.:0:.,.:.,.,.	./.:0:.,.:.,.,.	./.:0:.,.:.,.,.	./.:0:.,.:.,.,.	0/0:8:4,4:.,11.09,.	0/0:18:9,9:.,24.95,.	0/0:10:5,5:.,13.86,.	0/0:10:5,5:.,13.86,.	0/0:20:10,10:.,27.73,.	0/0:5:2,3:.,6.93,.	0/0:13:6,7:.,18.02,.	0/0:12:6,6:.,16.64,.	0/0:8:4,4:.,11.09,.	0/0:10:5,5:.,13.86,.	0/0:7:3,4:.,9.7,.	0/0:16:8,8:.,22.18,.	0/0:11:5,6:.,15.25,.	0/0:16:8,8:.,22.18,.	0/0:22:11,11:.,30.5,.	0/0:8:4,4:.,11.09,.	0/0:7:3,4:.,9.7,.	0/0:10:5,5:.,13.86,.	0/0:12:6,6:.,16.64,.	0/0:7:3,4:.,9.7,.	0/0:8:4,4:.,11.09,.	0/0:13:6,7:.,18.02,.	0/0:15:7,8:.,20.79,.	0/0:10:5,5:.,13.86,.	0/0:11:5,6:.,15.25,.
LG01	2021199	1042	G	A	.	PASS	NS=86;AF=0.983,0.017	GT:DP:AD:GL	0/0:6:3,3:.,8.32,.	0/0:5:2,3:.,6.93,.	0/0:14:7,7:.,19.41,.	0/0:7:3,4:.,9.7,.	0/0:9:4,5:.,12.48,.	0/0:18:9,9:.,24.95,.	0/0:7:3,4:.,9.7,.	0/0:15:7,8:.,20.79,.	0/0:10:5,5:.,13.86,.	0/0:16:8,8:.,22.18,.	0/0:10:5,5:.,13.86,.	1/0:17:7,10:.,23.57,.	0/0:13:6,7:.,18.02,.	0/0:16:8,8:.,22.18,.	0/0:25:12,13:.,34.66,.	0/0:19:9,10:.,26.34,.	0/0:5:2,3:.,6.93,.	0/0:34:17,17:.,47.13,.	0/0:16:8,8:.,22.18,.	0/0:14:7,7:.,19.41,.	0/0:18:9,9:.,24.95,.	0/0:8:4,4:.,11.09,.	0/0:28:14,14:.,38.82,.	0/0:12:6,6:.,16.64,.	0/0:13:6,7:.,18.02,.	1/0:11:3,8:.,15.25,.	0/0:13:6,7:.,18.02,.	0/0:10:5,5:.,13.86,.	0/0:16:8,8:.,22.18,.	0/0:11:5,6:.,15.25,.	0/0:9:4,5:.,12.48,.	1/0:10:5,5:.,13.86,.	0/0:11:5,6:.,15.25,.	0/0:11:5,6:.,15.25,.	0/0:10:5,5:.,13.86,.	0/0:20:10,10:.,27.73,.	0/0:12:6,6:.,16.64,.	0/0:10:5,5:.,13.86,.	0/0:10:5,5:.,13.86,.	0/0:14:7,7:.,19.41,.	0/0:10:5,5:.,13.86,.	0/0:8:4,4:.,11.09,.	0/0:10:5,5:.,13.86,.	0/0:13:6,7:.,18.02,.	0/0:7:3,4:.,9.7,.	0/0:10:5,5:.,13.86,.	0/0:12:6,6:.,16.64,.	0/0:16:8,8:.,22.18,.	./.:0:.,.:.,.,.	./.:0:.,.:.,.,.	0/0:6:3,3:.,8.32,.	0/0:7:3,4:.,9.7,.	0/0:5:2,3:.,6.93,.	0/0:5:2,3:.,6.93,.	./.:0:.,.:.,.,.	0/0:5:2,3:.,6.93,.	0/0:9:4,5:.,12.48,.	0/0:8:4,4:.,11.09,.	0/0:11:5,6:.,15.25,.	0/0:10:5,5:.,13.86,.	0/0:7:3,4:.,9.7,.	./.:0:.,.:.,.,.	0/0:19:9,10:.,26.34,.	0/0:6:3,3:.,8.32,.	./.:0:.,.:.,.,.	./.:0:.,.:.,.,.	./.:0:.,.:.,.,.	./.:0:.,.:.,.,.	0/0:5:2,3:.,6.93,.	0/0:9:4,5:.,12.48,.	0/0:7:3,4:.,9.7,.	0/0:5:2,3:.,6.93,.	./.:0:.,.:.,.,.	./.:0:.,.:.,.,.	0/0:5:2,3:.,6.93,.	0/0:10:5,5:.,13.86,.	0/0:9:4,5:.,12.48,.	0/0:9:4,5:.,12.48,.	0/0:13:6,7:.,18.02,.	0/0:7:3,4:.,9.7,.	0/0:8:4,4:.,11.09,.	0/0:14:7,7:.,19.41,.	0/0:10:5,5:.,13.86,.	0/0:8:4,4:.,11.09,.	./.:0:.,.:.,.,.	0/0:9:4,5:.,12.48,.	0/0:7:3,4:.,9.7,.	0/0:7:3,4:.,9.7,.	0/0:9:4,5:.,12.48,.	./.:0:.,.:.,.,.	0/0:5:2,3:.,6.93,.	0/0:10:5,5:.,13.86,.	0/0:5:2,3:.,6.93,.	0/0:10:5,5:.,13.86,.	0/0:7:3,4:.,9.7,.	./.:0:.,.:.,.,.	0/0:5:2,3:.,6.93,.	0/0:12:6,6:.,16.64,.	0/0:11:5,6:.,15.25,.
LG01	2048551	1076	G	A	.	PASS	NS=73;AF=0.733,0.267	GT:DP:AD:GL	0/1:7:4,3:.,11.09,.	./.:0:.,.:.,.,.	1/1:11:5,6:.,15.25,.	0/1:16:9,7:.,22.18,.	0/1:16:5,11:.,22.18,.	0/1:21:9,12:.,29.11,.	0/0:6:3,3:.,8.32,.	0/1:28:16,12:.,38.82,.	0/0:26:13,13:.,36.04,.	0/1:20:9,11:.,27.73,.	0/1:9:3,6:.,12.48,.	0/1:20:9,11:.,27.73,.	0/0:9:4,5:.,12.48,.	0/1:10:6,4:.,13.86,.	0/0:13:6,7:.,18.02,.	0/0:13:6,7:.,18.02,.	./.:0:.,.:.,.,.	0/1:23:10,13:.,31.88,.	1/1:17:8,9:.,23.57,.	0/0:16:8,8:.,22.18,.	0/0:27:13,14:.,37.43,.	0/1:16:8,8:.,22.18,.	0/0:22:11,11:.,30.5,.	0/1:15:6,9:.,20.79,.	0/1:24:8,16:.,33.27,.	0/1:10:7,3:.,13.86,.	0/1:8:6,2:.,11.09,.	0/1:8:3,5:.,11.09,.	./.:8:.,.:.,.,.	0/1:10:7,3:.,13.86,.	0/0:11:5,6:.,15.25,.	1/1:9:4,5:.,12.48,.	0/0:8:4,4:.,11.09,.	0/1:10:4,6:.,13.86,.	0/0:6:3,3:.,8.32,.	0/1:10:2,8:.,13.86,.	0/1:12:9,3:.,16.64,.	0/1:15:3,12:.,20.79,.	0/1:6:3,3:.,8.32,.	0/0:15:7,8:.,20.79,.	0/1:10:4,6:.,13.86,.	0/1:14:4,10:.,19.41,.	./.:6:.,.:.,.,.	0/1:17:9,8:.,23.57,.	1/1:5:2,3:.,6.93,.	0/1:14:6,8:.,19.41,.	0/0:16:8,8:.,22.18,.	0/1:18:8,10:.,24.95,.	1/1:14:7,7:.,19.41,.	0/1:7:3,4:.,9.7,.	0/0:7:3,4:.,9.7,.	0/0:6:3,3:.,8.32,.	0/0:13:6,7:.,18.02,.	0/0:7:3,4:.,9.7,.	./.:0:.,.:.,.,.	./.:0:.,.:.,.,.	./.:0:.,.:.,.,.	./.:0:.,.:.,.,.	./.:0:.,.:.,.,.	0/0:5:2,3:.,6.93,.	./.:0:.,.:.,.,.	./.:0:.,.:.,.,.	./.:0:.,.:.,.,.	0/0:7:3,4:.,9.7,.	0/1:13:5,8:.,18.02,.	./.:0:.,.:.,.,.	0/0:6:3,3:.,8.32,.	./.:0:.,.:.,.,.	./.:0:.,.:.,.,.	0/0:10:5,5:.,13.86,.	./.:0:.,.:.,.,.	0/0:10:5,5:.,13.86,.	./.:0:.,.:.,.,.	0/0:5:2,3:.,6.93,.	0/0:5:2,3:.,6.93,.	0/0:9:4,5:.,12.48,.	0/0:11:5,6:.,15.25,.	0/0:9:4,5:.,12.48,.	0/0:9:4,5:.,12.48,.	./.:0:.,.:.,.,.	./.:0:.,.:.,.,.	./.:0:.,.:.,.,.	0/0:7:3,4:.,9.7,.	./.:0:.,.:.,.,.	./.:0:.,.:.,.,.	0/0:7:3,4:.,9.7,.	./.:0:.,.:.,.,.	0/0:9:4,5:.,12.48,.	0/0:18:9,9:.,24.95,.	0/0:5:2,3:.,6.93,.	./.:0:.,.:.,.,.	0/0:13:6,7:.,18.02,.	0/0:5:2,3:.,6.93,.	0/0:12:6,6:.,16.64,.	./.:0:.,.:.,.,.	./.:0:.,.:.,.,.	0/0:6:3,3:.,8.32,.	0/0:5:2,3:.,6.93,.	0/0:6:3,3:.,8.32,.
LG01	2059364	1087	A	G	.	PASS	NS=99;AF=0.667,0.333	GT:DP:AD:GL	0/0:17:8,9:.,23.57,.	1/0:12:5,7:.,16.64,.	1/1:15:7,8:.,20.79,.	1/0:13:10,3:.,18.02,.	1/0:14:6,8:.,19.41,.	1/0:10:7,3:.,13.86,.	0/0:22:11,11:.,30.5,.	1/0:10:5,5:.,13.86,.	0/0:18:9,9:.,24.95,.	1/0:18:7,11:.,24.95,.	1/0:17:7,10:.,23.57,.	0/0:18:9,9:.,24.95,.	1/1:22:11,11:.,30.5,.	1/0:21:7,14:.,29.11,.	0/0:19:9,10:.,26.34,.	1/0:23:9,14:.,31.88,.	1/0:7:5,2:.,11.09,.	0/0:26:13,13:.,36.04,.	1/1:18:9,9:.,24.95,.	0/0:16:8,8:.,22.18,.	0/0:23:11,12:.,31.88,.	1/0:11:5,6:.,15.25,.	0/0:25:12,13:.,34.66,.	1/0:15:6,9:.,20.79,.	1/0:9:6,3:.,12.48,.	0/0:12:6,6:.,16.64,.	1/1:26:13,13:.,36.04,.	1/0:21:12,9:.,29.11,.	1/0:13:5,8:.,18.02,.	1/0:18:10,8:.,24.95,.	0/0:18:9,9:.,24.95,.	1/0:16:4,12:.,22.18,.	1/0:20:9,11:.,27.73,.	1/0:21:9,12:.,29.11,.	1/0:12:6,6:.,16.64,.	1/0:18:9,9:.,24.95,.	1/0:13:5,8:.,18.02,.	1/0:11:4,7:.,15.25,.	1/0:16:9,7:.,22.18,.	0/0:24:12,12:.,33.27,.	1/0:14:8,6:.,19.41,.	0/0:19:9,10:.,26.34,.	0/0:9:4,5:.,12.48,.	1/0:10:3,7:.,13.86,.	1/1:10:5,5:.,13.86,.	1/0:14:5,9:.,19.41,.	1/0:21:13,8:.,29.11,.	1/1:13:6,7:.,18.02,.	1/1:18:9,9:.,24.95,.	1/0:17:11,6:.,23.57,.	0/0:18:9,9:.,24.95,.	1/0:20:13,7:.,27.73,.	0/0:18:9,9:.,24.95,.	1/0:13:7,6:.,18.02,.	0/0:12:6,6:.,16.64,.	1/0:10:6,4:.,13.86,.	0/0:7:3,4:.,9.7,.	1/0:19:10,9:.,26.34,.	0/0:8:4,4:.,11.09,.	1/0:22:12,10:.,30.5,.	0/0:10:5,5:.,13.86,.	1/0:13:6,7:.,18.02,.	1/0:24:11,13:.,33.27,.	0/0:17:8,9:.,23.57,.	1/0:19:9,10:.,26.34,.	1/0:10:3,7:.,13.86,.	0/0:11:5,6:.,15.25,.	1/0:14:6,8:.,19.41,.	1/0:25:12,13:.,34.66,.	0/0:14:7,7:.,19.41,.	1/0:13:7,6:.,18.02,.	0/0:13:6,7:.,18.02,.	1/1:7:3,4:.,9.7,.	0/0:16:8,8:.,22.18,.	0/0:9:4,5:.,12.48,.	0/0:19:9,10:.,26.34,.	0/0:17:8,9:.,23.57,.	0/0:15:7,8:.,20.79,.	0/0:24:12,12:.,33.27,.	0/0:12:6,6:.,16.64,.	1/0:17:11,6:.,24.95,.	1/0:16:6,10:.,22.18,.	0/0:18:9,9:.,24.95,.	1/0:17:7,10:.,23.57,.	1/0:25:10,15:.,34.66,.	0/0:20:10,10:.,27.73,.	1/0:22:13,9:.,30.5,.	0/0:22:11,11:.,30.5,.	0/0:28:14,14:.,38.82,.	0/0:15:7,8:.,20.79,.	1/0:17:9,8:.,23.57,.	0/0:22:11,11:.,30.5,.	0/0:8:4,4:.,11.09,.	0/0:22:11,11:.,30.5,.	1/0:18:11,7:.,24.95,.	1/0:22:7,15:.,30.5,.	1/0:19:9,10:.,26.34,.	0/0:20:10,10:.,27.73,.	0/0:16:8,8:.,22.18,.
LG01	2135369	1143	G	T	.	PASS	NS=97;AF=0.928,0.072	GT:DP:AD:GL	0/0:31:15,16:.,42.98,.	0/0:31:15,16:.,42.98,.	0/0:35:17,18:.,48.52,.	./.:0:.,.:.,.,.	0/0:50:25,25:.,69.31,.	1/0:47:26,21:.,65.16,.	0/0:31:15,16:.,42.98,.	1/0:60:27,33:.,83.18,.	1/0:47:24,23:.,65.16,.	0/0:58:29,29:.,80.41,.	0/0:47:23,24:.,65.16,.	0/0:45:22,23:.,62.38,.	./.:0:.,.:.,.,.	0/0:59:29,30:.,81.79,.	0/0:70:35,35:.,97.04,.	0/0:68:34,34:.,94.27,.	0/0:31:15,16:.,42.98,.	1/0:77:35,42:.,106.74,.	0/0:46:23,23:.,63.77,.	1/0:51:22,29:.,70.7,.	0/0:59:29,30:.,81.79,.	0/0:41:20,21:.,56.84,.	0/0:56:28,28:.,77.63,.	1/0:60:29,31:.,83.18,.	0/0:73:36,37:.,101.2,.	0/0:44:22,22:.,61,.	1/0:49:27,22:.,67.93,.	0/0:35:17,18:.,48.52,.	0/0:66:33,33:.,91.5,.	0/0:40:20,20:.,55.45,.	1/0:49:27,22:.,67.93,.	0/0:47:23,24:.,65.16,.	0/0:36:18,18:.,49.91,.	0/0:38:19,19:.,52.68,.	0/0:35:17,18:.,48.52,.	0/0:49:24,25:.,67.93,.	0/0:50:25,25:.,69.31,.	0/0:49:24,25:.,67.93,.	1/0:41:16,25:.,56.84,.	0/0:46:23,23:.,63.77,.	1/0:41:19,22:.,56.84,.	1/0:35:20,15:.,48.52,.	1/0:37:19,18:.,51.29,.	0/0:48:24,24:.,67.93,.	0/0:16:8,8:.,22.18,.	1/0:37:20,17:.,51.29,.	0/0:46:23,23:.,63.77,.	0/0:48:24,24:.,66.54,.	1/0:39:18,21:.,54.07,.	0/0:31:15,16:.,42.98,.	0/0:33:16,17:.,45.75,.	0/0:31:15,16:.,42.98,.	0/0:25:12,13:.,34.66,.	0/0:32:16,16:.,44.36,.	0/0:30:15,15:.,41.59,.	0/0:23:11,12:.,31.88,.	0/0:18:9,9:.,24.95,.	0/0:21:10,11:.,29.11,.	0/0:14:7,7:.,19.41,.	0/0:25:12,13:.,34.66,.	0/0:19:9,10:.,26.34,.	0/0:17:8,9:.,23.57,.	0/0:30:15,15:.,41.59,.	0/0:26:13,13:.,36.04,.	0/0:35:17,18:.,48.52,.	0/0:18:9,9:.,24.95,.	0/0:30:15,15:.,41.59,.	0/0:29:14,15:.,40.2,.	0/0:34:17,17:.,47.13,.	0/0:39:19,20:.,54.07,.	0/0:15:7,8:.,20.79,.	0/0:20:10,10:.,27.73,.	0/0:7:3,4:.,9.7,.	0/0:14:7,7:.,19.41,.	0/0:16:8,8:.,22.18,.	0/0:29:14,15:.,40.2,.	0/0:38:19,19:.,52.68,.	0/0:39:19,20:.,54.07,.	0/0:43:21,22:.,59.61,.	0/0:10:5,5:.,13.86,.	0/0:34:17,17:.,47.13,.	0/0:21:10,11:.,29.11,.	0/0:25:12,13:.,34.66,.	0/0:31:15,16:.,42.98,.	0/0:28:14,14:.,38.82,.	0/0:37:18,19:.,51.29,.	0/0:37:18,19:.,51.29,.	0/0:35:17,18:.,48.52,.	0/0:40:20,20:.,55.45,.	0/0:18:9,9:.,24.95,.	0/0:21:10,11:.,29.11,.	0/0:29:14,15:.,40.2,.	0/0:17:8,9:.,23.57,.	0/0:19:9,10:.,26.34,.	0/0:27:13,14:.,37.43,.	0/0:27:13,14:.,37.43,.	0/0:32:16,16:.,44.36,.	0/0:34:17,17:.,47.13,.	0/0:27:13,14:.,37.43,.
LG01	2158581	1159	G	C	.	PASS	NS=88;AF=0.841,0.159	GT:DP:AD:GL	0/0:7:3,4:.,9.7,.	0/0:14:7,7:.,19.41,.	0/0:10:5,5:.,13.86,.	0/0:12:6,6:.,16.64,.	0/0:13:6,7:.,18.02,.	1/0:16:6,10:.,23.57,.	1/0:13:3,10:.,18.02,.	0/0:24:12,12:.,33.27,.	0/0:35:17,18:.,48.52,.	0/0:27:13,14:.,37.43,.	1/0:21:7,14:.,29.11,.	0/0:34:17,17:.,47.13,.	0/0:31:15,16:.,42.98,.	0/0:22:11,11:.,30.5,.	0/0:20:10,10:.,27.73,.	0/0:14:7,7:.,19.41,.	0/0:20:10,10:.,27.73,.	0/0:25:12,13:.,34.66,.	0/0:17:8,9:.,23.57,.	0/0:14:7,7:.,19.41,.	0/0:32:16,16:.,44.36,.	0/0:12:6,6:.,16.64,.	0/0:20:10,10:.,27.73,.	0/0:20:10,10:.,27.73,.	0/0:21:10,11:.,29.11,.	0/0:21:10,11:.,29.11,.	1/0:15:8,7:.,20.79,.	0/0:25:12,13:.,34.66,.	0/0:10:5,5:.,13.86,.	1/0:21:11,10:.,29.11,.	0/0:18:9,9:.,24.95,.	1/0:18:5,13:.,24.95,.	0/0:12:6,6:.,16.64,.	1/0:16:11,5:.,22.18,.	0/0:13:6,7:.,18.02,.	0/0:9:4,5:.,12.48,.	0/0:18:9,9:.,24.95,.	0/0:17:8,9:.,23.57,.	0/0:14:7,7:.,19.41,.	0/0:11:5,6:.,15.25,.	0/0:10:5,5:.,13.86,.	0/0:10:5,5:.,13.86,.	0/0:9:4,5:.,12.48,.	0/0:15:7,8:.,20.79,.	./.:0:.,.:.,.,.	1/0:9:7,2:.,12.48,.	0/0:21:10,11:.,29.11,.	1/0:10:4,6:.,13.86,.	1/0:10:3,7:.,13.86,.	0/0:8:4,4:.,11.09,.	0/0:13:6,7:.,18.02,.	1/0:9:3,6:.,12.48,.	0/0:11:5,6:.,15.25,.	1/0:7:4,3:.,9.7,.	./.:0:.,.:.,.,.	./.:0:.,.:.,.,.	./.:0:.,.:.,.,.	1/0:5:1,4:.,8.32,.	0/0:5:2,3:.,6.93,.	1/0:8:2,6:.,11.09,.	0/0:8:4,4:.,11.09,.	1/0:5:2,3:.,6.93,.	1/0:8:3,5:.,12.48,.	0/0:5:2,3:.,6.93,.	1/0:5:3,2:.,8.32,.	./.:0:.,.:.,.,.	0/0:13:6,7:.,18.02,.	./.:0:.,.:.,.,.	./.:0:.,.:.,.,.	0/0:19:9,10:.,26.34,.	1/0:6:4,2:.,8.32,.	0/0:6:3,3:.,8.32,.	1/1:6:3,3:.,8.32,.	./.:0:.,.:.,.,.	./.:0:.,.:.,.,.	0/0:18:9,9:.,24.95,.	0/0:8:4,4:.,11.09,.	0/0:7:3,4:.,9.7,.	0/0:15:7,8:.,20.79,.	0/0:7:3,4:.,9.7,.	1/0:10:6,4:.,13.86,.	1/0:11:3,8:.,15.25,.	0/0:6:3,3:.,8.32,.	1/0:6:4,2:.,8.32,.	1/0:8:3,5:.,11.09,.	0/0:12:6,6:.,16.64,.	./.:0:.,.:.,.,.	0/0:5:2,3:.,6.93,.	0/0:8:4,4:.,11.09,.	0/0:7:3,4:.,9.7,.	1/0:7:3,4:.,11.09,.	0/0:14:7,7:.,19.41,.	./.:0:.,.:.,.,.	0/0:11:5,6:.,15.25,.	1/0:6:3,3:.,9.7,.	1/0:8:3,5:.,11.09,.	1/0:17:9,8:.,23.57,.	0/0:14:7,7:.,19.41,.	0/0:9:4,5:.,12.48,.
LG01	2173648	1173	G	A	.	PASS	NS=84;AF=0.988,0.012	GT:DP:AD:GL	./.:0:.,.:.,.,.	0/0:5:2,3:.,6.93,.	0/0:8:4,4:.,11.09,.	0/0:10:5,5:.,13.86,.	0/0:9:4,5:.,12.48,.	0/0:16:8,8:.,22.18,.	0/0:15:7,8:.,20.79,.	0/0:7:3,4:.,9.7,.	0/0:15:7,8:.,20.79,.	0/0:14:7,7:.,19.41,.	0/1:12:7,5:.,16.64,.	0/0:8:4,4:.,11.09,.	0/0:12:6,6:.,16.64,.	0/0:8:4,4:.,11.09,.	0/0:6:3,3:.,9.7,.	0/0:9:4,5:.,12.48,.	0/0:8:4,4:.,11.09,.	0/0:11:5,6:.,15.25,.	0/0:6:3,3:.,8.32,.	0/0:7:3,4:.,9.7,.	0/0:10:5,5:.,13.86,.	0/0:8:4,4:.,11.09,.	0/0:11:5,6:.,15.25,.	0/0:5:2,3:.,6.93,.	0/0:15:7,8:.,20.79,.	0/0:9:4,5:.,12.48,.	0/0:9:4,5:.,12.48,.	0/0:7:3,4:.,9.7,.	0/0:9:4,5:.,12.48,.	./.:0:.,.:.,.,.	0/0:6:3,3:.,8.32,.	./.:0:.,.:.,.,.	0/0:10:5,5:.,13.86,.	0/0:5:2,3:.,6.93,.	0/0:9:4,5:.,12.48,.	0/0:10:5,5:.,13.86,.	0/0:5:2,3:.,6.93,.	0/0:9:4,5:.,12.48,.	0/0:8:4,4:.,11.09,.	0/0:9:4,5:.,12.48,.	0/0:10:5,5:.,13.86,.	0/0:7:3,4:.,9.7,.	0/0:7:3,4:.,9.7,.	0/0:9:4,5:.,12.48,.	0/0:5:2,3:.,6.93,.	0/0:14:7,7:.,19.41,.	0/1:15:7,8:.,20.79,.	0/0:10:5,5:.,13.86,.	0/0:16:8,8:.,22.18,.	0/0:5:2,3:.,6.93,.	0/0:10:5,5:.,13.86,.	./.:0:.,.:.,.,.	0/0:6:3,3:.,8.32,.	0/0:7:3,4:.,9.7,.	0/0:6:3,3:.,8.32,.	0/0:10:5,5:.,13.86,.	0/0:10:5,5:.,13.86,.	./.:0:.,.:.,.,.	0/0:6:3,3:.,8.32,.	0/0:9:4,5:.,12.48,.	./.:0:.,.:.,.,.	0/0:6:3,3:.,8.32,.	0/0:11:5,6:.,15.25,.	0/0:5:2,3:.,6.93,.	0/0:10:5,5:.,13.86,.	./.:0:.,.:.,.,.	0/0:5:2,3:.,6.93,.	0/0:9:4,5:.,12.48,.	0/0:12:6,6:.,16.64,.	0/0:15:7,8:.,20.79,.	0/0:8:4,4:.,11.09,.	0/0:6:3,3:.,8.32,.	./.:0:.,.:.,.,.	0/0:8:4,4:.,11.09,.	./.:0:.,.:.,.,.	0/0:10:5,5:.,13.86,.	./.:0:.,.:.,.,.	0/0:9:4,5:.,12.48,.	0/0:12:6,6:.,16.64,.	./.:0:.,.:.,.,.	./.:0:.,.:.,.,.	0/0:8:4,4:.,11.09,.	0/0:6:3,3:.,8.32,.	0/0:11:5,6:.,15.25,.	0/0:8:4,4:.,11.09,.	0/0:11:5,6:.,15.25,.	0/0:7:3,4:.,9.7,.	0/0:5:2,3:.,6.93,.	./.:0:.,.:.,.,.	./.:0:.,.:.,.,.	./.:0:.,.:.,.,.	0/0:6:3,3:.,8.32,.	0/0:6:3,3:.,8.32,.	0/0:7:3,4:.,9.7,.	0/0:9:4,5:.,12.48,.	0/0:10:5,5:.,13.86,.	0/0:13:6,7:.,18.02,.	0/0:16:8,8:.,22.18,.	0/0:10:5,5:.,13.86,.
LG01	2216875	1197	T	G	.	PASS	NS=73;AF=0.993,0.007	GT:DP:AD:GL	0/0:5:2,3:.,6.93,.	0/0:9:4,5:.,12.48,.	0/0:7:3,4:.,9.7,.	./.:0:.,.:.,.,.	0/0:7:3,4:.,9.7,.	0/0:6:3,3:.,8.32,.	0/0:8:4,4:.,11.09,.	0/0:8:4,4:.,11.09,.	0/0:7:3,4:.,9.7,.	0/0:7:3,4:.,9.7,.	0/0:6:3,3:.,8.32,.	0/0:9:4,5:.,12.48,.	0/0:10:5,5:.,13.86,.	0/0:7:3,4:.,9.7,.	0/0:10:5,5:.,13.86,.	0/0:5:2,3:.,6.93,.	0/0:11:5,6:.,15.25,.	./.:0:.,.:.,.,.	0/0:7:3,4:.,9.7,.	./.:0:.,.:.,.,.	./.:0:.,.:.,.,.	0/0:10:5,5:.,13.86,.	0/0:6:3,3:.,8.32,.	0/0:7:3,4:.,9.7,.	0/0:8:4,4:.,11.09,.	0/0:6:3,3:.,8.32,.	0/0:5:2,3:.,6.93,.	./.:0:.,.:.,.,.	0/0:6:3,3:.,8.32,.	0/0:5:2,3:.,6.93,.	0/0:6:3,3:.,8.32,.	./.:0:.,.:.,.,.	./.:0:.,.:.,.,.	0/0:5:2,3:.,6.93,.	0/0:8:4,4:.,11.09,.	./.:0:.,.:.,.,.	./.:0:.,.:.,.,.	0/0:6:3,3:.,8.32,.	0/0:5:2,3:.,6.93,.	./.:0:.,.:.,.,.	0/0:9:4,5:.,12.48,.	./.:0:.,.:.,.,.	0/0:6:3,3:.,8.32,.	0/0:5:2,3:.,6.93,.	0/0:5:2,3:.,6.93,.	0/0:8:4,4:.,11.09,.	0/0:12:6,6:.,16.64,.	0/0:6:3,3:.,8.32,.	0/0:6:3,3:.,8.32,.	0/0:6:3,3:.,8.32,.	0/0:8:4,4:.,11.09,.	./.:0:.,.:.,.,.	0/0:7:3,4:.,9.7,.	./.:0:.,.:.,.,.	./.:0:.,.:.,.,.	0/0:7:3,4:.,9.7,.	./.:0:.,.:.,.,.	0/0:5:2,3:.,6.93,.	0/0:7:3,4:.,9.7,.	0/0:6:3,3:.,8.32,.	./.:0:.,.:.,.,.	0/0:9:4,5:.,12.48,.	0/0:7:3,4:.,9.7,.	0/0:5:2,3:.,6.93,.	0/0:8:4,4:.,11.09,.	./.:0:.,.:.,.,.	./.:0:.,.:.,.,.	./.:0:.,.:.,.,.	0/0:9:4,5:.,12.48,.	0/0:5:2,3:.,6.93,.	0/0:6:3,3:.,8.32,.	0/0:6:3,3:.,8.32,.	./.:0:.,.:.,.,.	0/0:6:3,3:.,8.32,.	./.:0:.,.:.,.,.	./.:0:.,.:.,.,.	0/0:7:3,4:.,9.7,.	./.:0:.,.:.,.,.	0/0:11:5,6:.,15.25,.	0/0:7:3,4:.,9.7,.	0/0:12:6,6:.,16.64,.	0/0:8:4,4:.,11.09,.	0/0:7:3,4:.,9.7,.	0/0:6:3,3:.,8.32,.	0/0:5:2,3:.,6.93,.	0/0:6:3,3:.,8.32,.	1/0:5:2,3:.,6.93,.	0/0:7:3,4:.,9.7,.	0/0:6:3,3:.,8.32,.	0/0:7:3,4:.,9.7,.	./.:0:.,.:.,.,.	0/0:6:3,3:.,8.32,.	./.:0:.,.:.,.,.	0/0:7:3,4:.,9.7,.	0/0:6:3,3:.,8.32,.	0/0:5:2,3:.,6.93,.	./.:0:.,.:.,.,.	0/0:11:5,6:.,15.25,.	0/0:7:3,4:.,9.7,.
LG01	2236369	1208	A	G	.	PASS	NS=96;AF=0.849,0.151	GT:DP:AD:GL	1/0:11:5,6:.,15.25,.	1/1:21:10,11:.,29.11,.	1/0:23:8,15:.,31.88,.	0/0:24:12,12:.,33.27,.	1/0:30:12,18:.,41.59,.	1/0:32:15,17:.,44.36,.	0/0:14:7,7:.,19.41,.	1/1:26:13,13:.,36.04,.	1/0:22:12,10:.,30.5,.	0/0:28:14,14:.,38.82,.	1/0:31:19,12:.,42.98,.	0/0:33:16,17:.,45.75,.	1/0:33:18,15:.,45.75,.	1/0:22:11,11:.,30.5,.	1/0:41:21,20:.,56.84,.	0/0:36:18,18:.,49.91,.	0/0:23:11,12:.,31.88,.	1/1:38:19,19:.,52.68,.	0/0:32:16,16:.,44.36,.	0/0:31:15,16:.,42.98,.	0/0:45:22,23:.,62.38,.	./.:0:.,.:.,.,.	1/0:34:16,18:.,47.13,.	1/1:29:14,15:.,40.2,.	0/0:20:10,10:.,27.73,.	1/0:22:12,10:.,30.5,.	0/0:23:11,12:.,31.88,.	0/0:16:8,8:.,22.18,.	1/0:22:12,10:.,30.5,.	0/0:22:11,11:.,30.5,.	0/0:18:9,9:.,24.95,.	1/0:20:16,4:.,27.73,.	0/0:19:9,10:.,26.34,.	0/0:17:8,9:.,23.57,.	1/0:27:14,13:.,37.43,.	0/0:14:7,7:.,19.41,.	0/0:23:11,12:.,31.88,.	1/0:23:14,9:.,31.88,.	0/0:17:8,9:.,23.57,.	0/0:16:8,8:.,22.18,.	1/0:17:8,9:.,23.57,.	1/0:20:9,11:.,27.73,.	0/0:16:8,8:.,22.18,.	0/0:23:11,12:.,31.88,.	./.:0:.,.:.,.,.	1/0:23:8,15:.,31.88,.	0/0:16:8,8:.,22.18,.	1/0:23:14,9:.,31.88,.	0/0:12:6,6:.,16.64,.	1/0:13:6,7:.,18.02,.	0/0:16:8,8:.,22.18,.	0/0:17:8,9:.,23.57,.	0/0:14:7,7:.,19.41,.	0/0:9:4,5:.,12.48,.	0/0:10:5,5:.,13.86,.	0/0:16:8,8:.,22.18,.	0/0:13:6,7:.,18.02,.	0/0:11:5,6:.,15.25,.	0/0:10:5,5:.,13.86,.	0/0:16:8,8:.,22.18,.	0/0:9:4,5:.,12.48,.	./.:0:.,.:.,.,.	0/0:15:7,8:.,20.79,.	0/0:15:7,8:.,20.79,.	0/0:10:5,5:.,13.86,.	0/0:7:3,4:.,9.7,.	0/0:11:5,6:.,15.25,.	0/0:15:7,8:.,20.79,.	0/0:11:5,6:.,15.25,.	0/0:12:6,6:.,16.64,.	0/0:12:6,6:.,16.64,.	0/0:11:5,6:.,15.25,.	0/0:6:3,3:.,8.32,.	0/0:9:4,5:.,12.48,.	0/0:5:2,3:.,6.93,.	0/0:26:13,13:.,36.04,.	0/0:18:9,9:.,24.95,.	0/0:21:10,11:.,29.11,.	0/0:26:13,13:.,36.04,.	0/0:9:4,5:.,12.48,.	0/0:12:6,6:.,16.64,.	0/0:11:5,6:.,15.25,.	0/0:13:6,7:.,18.02,.	0/0:8:4,4:.,11.09,.	0/0:8:4,4:.,11.09,.	0/0:14:7,7:.,19.41,.	0/0:14:7,7:.,19.41,.	0/0:11:5,6:.,15.25,.	0/0:23:11,12:.,31.88,.	0/0:15:7,8:.,20.79,.	0/0:14:7,7:.,19.41,.	0/0:11:5,6:.,15.25,.	0/0:7:3,4:.,9.7,.	0/0:21:10,11:.,29.11,.	0/0:17:8,9:.,23.57,.	1/0:15:7,8:.,20.79,.	0/0:10:5,5:.,13.86,.	0/0:18:9,9:.,24.95,.	0/0:9:4,5:.,12.48,.
LG01	2252923	1231	C	T	.	PASS	NS=66;AF=0.932,0.068	GT:DP:AD:GL	0/0:6:3,3:.,8.32,.	1/0:7:3,4:.,9.7,.	1/1:13:6,7:.,18.02,.	0/0:5:2,3:.,6.93,.	1/0:10:6,4:.,13.86,.	0/0:13:6,7:.,18.02,.	0/0:8:4,4:.,11.09,.	0/0:12:6,6:.,16.64,.	0/0:7:3,4:.,9.7,.	0/0:5:2,3:.,6.93,.	0/0:8:4,4:.,11.09,.	1/0:8:6,2:.,11.09,.	1/0:8:4,4:.,11.09,.	./.:6:.,.:.,.,.	0/0:5:2,3:.,6.93,.	0/0:5:2,3:.,6.93,.	0/0:5:2,3:.,6.93,.	0/0:9:4,5:.,12.48,.	0/0:9:4,5:.,12.48,.	./.:0:.,.:.,.,.	0/0:9:4,5:.,12.48,.	0/0:7:3,4:.,9.7,.	./.:6:.,.:.,.,.	0/0:8:4,4:.,11.09,.	./.:6:.,.:.,.,.	./.:0:.,.:.,.,.	0/0:6:3,3:.,8.32,.	0/0:11:5,6:.,15.25,.	0/0:8:4,4:.,11.09,.	0/0:6:3,3:.,8.32,.	./.:0:.,.:.,.,.	./.:0:.,.:.,.,.	0/0:8:4,4:.,11.09,.	0/0:8:4,4:.,11.09,.	0/0:6:3,3:.,8.32,.	./.:0:.,.:.,.,.	0/0:8:4,4:.,11.09,.	1/0:7:4,3:.,9.7,.	0/0:6:3,3:.,8.32,.	0/0:7:3,4:.,9.7,.	./.:0:.,.:.,.,.	./.:0:.,.:.,.,.	./.:0:.,.:.,.,.	0/0:5:2,3:.,6.93,.	./.:0:.,.:.,.,.	0/0:7:3,4:.,9.7,.	1/0:8:2,6:.,11.09,.	0/0:6:3,3:.,8.32,.	0/0:13:6,7:.,18.02,.	./.:0:.,.:.,.,.	0/0:8:4,4:.,11.09,.	0/0:5:2,3:.,6.93,.	./.:0:.,.:.,.,.	./.:0:.,.:.,.,.	./.:0:.,.:.,.,.	./.:0:.,.:.,.,.	0/0:6:3,3:.,8.32,.	0/0:7:3,4:.,9.7,.	./.:0:.,.:.,.,.	0/0:7:3,4:.,9.7,.	./.:0:.,.:.,.,.	./.:0:.,.:.,.,.	./.:0:.,.:.,.,.	0/0:5:2,3:.,6.93,.	./.:0:.,.:.,.,.	./.:0:.,.:.,.,.	./.:0:.,.:.,.,.	./.:0:.,.:.,.,.	0/0:14:7,7:.,19.41,.	0/0:7:3,4:.,9.7,.	0/0:7:3,4:.,9.7,.	./.:0:.,.:.,.,.	./.:0:.,.:.,.,.	0/0:6:3,3:.,8.32,.	./.:0:.,.:.,.,.	0/0:6:3,3:.,8.32,.	0/0:5:2,3:.,6.93,.	0/0:10:5,5:.,13.86,.	0/0:8:4,4:.,11.09,.	./.:0:.,.:.,.,.	0/0:11:5,6:.,15.25,.	0/0:7:3,4:.,9.7,.	./.:0:.,.:.,.,.	0/0:8:4,4:.,11.09,.	./.:0:.,.:.,.,.	./.:0:.,.:.,.,.	0/0:7:3,4:.,9.7,.	./.:0:.,.:.,.,.	0/0:6:3,3:.,8.32,.	0/0:6:3,3:.,8.32,.	0/0:6:3,3:.,8.32,.	0/0:6:3,3:.,8.32,.	0/0:10:5,5:.,13.86,.	0/0:7:3,4:.,9.7,.	0/0:11:5,6:.,15.25,.	1/0:7:4,3:.,9.7,.	0/0:14:7,7:.,19.41,.	0/0:10:5,5:.,13.86,.	0/0:5:2,3:.,6.93,.
LG01	2267685	1274	C	T	.	PASS	NS=90;AF=0.994,0.006	GT:DP:AD:GL	0/0:10:5,5:.,13.86,.	0/0:10:5,5:.,13.86,.	0/0:10:5,5:.,13.86,.	0/0:14:7,7:.,19.41,.	0/0:28:14,14:.,38.82,.	0/0:19:9,10:.,26.34,.	0/0:12:6,6:.,16.64,.	0/0:25:12,13:.,34.66,.	0/0:33:16,17:.,45.75,.	0/0:31:15,16:.,42.98,.	0/0:22:11,11:.,30.5,.	0/0:19:9,10:.,26.34,.	0/0:16:8,8:.,22.18,.	0/0:20:10,10:.,27.73,.	0/0:29:14,15:.,40.2,.	0/0:23:11,12:.,31.88,.	0/0:27:13,14:.,37.43,.	0/0:26:13,13:.,36.04,.	0/0:25:12,13:.,34.66,.	0/0:21:10,11:.,29.11,.	0/0:24:12,12:.,33.27,.	1/0:11:4,7:.,15.25,.	0/0:22:11,11:.,30.5,.	0/0:19:9,10:.,26.34,.	0/0:20:10,10:.,27.73,.	0/0:18:9,9:.,24.95,.	0/0:24:12,12:.,33.27,.	0/0:17:8,9:.,23.57,.	0/0:7:3,4:.,9.7,.	0/0:30:15,15:.,41.59,.	0/0:13:6,7:.,18.02,.	0/0:13:6,7:.,18.02,.	0/0:17:8,9:.,23.57,.	0/0:24:12,12:.,33.27,.	0/0:17:8,9:.,23.57,.	0/0:8:4,4:.,11.09,.	0/0:17:8,9:.,23.57,.	0/0:18:9,9:.,24.95,.	0/0:14:7,7:.,19.41,.	0/0:14:7,7:.,19.41,.	0/0:12:6,6:.,16.64,.	0/0:20:10,10:.,27.73,.	0/0:14:7,7:.,19.41,.	0/0:21:10,11:.,29.11,.	0/0:10:5,5:.,13.86,.	0/0:22:11,11:.,30.5,.	0/0:14:7,7:.,19.41,.	0/0:16:8,8:.,22.18,.	0/0:18:9,9:.,24.95,.	0/0:9:4,5:.,12.48,.	0/0:9:4,5:.,12.48,.	0/0:10:5,5:.,13.86,.	0/0:12:6,6:.,16.64,.	0/0:6:3,3:.,8.32,.	./.:0:.,.:.,.,.	0/0:6:3,3:.,8.32,.	./.:0:.,.:.,.,.	0/0:9:4,5:.,12.48,.	./.:0:.,.:.,.,.	0/0:9:4,5:.,12.48,.	./.:0:.,.:.,.,.	0/0:7:3,4:.,9.7,.	0/0:9:4,5:.,12.48,.	0/0:5:2,3:.,6.93,.	0/0:10:5,5:.,13.86,.	./.:0:.,.:.,.,.	0/0:6:3,3:.,8.32,.	0/0:10:5,5:.,13.86,.	./.:0:.,.:.,.,.	0/0:9:4,5:.,12.48,.	./.:0:.,.:.,.,.	0/0:13:6,7:.,18.02,.	./.:0:.,.:.,.,.	0/0:6:3,3:.,8.32,.	0/0:6:3,3:.,8.32,.	0/0:14:7,7:.,19.41,.	0/0:9:4,5:.,12.48,.	0/0:9:4,5:.,12.48,.	0/0:17:8,9:.,23.57,.	0/0:5:2,3:.,6.93,.	0/0:14:7,7:.,19.41,.	0/0:7:3,4:.,9.7,.	0/0:8:4,4:.,11.09,.	0/0:12:6,6:.,16.64,.	0/0:14:7,7:.,19.41,.	0/0:21:10,11:.,29.11,.	0/0:17:8,9:.,23.57,.	0/0:10:5,5:.,13.86,.	0/0:9:4,5:.,12.48,.	0/0:6:3,3:.,8.32,.	./.:0:.,.:.,.,.	0/0:9:4,5:.,12.48,.	0/0:5:2,3:.,6.93,.	0/0:14:7,7:.,19.41,.	0/0:6:3,3:.,8.32,.	0/0:18:9,9:.,24.95,.	0/0:13:6,7:.,18.02,.	0/0:9:4,5:.,12.48,.	0/0:8:4,4:.,11.09,.
LG01	2360656	1387	C	T	.	PASS	NS=97;AF=0.995,0.005	GT:DP:AD:GL	0/0:12:6,6:.,16.64,.	0/0:17:8,9:.,23.57,.	0/0:21:10,11:.,29.11,.	0/0:13:6,7:.,18.02,.	0/0:19:9,10:.,26.34,.	0/0:27:13,14:.,37.43,.	0/0:17:8,9:.,23.57,.	0/0:21:10,11:.,29.11,.	0/0:25:12,13:.,34.66,.	0/0:20:10,10:.,27.73,.	0/0:28:14,14:.,38.82,.	0/0:30:15,15:.,41.59,.	0/0:23:11,12:.,31.88,.	0/0:16:8,8:.,22.18,.	0/0:29:14,15:.,40.2,.	0/0:29:14,15:.,40.2,.	0/0:17:8,9:.,23.57,.	1/0:33:18,15:.,45.75,.	0/0:21:10,11:.,29.11,.	0/0:21:10,11:.,29.11,.	0/0:16:8,8:.,22.18,.	0/0:19:9,10:.,26.34,.	0/0:17:8,9:.,23.57,.	0/0:31:15,16:.,42.98,.	0/0:31:15,16:.,42.98,.	0/0:15:7,8:.,20.79,.	0/0:14:7,7:.,19.41,.	0/0:15:7,8:.,20.79,.	0/0:19:9,10:.,26.34,.	0/0:16:8,8:.,22.18,.	0/0:8:4,4:.,11.09,.	0/0:13:6,7:.,18.02,.	0/0:14:7,7:.,19.41,.	0/0:13:6,7:.,18.02,.	0/0:12:6,6:.,16.64,.	0/0:11:5,6:.,15.25,.	0/0:7:3,4:.,9.7,.	0/0:12:6,6:.,16.64,.	0/0:16:8,8:.,22.18,.	0/0:15:7,8:.,20.79,.	0/0:13:6,7:.,18.02,.	0/0:20:10,10:.,27.73,.	0/0:10:5,5:.,13.86,.	0/0:17:8,9:.,23.57,.	0/0:12:6,6:.,16.64,.	0/0:13:6,7:.,18.02,.	0/0:16:8,8:.,22.18,.	0/0:16:8,8:.,22.18,.	0/0:16:8,8:.,22.18,.	0/0:5:2,3:.,6.93,.	0/0:11:5,6:.,15.25,.	0/0:14:7,7:.,19.41,.	0/0:7:3,4:.,9.7,.	0/0:6:3,3:.,8.32,.	0/0:7:3,4:.,9.7,.	./.:0:.,.:.,.,.	0/0:7:3,4:.,9.7,.	0/0:17:8,9:.,23.57,.	0/0:10:5,5:.,13.86,.	0/0:18:9,9:.,24.95,.	0/0:12:6,6:.,16.64,.	0/0:8:4,4:.,11.09,.	0/0:21:10,11:.,29.11,.	0/0:14:7,7:.,19.41,.	0/0:22:11,11:.,30.5,.	0/0:7:3,4:.,9.7,.	0/0:8:4,4:.,11.09,.	0/0:8:4,4:.,11.09,.	0/0:11:5,6:.,15.25,.	0/0:8:4,4:.,11.09,.	0/0:8:4,4:.,11.09,.	0/0:8:4,4:.,11.09,.	0/0:6:3,3:.,8.32,.	0/0:6:3,3:.,8.32,.	0/0:7:3,4:.,9.7,.	0/0:22:11,11:.,30.5,.	0/0:19:9,10:.,26.34,.	0/0:22:11,11:.,30.5,.	0/0:22:11,11:.,30.5,.	0/0:8:4,4:.,11.09,.	0/0:13:6,7:.,18.02,.	0/0:14:7,7:.,19.41,.	0/0:21:10,11:.,29.11,.	0/0:13:6,7:.,18.02,.	0/0:18:9,9:.,24.95,.	0/0:15:7,8:.,20.79,.	0/0:14:7,7:.,19.41,.	0/0:18:9,9:.,24.95,.	0/0:20:10,10:.,27.73,.	0/0:15:7,8:.,20.79,.	0/0:15:7,8:.,20.79,.	0/0:24:12,12:.,33.27,.	0/0:9:4,5:.,12.48,.	0/0:9:4,5:.,12.48,.	./.:0:.,.:.,.,.	0/0:21:10,11:.,29.11,.	0/0:27:13,14:.,37.43,.	0/0:23:11,12:.,31.88,.	0/0:9:4,5:.,12.48,.
LG01	2362945	1392	T	A	.	PASS	NS=72;AF=0.882,0.118	GT:DP:AD:GL	./.:0:.,.:.,.,.	./.:5:.,.:.,.,.	./.:0:.,.:.,.,.	0/0:10:5,5:.,13.86,.	0/1:6:3,3:.,8.32,.	0/0:15:7,8:.,20.79,.	1/1:6:3,3:.,8.32,.	0/1:7:5,2:.,9.7,.	0/1:8:5,3:.,11.09,.	0/0:11:5,6:.,15.25,.	0/0:6:3,3:.,8.32,.	0/0:9:4,5:.,12.48,.	0/1:5:3,2:.,6.93,.	./.:6:.,.:.,.,.	0/0:5:2,3:.,6.93,.	0/0:10:5,5:.,13.86,.	0/1:12:9,3:.,16.64,.	0/0:5:2,3:.,6.93,.	./.:0:.,.:.,.,.	./.:5:.,.:.,.,.	./.:0:.,.:.,.,.	./.:0:.,.:.,.,.	0/0:9:4,5:.,12.48,.	0/0:14:7,7:.,19.41,.	0/1:7:3,4:.,11.09,.	0/0:16:8,8:.,22.18,.	./.:0:.,.:.,.,.	./.:0:.,.:.,.,.	./.:0:.,.:.,.,.	0/1:9:6,3:.,12.48,.	0/0:6:3,3:.,8.32,.	0/1:12:9,3:.,16.64,.	0/1:12:9,3:.,16.64,.	./.:0:.,.:.,.,.	./.:0:.,.:.,.,.	./.:0:.,.:.,.,.	0/0:8:4,4:.,11.09,.	0/0:7:3,4:.,9.7,.	0/0:6:3,3:.,8.32,.	0/1:8:6,2:.,11.09,.	./.:0:.,.:.,.,.	0/0:9:4,5:.,12.48,.	./.:0:.,.:.,.,.	0/1:7:5,2:.,9.7,.	./.:0:.,.:.,.,.	0/0:7:3,4:.,9.7,.	0/0:11:5,6:.,15.25,.	0/1:7:5,2:.,9.7,.	0/1:14:6,8:.,19.41,.	1/1:5:2,3:.,6.93,.	./.:0:.,.:.,.,.	./.:0:.,.:.,.,.	0/0:7:3,4:.,9.7,.	0/0:7:3,4:.,9.7,.	0/0:10:5,5:.,13.86,.	0/0:7:3,4:.,9.7,.	0/0:7:3,4:.,9.7,.	0/0:13:6,7:.,18.02,.	0/0:10:5,5:.,13.86,.	0/0:6:3,3:.,8.32,.	./.:0:.,.:.,.,.	./.:0:.,.:.,.,.	0/0:8:4,4:.,11.09,.	./.:0:.,.:.,.,.	0/0:11:5,6:.,15.25,.	./.:0:.,.:.,.,.	0/0:8:4,4:.,11.09,.	./.:0:.,.:.,.,.	0/0:13:6,7:.,18.02,.	0/0:8:4,4:.,11.09,.	0/0:8:4,4:.,11.09,.	0/0:9:4,5:.,12.48,.	0/0:5:2,3:.,6.93,.	./.:0:.,.:.,.,.	0/0:5:2,3:.,6.93,.	0/0:15:7,8:.,20.79,.	0/0:9:4,5:.,12.48,.	0/0:10:5,5:.,13.86,.	0/0:17:8,9:.,23.57,.	./.:0:.,.:.,.,.	./.:0:.,.:.,.,.	0/0:8:4,4:.,11.09,.	0/0:11:5,6:.,15.25,.	0/0:7:3,4:.,9.7,.	0/0:5:2,3:.,6.93,.	0/0:13:6,7:.,18.02,.	0/0:8:4,4:.,11.09,.	0/0:16:8,8:.,22.18,.	0/0:14:7,7:.,19.41,.	0/0:9:4,5:.,12.48,.	0/0:8:4,4:.,11.09,.	0/0:14:7,7:.,19.41,.	0/0:6:3,3:.,8.32,.	0/0:7:3,4:.,9.7,.	0/0:13:6,7:.,18.02,.	0/0:5:2,3:.,6.93,.	0/0:9:4,5:.,12.48,.	0/0:16:8,8:.,22.18,.	0/0:7:3,4:.,9.7,.
LG01	2363017	1391	A	T	.	PASS	NS=95;AF=0.958,0.042	GT:DP:AD:GL	0/1:7:3,4:.,9.7,.	0/0:11:5,6:.,15.25,.	0/0:23:11,12:.,31.88,.	0/0:19:9,10:.,26.34,.	0/0:33:16,17:.,45.75,.	0/0:25:12,13:.,34.66,.	0/1:7:2,5:.,9.7,.	0/0:26:13,13:.,36.04,.	0/0:24:12,12:.,33.27,.	0/0:28:14,14:.,38.82,.	0/0:24:12,12:.,33.27,.	0/1:24:12,12:.,33.27,.	0/0:27:13,14:.,37.43,.	0/1:26:11,15:.,36.04,.	0/0:21:10,11:.,29.11,.	0/0:23:11,12:.,31.88,.	0/0:21:10,11:.,29.11,.	0/0:35:17,18:.,48.52,.	0/0:27:13,14:.,37.43,.	0/0:13:6,7:.,18.02,.	0/1:25:11,14:.,34.66,.	0/0:19:9,10:.,26.34,.	0/0:25:12,13:.,34.66,.	0/0:22:11,11:.,30.5,.	0/0:32:16,16:.,44.36,.	0/0:18:9,9:.,24.95,.	0/0:21:10,11:.,29.11,.	0/1:15:10,5:.,20.79,.	0/0:18:9,9:.,24.95,.	0/0:17:8,9:.,23.57,.	0/0:11:5,6:.,15.25,.	0/0:13:6,7:.,18.02,.	0/0:25:12,13:.,34.66,.	0/0:19:9,10:.,26.34,.	0/0:16:8,8:.,22.18,.	0/0:20:10,10:.,27.73,.	0/0:13:6,7:.,18.02,.	0/1:19:11,8:.,26.34,.	0/0:11:5,6:.,15.25,.	0/0:13:6,7:.,18.02,.	0/1:13:5,8:.,18.02,.	0/0:25:12,13:.,34.66,.	0/0:13:6,7:.,18.02,.	0/0:22:11,11:.,30.5,.	0/0:9:4,5:.,12.48,.	0/0:17:8,9:.,23.57,.	0/0:13:6,7:.,18.02,.	0/0:29:14,15:.,40.2,.	0/0:15:7,8:.,20.79,.	0/0:9:4,5:.,12.48,.	0/0:8:4,4:.,11.09,.	0/0:14:7,7:.,19.41,.	0/0:8:4,4:.,11.09,.	0/0:7:3,4:.,9.7,.	0/0:13:6,7:.,18.02,.	0/0:8:4,4:.,11.09,.	0/0:10:5,5:.,13.86,.	0/0:10:5,5:.,13.86,.	0/0:5:2,3:.,6.93,.	0/0:11:5,6:.,15.25,.	0/0:8:4,4:.,11.09,.	0/0:9:4,5:.,12.48,.	0/0:8:4,4:.,11.09,.	0/0:8:4,4:.,11.09,.	0/0:6:3,3:.,8.32,.	./.:0:.,.:.,.,.	0/0:14:7,7:.,19.41,.	0/0:12:6,6:.,16.64,.	0/0:12:6,6:.,16.64,.	0/0:13:6,7:.,18.02,.	0/0:6:3,3:.,8.32,.	0/0:11:5,6:.,15.25,.	./.:0:.,.:.,.,.	./.:0:.,.:.,.,.	0/0:5:2,3:.,6.93,.	0/0:12:6,6:.,16.64,.	0/0:9:4,5:.,12.48,.	0/0:14:7,7:.,19.41,.	0/0:10:5,5:.,13.86,.	./.:0:.,.:.,.,.	0/0:15:7,8:.,20.79,.	0/0:11:5,6:.,15.25,.	0/0:8:4,4:.,11.09,.	0/0:10:5,5:.,13.86,.	0/0:11:5,6:.,15.25,.	0/0:13:6,7:.,18.02,.	0/0:13:6,7:.,18.02,.	0/0:13:6,7:.,18.02,.	0/0:17:8,9:.,23.57,.	0/0:6:3,3:.,8.32,.	0/0:9:4,5:.,12.48,.	0/0:15:7,8:.,20.79,.	0/0:10:5,5:.,13.86,.	0/0:11:5,6:.,15.25,.	0/0:9:4,5:.,12.48,.	0/0:5:2,3:.,6.93,.	0/0:13:6,7:.,18.02,.	0/0:6:3,3:.,8.32,.	0/0:7:3,4:.,9.7,.
LG01	2371605	1411	G	C	.	PASS	NS=91;AF=0.720,0.280	GT:DP:AD:GL	0/1:6:3,3:.,8.32,.	0/0:23:11,12:.,31.88,.	0/0:20:10,10:.,27.73,.	0/0:13:6,7:.,18.02,.	0/0:19:9,10:.,26.34,.	0/0:22:11,11:.,30.5,.	0/0:11:5,6:.,15.25,.	0/0:34:17,17:.,47.13,.	0/0:24:12,12:.,33.27,.	1/1:27:13,14:.,37.43,.	0/0:22:11,11:.,30.5,.	0/1:32:20,12:.,44.36,.	0/1:25:14,11:.,34.66,.	0/1:21:11,10:.,29.11,.	0/0:25:12,13:.,34.66,.	0/0:26:13,13:.,36.04,.	0/0:28:14,14:.,38.82,.	0/0:28:14,14:.,38.82,.	./.:0:.,.:.,.,.	0/1:24:9,15:.,33.27,.	0/0:36:18,18:.,49.91,.	0/0:25:12,13:.,34.66,.	0/1:33:17,16:.,45.75,.	0/0:21:10,11:.,29.11,.	0/0:28:14,14:.,38.82,.	0/0:13:6,7:.,18.02,.	0/0:14:7,7:.,19.41,.	0/1:20:9,11:.,27.73,.	0/0:17:8,9:.,23.57,.	0/0:14:7,7:.,19.41,.	0/0:15:7,8:.,20.79,.	0/0:18:9,9:.,24.95,.	0/1:16:7,9:.,23.57,.	0/0:19:9,10:.,26.34,.	0/0:18:9,9:.,24.95,.	0/0:13:6,7:.,18.02,.	0/0:11:5,6:.,15.25,.	0/0:15:7,8:.,20.79,.	0/0:12:6,6:.,16.64,.	0/0:27:13,14:.,37.43,.	0/0:19:9,10:.,26.34,.	0/1:18:13,5:.,24.95,.	1/1:9:4,5:.,12.48,.	0/1:26:14,12:.,36.04,.	./.:7:.,.:.,.,.	0/0:10:5,5:.,13.86,.	0/1:16:8,8:.,22.18,.	0/1:25:11,14:.,34.66,.	0/0:15:7,8:.,20.79,.	0/0:11:5,6:.,15.25,.	0/0:12:6,6:.,16.64,.	0/1:13:5,8:.,18.02,.	1/1:9:4,5:.,12.48,.	0/0:8:4,4:.,11.09,.	./.:0:.,.:.,.,.	1/1:6:3,3:.,8.32,.	./.:0:.,.:.,.,.	0/0:13:6,7:.,18.02,.	./.:0:.,.:.,.,.	0/0:7:3,4:.,9.7,.	0/0:9:4,5:.,12.48,.	0/0:5:2,3:.,6.93,.	0/1:10:5,5:.,13.86,.	0/1:7:3,4:.,9.7,.	1/1:13:6,7:.,18.02,.	0/0:8:4,4:.,11.09,.	1/1:11:5,6:.,15.25,.	0/1:10:4,6:.,13.86,.	0/1:14:7,7:.,19.41,.	./.:15:.,.:.,.,.	0/0:7:3,4:.,9.7,.	0/0:5:2,3:.,6.93,.	./.:0:.,.:.,.,.	0/0:7:3,4:.,9.7,.	./.:5:.,.:.,.,.	1/1:12:6,6:.,16.64,.	1/1:16:8,8:.,22.18,.	0/1:16:9,7:.,22.18,.	1/1:14:7,7:.,19.41,.	0/0:6:3,3:.,8.32,.	0/0:12:6,6:.,16.64,.	0/0:7:3,4:.,9.7,.	0/1:8:4,4:.,11.09,.	1/1:7:3,4:.,9.7,.	0/0:9:4,5:.,12.48,.	0/0:8:4,4:.,11.09,.	0/0:16:8,8:.,22.18,.	0/1:10:4,6:.,13.86,.	0/1:24:7,17:.,33.27,.	0/1:6:2,4:.,8.32,.	0/1:13:7,6:.,18.02,.	1/1:13:6,7:.,18.02,.	1/1:10:5,5:.,13.86,.	1/1:8:4,4:.,11.09,.	0/0:9:4,5:.,12.48,.	0/0:10:5,5:.,13.86,.	0/1:11:4,7:.,15.25,.	0/0:15:7,8:.,20.79,.	0/1:10:7,3:.,13.86,.
LG01	2381227	1424	A	C	.	PASS	NS=94;AF=0.553,0.447	GT:DP:AD:GL	1/1:15:7,8:.,20.79,.	0/0:20:10,10:.,27.73,.	0/1:16:9,7:.,22.18,.	0/0:12:6,6:.,16.64,.	0/0:33:16,17:.,45.75,.	0/1:21:10,11:.,29.11,.	./.:0:.,.:.,.,.	0/1:20:9,11:.,27.73,.	0/0:20:10,10:.,27.73,.	1/1:26:13,13:.,36.04,.	0/1:27:14,13:.,37.43,.	0/1:32:16,16:.,44.36,.	0/1:24:12,12:.,33.27,.	0/1:25:14,11:.,34.66,.	0/1:32:15,17:.,44.36,.	0/1:24:13,11:.,33.27,.	0/0:20:10,10:.,27.73,.	1/1:25:12,13:.,34.66,.	0/1:29:11,18:.,40.2,.	1/1:10:5,5:.,13.86,.	0/1:28:15,13:.,38.82,.	1/1:18:9,9:.,24.95,.	0/1:28:10,18:.,38.82,.	0/0:33:16,17:.,45.75,.	0/0:39:19,20:.,54.07,.	0/0:17:8,9:.,23.57,.	0/1:19:8,11:.,26.34,.	0/1:24:13,11:.,33.27,.	0/0:22:11,11:.,30.5,.	0/0:28:14,14:.,38.82,.	0/0:21:10,11:.,29.11,.	0/0:11:5,6:.,15.25,.	0/1:23:14,9:.,31.88,.	1/1:21:10,11:.,29.11,.	0/1:16:6,10:.,22.18,.	0/0:16:8,8:.,22.18,.	1/1:15:7,8:.,20.79,.	0/0:26:13,13:.,36.04,.	0/1:24:12,12:.,33.27,.	0/0:20:10,10:.,27.73,.	0/0:10:5,5:.,13.86,.	0/0:18:9,9:.,24.95,.	1/1:19:9,10:.,26.34,.	0/1:17:6,11:.,23.57,.	1/1:10:5,5:.,13.86,.	1/1:12:6,6:.,16.64,.	0/1:19:7,12:.,26.34,.	1/1:26:13,13:.,36.04,.	0/0:12:6,6:.,16.64,.	0/0:11:5,6:.,15.25,.	0/0:12:6,6:.,16.64,.	0/1:18:7,11:.,24.95,.	1/1:8:4,4:.,11.09,.	0/0:6:3,3:.,8.32,.	1/1:5:2,3:.,6.93,.	1/1:6:3,3:.,8.32,.	0/0:7:3,4:.,9.7,.	./.:14:.,.:.,.,.	0/0:13:6,7:.,18.02,.	0/0:12:6,6:.,16.64,.	0/1:17:6,11:.,23.57,.	0/0:10:5,5:.,13.86,.	0/1:14:8,6:.,19.41,.	0/1:10:3,7:.,13.86,.	1/1:8:4,4:.,11.09,.	0/0:6:3,3:.,8.32,.	./.:13:.,.:.,.,.	0/1:13:8,5:.,18.02,.	0/1:11:6,5:.,15.25,.	1/1:11:5,6:.,15.25,.	0/0:8:4,4:.,11.09,.	0/0:5:2,3:.,6.93,.	0/1:5:2,3:.,6.93,.	0/0:8:4,4:.,11.09,.	0/1:12:8,4:.,16.64,.	1/1:18:9,9:.,24.95,.	1/1:8:4,4:.,11.09,.	0/1:14:4,10:.,19.41,.	1/1:17:8,9:.,23.57,.	./.:0:.,.:.,.,.	0/0:11:5,6:.,15.25,.	0/1:6:4,2:.,8.32,.	0/1:13:6,7:.,18.02,.	1/1:10:5,5:.,13.86,.	1/1:9:4,5:.,12.48,.	0/0:11:5,6:.,15.25,.	0/0:8:4,4:.,11.09,.	0/1:12:5,7:.,16.64,.	1/1:12:6,6:.,16.64,.	./.:8:.,.:.,.,.	0/1:10:3,7:.,13.86,.	1/1:7:3,4:.,9.7,.	1/1:12:6,6:.,16.64,.	1/1:14:7,7:.,19.41,.	0/0:9:4,5:.,12.48,.	0/0:10:5,5:.,13.86,.	0/1:8:3,5:.,12.48,.	0/0:13:6,7:.,18.02,.	0/1:5:3,2:.,9.7,.
LG01	2493190	1529	G	A	.	PASS	NS=99;AF=0.995,0.005	GT:DP:AD:GL	0/0:28:14,14:.,38.82,.	0/0:25:12,13:.,34.66,.	0/0:34:17,17:.,47.13,.	0/0:31:15,16:.,42.98,.	0/0:42:21,21:.,58.22,.	0/0:37:18,19:.,51.29,.	0/0:23:11,12:.,31.88,.	0/0:36:18,18:.,49.91,.	0/0:46:23,23:.,63.77,.	0/0:37:18,19:.,51.29,.	0/0:35:17,18:.,48.52,.	0/0:36:18,18:.,49.91,.	0/0:41:20,21:.,56.84,.	0/0:27:13,14:.,37.43,.	0/0:46:23,23:.,63.77,.	0/0:29:14,15:.,40.2,.	0/0:29:14,15:.,40.2,.	0/0:34:17,17:.,47.13,.	0/0:25:12,13:.,34.66,.	0/0:40:20,20:.,55.45,.	0/0:56:28,28:.,77.63,.	0/0:40:20,20:.,55.45,.	0/0:51:25,26:.,70.7,.	0/0:45:22,23:.,62.38,.	0/0:47:23,24:.,65.16,.	0/0:26:13,13:.,44.36,.	0/0:31:15,16:.,42.98,.	0/0:31:15,16:.,42.98,.	0/0:22:11,11:.,30.5,.	0/0:22:11,11:.,30.5,.	0/0:42:21,21:.,58.22,.	0/0:21:10,11:.,29.11,.	0/0:42:21,21:.,52.68,.	0/0:41:20,21:.,56.84,.	0/0:21:10,11:.,29.11,.	0/0:28:14,14:.,38.82,.	0/0:25:12,13:.,34.66,.	0/0:27:13,14:.,37.43,.	0/0:34:17,17:.,47.13,.	0/0:30:15,15:.,41.59,.	0/0:21:10,11:.,29.11,.	0/0:36:18,18:.,49.91,.	0/0:14:7,7:.,19.41,.	0/0:34:17,17:.,47.13,.	1/0:18:9,9:.,24.95,.	0/0:23:11,12:.,31.88,.	0/0:28:14,14:.,38.82,.	0/0:35:17,18:.,48.52,.	0/0:47:23,24:.,65.16,.	0/0:22:11,11:.,27.73,.	0/0:22:11,11:.,30.5,.	0/0:23:11,12:.,31.88,.	0/0:35:17,18:.,48.52,.	0/0:20:10,10:.,27.73,.	0/0:15:7,8:.,20.79,.	0/0:17:8,9:.,23.57,.	0/0:20:10,10:.,27.73,.	0/0:31:15,16:.,42.98,.	0/0:17:8,9:.,23.57,.	0/0:27:13,14:.,37.43,.	0/0:28:14,14:.,29.11,.	0/0:22:11,11:.,30.5,.	0/0:24:12,12:.,33.27,.	0/0:32:16,16:.,44.36,.	0/0:24:12,12:.,33.27,.	0/0:14:7,7:.,19.41,.	0/0:24:12,12:.,33.27,.	0/0:21:10,11:.,29.11,.	0/0:28:14,14:.,38.82,.	0/0:28:14,14:.,38.82,.	0/0:20:10,10:.,27.73,.	0/0:16:8,8:.,22.18,.	0/0:7:3,4:.,9.7,.	0/0:13:6,7:.,18.02,.	0/0:20:10,10:.,27.73,.	0/0:31:15,16:.,42.98,.	0/0:29:14,15:.,40.2,.	0/0:33:16,17:.,45.75,.	0/0:24:12,12:.,33.27,.	0/0:22:11,11:.,30.5,.	0/0:30:15,15:.,41.59,.	0/0:30:15,15:.,38.82,.	0/0:26:13,13:.,36.04,.	0/0:19:9,10:.,26.34,.	0/0:17:8,9:.,23.57,.	0/0:27:13,14:.,37.43,.	0/0:26:13,13:.,36.04,.	0/0:18:9,9:.,24.95,.	0/0:40:20,20:.,55.45,.	0/0:20:10,10:.,27.73,.	0/0:18:9,9:.,24.95,.	0/0:22:11,11:.,30.5,.	0/0:22:11,11:.,30.5,.	0/0:31:15,16:.,42.98,.	0/0:25:12,13:.,34.66,.	0/0:36:18,18:.,49.91,.	0/0:24:12,12:.,33.27,.	0/0:22:11,11:.,34.66,.	0/0:30:15,15:.,41.59,.
LG01	2504981	1533	G	A	.	PASS	NS=98;AF=0.867,0.133	GT:DP:AD:GL	0/1:14:5,9:.,19.41,.	0/0:12:6,6:.,16.64,.	0/1:15:11,4:.,20.79,.	0/1:20:10,10:.,27.73,.	0/0:21:10,11:.,29.11,.	0/1:18:11,7:.,24.95,.	0/0:9:4,5:.,12.48,.	0/0:33:16,17:.,45.75,.	0/0:22:11,11:.,30.5,.	0/1:30:20,10:.,41.59,.	0/1:21:12,9:.,29.11,.	0/0:36:18,18:.,49.91,.	0/0:28:14,14:.,38.82,.	0/0:33:16,17:.,45.75,.	0/1:28:11,17:.,38.82,.	0/0:27:13,14:.,37.43,.	0/1:18:7,11:.,24.95,.	0/0:24:12,12:.,33.27,.	0/0:21:10,11:.,29.11,.	0/1:24:10,14:.,33.27,.	0/1:29:13,16:.,40.2,.	0/0:22:11,11:.,30.5,.	0/0:26:13,13:.,36.04,.	0/0:23:11,12:.,31.88,.	0/0:29:14,15:.,40.2,.	0/0:21:10,11:.,29.11,.	0/0:26:13,13:.,36.04,.	0/1:14:8,6:.,19.41,.	1/1:23:11,12:.,31.88,.	0/1:29:12,17:.,40.2,.	1/1:15:7,8:.,20.79,.	0/1:14:9,5:.,19.41,.	0/0:17:8,9:.,23.57,.	0/0:20:10,10:.,27.73,.	0/0:13:6,7:.,18.02,.	0/1:21:12,9:.,29.11,.	0/0:27:13,14:.,37.43,.	0/1:14:8,6:.,19.41,.	0/0:9:4,5:.,12.48,.	0/1:21:14,7:.,29.11,.	0/0:18:9,9:.,24.95,.	0/0:16:8,8:.,22.18,.	0/1:12:4,8:.,16.64,.	0/0:16:8,8:.,22.18,.	0/1:7:4,3:.,9.7,.	0/0:18:9,9:.,24.95,.	0/1:21:10,11:.,29.11,.	0/0:23:11,12:.,31.88,.	0/0:19:9,10:.,26.34,.	0/1:8:4,4:.,11.09,.	0/0:10:5,5:.,13.86,.	0/0:9:4,5:.,12.48,.	0/0:15:7,8:.,20.79,.	0/0:6:3,3:.,8.32,.	0/0:9:4,5:.,12.48,.	0/0:11:5,6:.,15.25,.	0/0:7:3,4:.,9.7,.	0/0:12:6,6:.,16.64,.	0/0:5:2,3:.,6.93,.	0/0:14:7,7:.,19.41,.	0/0:14:7,7:.,19.41,.	0/0:11:5,6:.,15.25,.	0/0:10:5,5:.,13.86,.	0/0:5:2,3:.,6.93,.	0/0:8:4,4:.,11.09,.	./.:0:.,.:.,.,.	0/0:11:5,6:.,15.25,.	0/0:9:4,5:.,12.48,.	0/0:8:4,4:.,11.09,.	0/0:8:4,4:.,11.09,.	0/0:13:6,7:.,18.02,.	0/0:8:4,4:.,11.09,.	0/0:5:2,3:.,6.93,.	0/0:10:5,5:.,13.86,.	0/0:7:3,4:.,9.7,.	0/0:12:6,6:.,16.64,.	0/0:12:6,6:.,16.64,.	0/0:16:8,8:.,22.18,.	0/0:17:8,9:.,23.57,.	0/0:5:2,3:.,6.93,.	0/0:11:5,6:.,15.25,.	0/1:16:4,12:.,22.18,.	0/0:19:9,10:.,26.34,.	0/0:11:5,6:.,15.25,.	0/0:8:4,4:.,11.09,.	0/0:8:4,4:.,11.09,.	0/0:9:4,5:.,12.48,.	0/0:12:6,6:.,16.64,.	0/0:16:8,8:.,22.18,.	0/0:12:6,6:.,16.64,.	0/0:8:4,4:.,11.09,.	0/0:12:6,6:.,16.64,.	0/0:5:2,3:.,6.93,.	0/0:7:3,4:.,9.7,.	0/0:10:5,5:.,13.86,.	0/1:5:2,3:.,6.93,.	0/0:16:8,8:.,22.18,.	0/0:10:5,5:.,13.86,.	0/0:15:7,8:.,20.79,.
LG01	2533573	1565	G	A	.	PASS	NS=97;AF=0.995,0.005	GT:DP:AD:GL	0/0:15:7,8:.,20.79,.	0/0:9:4,5:.,12.48,.	0/0:23:11,12:.,31.88,.	0/0:22:11,11:.,30.5,.	0/0:20:10,10:.,27.73,.	0/0:23:11,12:.,31.88,.	0/0:16:8,8:.,22.18,.	0/0:32:16,16:.,44.36,.	0/0:29:14,15:.,40.2,.	0/0:25:12,13:.,34.66,.	0/0:27:13,14:.,37.43,.	0/0:29:14,15:.,40.2,.	0/0:29:14,15:.,40.2,.	0/0:25:12,13:.,34.66,.	0/0:21:10,11:.,29.11,.	0/0:27:13,14:.,37.43,.	0/0:14:7,7:.,19.41,.	0/0:28:14,14:.,38.82,.	0/0:26:13,13:.,36.04,.	0/0:21:10,11:.,29.11,.	0/0:27:13,14:.,37.43,.	0/0:23:11,12:.,31.88,.	0/0:30:15,15:.,41.59,.	0/0:21:10,11:.,29.11,.	0/0:39:19,20:.,54.07,.	0/0:25:12,13:.,34.66,.	0/0:26:13,13:.,36.04,.	0/0:17:8,9:.,23.57,.	0/0:20:10,10:.,27.73,.	0/0:16:8,8:.,22.18,.	0/0:19:9,10:.,26.34,.	0/0:18:9,9:.,24.95,.	0/0:18:9,9:.,24.95,.	0/0:16:8,8:.,22.18,.	0/0:14:7,7:.,19.41,.	0/0:19:9,10:.,26.34,.	0/0:25:12,13:.,34.66,.	0/0:27:13,14:.,37.43,.	0/0:27:13,14:.,37.43,.	0/0:25:12,13:.,34.66,.	0/1:12:8,4:.,16.64,.	0/0:21:10,11:.,29.11,.	0/0:16:8,8:.,22.18,.	0/0:27:13,14:.,37.43,.	./.:0:.,.:.,.,.	0/0:16:8,8:.,22.18,.	0/0:21:10,11:.,29.11,.	0/0:23:11,12:.,31.88,.	0/0:22:11,11:.,30.5,.	0/0:12:6,6:.,16.64,.	0/0:16:8,8:.,22.18,.	0/0:18:9,9:.,24.95,.	0/0:12:6,6:.,16.64,.	0/0:13:6,7:.,18.02,.	0/0:10:5,5:.,13.86,.	0/0:8:4,4:.,11.09,.	0/0:7:3,4:.,9.7,.	0/0:16:8,8:.,22.18,.	0/0:9:4,5:.,12.48,.	0/0:13:6,7:.,18.02,.	0/0:12:6,6:.,16.64,.	./.:0:.,.:.,.,.	0/0:13:6,7:.,18.02,.	0/0:9:4,5:.,12.48,.	0/0:8:4,4:.,11.09,.	0/0:7:3,4:.,9.7,.	0/0:12:6,6:.,16.64,.	0/0:13:6,7:.,18.02,.	0/0:11:5,6:.,15.25,.	0/0:11:5,6:.,15.25,.	0/0:10:5,5:.,13.86,.	0/0:14:7,7:.,19.41,.	0/0:6:3,3:.,8.32,.	0/0:9:4,5:.,12.48,.	0/0:10:5,5:.,13.86,.	0/0:31:15,16:.,42.98,.	0/0:15:7,8:.,20.79,.	0/0:19:9,10:.,26.34,.	0/0:13:6,7:.,18.02,.	0/0:6:3,3:.,8.32,.	0/0:18:9,9:.,24.95,.	0/0:18:9,9:.,24.95,.	0/0:12:6,6:.,16.64,.	0/0:11:5,6:.,15.25,.	0/0:9:4,5:.,12.48,.	0/0:14:7,7:.,19.41,.	0/0:18:9,9:.,24.95,.	0/0:11:5,6:.,15.25,.	0/0:17:8,9:.,23.57,.	0/0:5:2,3:.,6.93,.	0/0:15:7,8:.,20.79,.	0/0:16:8,8:.,22.18,.	0/0:8:4,4:.,11.09,.	0/0:22:11,11:.,30.5,.	0/0:10:5,5:.,13.86,.	0/0:17:8,9:.,23.57,.	0/0:20:10,10:.,27.73,.	0/0:19:9,10:.,26.34,.	0/0:5:2,3:.,6.93,.
LG01	2545029	1572	G	A	.	PASS	NS=99;AF=0.995,0.005	GT:DP:AD:GL	0/0:21:10,11:.,29.11,.	0/0:22:11,11:.,30.5,.	0/0:16:8,8:.,22.18,.	0/0:21:10,11:.,29.11,.	0/0:27:13,14:.,37.43,.	0/0:36:18,18:.,49.91,.	0/0:15:7,8:.,20.79,.	0/0:52:26,26:.,72.09,.	0/0:47:23,24:.,65.16,.	0/0:45:22,23:.,62.38,.	0/0:28:14,14:.,38.82,.	0/0:34:17,17:.,47.13,.	0/0:35:17,18:.,48.52,.	0/0:38:19,19:.,52.68,.	0/0:51:25,26:.,70.7,.	0/0:42:21,21:.,58.22,.	0/0:33:16,17:.,45.75,.	0/0:45:22,23:.,62.38,.	0/0:33:16,17:.,45.75,.	0/0:30:15,15:.,41.59,.	0/0:43:21,22:.,59.61,.	0/0:39:19,20:.,54.07,.	0/0:38:19,19:.,52.68,.	0/0:35:17,18:.,48.52,.	0/0:41:20,21:.,56.84,.	0/0:31:15,16:.,42.98,.	0/0:34:17,17:.,47.13,.	0/0:33:16,17:.,45.75,.	0/0:23:11,12:.,31.88,.	0/0:35:17,18:.,48.52,.	0/0:30:15,15:.,41.59,.	0/0:30:15,15:.,41.59,.	0/0:23:11,12:.,31.88,.	0/0:30:15,15:.,41.59,.	0/0:24:12,12:.,33.27,.	0/0:27:13,14:.,37.43,.	0/0:28:14,14:.,38.82,.	0/0:30:15,15:.,41.59,.	1/0:26:11,15:.,36.04,.	0/0:36:18,18:.,49.91,.	0/0:32:16,16:.,44.36,.	0/0:24:12,12:.,33.27,.	0/0:17:8,9:.,23.57,.	0/0:35:17,18:.,48.52,.	0/0:10:5,5:.,13.86,.	0/0:29:14,15:.,40.2,.	0/0:32:16,16:.,44.36,.	0/0:33:16,17:.,45.75,.	0/0:24:12,12:.,33.27,.	0/0:15:7,8:.,20.79,.	0/0:23:11,12:.,31.88,.	0/0:22:11,11:.,30.5,.	0/0:11:5,6:.,15.25,.	0/0:16:8,8:.,22.18,.	0/0:15:7,8:.,20.79,.	0/0:8:4,4:.,11.09,.	0/0:11:5,6:.,15.25,.	0/0:15:7,8:.,20.79,.	0/0:10:5,5:.,13.86,.	0/0:21:10,11:.,29.11,.	0/0:19:9,10:.,26.34,.	0/0:11:5,6:.,15.25,.	0/0:22:11,11:.,30.5,.	0/0:9:4,5:.,12.48,.	0/0:18:9,9:.,24.95,.	0/0:8:4,4:.,11.09,.	0/0:19:9,10:.,26.34,.	0/0:17:8,9:.,23.57,.	0/0:25:12,13:.,34.66,.	0/0:13:6,7:.,18.02,.	0/0:11:5,6:.,15.25,.	0/0:16:8,8:.,22.18,.	0/0:8:4,4:.,11.09,.	0/0:9:4,5:.,12.48,.	0/0:14:7,7:.,19.41,.	0/0:20:10,10:.,27.73,.	0/0:19:9,10:.,26.34,.	0/0:24:12,12:.,33.27,.	0/0:30:15,15:.,41.59,.	0/0:13:6,7:.,18.02,.	0/0:20:10,10:.,27.73,.	0/0:19:9,10:.,26.34,.	0/0:16:8,8:.,22.18,.	0/0:18:9,9:.,24.95,.	0/0:18:9,9:.,24.95,.	0/0:19:9,10:.,26.34,.	0/0:20:10,10:.,27.73,.	0/0:29:14,15:.,40.2,.	0/0:19:9,10:.,26.34,.	0/0:11:5,6:.,15.25,.	0/0:11:5,6:.,15.25,.	0/0:14:7,7:.,19.41,.	0/0:9:4,5:.,12.48,.	0/0:12:6,6:.,16.64,.	0/0:21:10,11:.,29.11,.	0/0:8:4,4:.,11.09,.	0/0:15:7,8:.,20.79,.	0/0:25:12,13:.,34.66,.	0/0:10:5,5:.,13.86,.
LG01	2555607	1582	G	T	.	PASS	NS=92;AF=0.957,0.043	GT:DP:AD:GL	0/0:19:9,10:.,26.34,.	0/0:15:7,8:.,20.79,.	0/0:10:5,5:.,13.86,.	0/0:19:9,10:.,26.34,.	0/0:20:10,10:.,27.73,.	0/0:16:8,8:.,22.18,.	0/0:15:7,8:.,20.79,.	0/0:22:11,11:.,30.5,.	0/0:31:15,16:.,42.98,.	0/0:27:13,14:.,37.43,.	0/0:18:9,9:.,24.95,.	0/0:28:14,14:.,38.82,.	0/0:22:11,11:.,30.5,.	0/0:21:10,11:.,29.11,.	0/1:27:18,9:.,37.43,.	0/0:24:12,12:.,33.27,.	0/0:13:6,7:.,18.02,.	0/1:30:19,11:.,41.59,.	0/0:14:7,7:.,19.41,.	0/0:16:8,8:.,22.18,.	0/0:21:10,11:.,29.11,.	0/0:12:6,6:.,16.64,.	0/0:26:13,13:.,36.04,.	0/0:20:10,10:.,27.73,.	0/0:18:9,9:.,24.95,.	0/0:12:6,6:.,16.64,.	0/0:14:7,7:.,19.41,.	0/0:14:7,7:.,19.41,.	0/0:14:7,7:.,19.41,.	0/0:13:6,7:.,18.02,.	1/1:13:6,7:.,18.02,.	0/0:16:8,8:.,22.18,.	0/1:17:7,10:.,23.57,.	0/0:12:6,6:.,16.64,.	0/0:8:4,4:.,11.09,.	0/0:19:9,10:.,26.34,.	0/1:11:8,3:.,15.25,.	0/1:16:5,11:.,22.18,.	0/0:15:7,8:.,20.79,.	0/0:11:5,6:.,15.25,.	0/0:10:5,5:.,13.86,.	0/0:11:5,6:.,15.25,.	0/0:5:2,3:.,6.93,.	0/0:17:8,9:.,23.57,.	0/0:7:3,4:.,9.7,.	0/0:16:8,8:.,22.18,.	0/0:16:8,8:.,22.18,.	0/0:15:7,8:.,20.79,.	0/0:10:5,5:.,13.86,.	0/1:11:4,7:.,15.25,.	0/0:15:7,8:.,20.79,.	0/0:12:6,6:.,16.64,.	0/0:7:3,4:.,9.7,.	0/0:7:3,4:.,9.7,.	0/0:7:3,4:.,9.7,.	./.:0:.,.:.,.,.	0/0:9:4,5:.,12.48,.	0/0:6:3,3:.,8.32,.	0/0:6:3,3:.,8.32,.	0/0:10:5,5:.,13.86,.	0/0:5:2,3:.,6.93,.	./.:0:.,.:.,.,.	0/0:5:2,3:.,6.93,.	0/0:10:5,5:.,13.86,.	0/0:11:5,6:.,15.25,.	0/0:7:3,4:.,9.7,.	0/0:11:5,6:.,15.25,.	0/0:6:3,3:.,8.32,.	0/0:7:3,4:.,9.7,.	0/0:7:3,4:.,9.7,.	./.:0:.,.:.,.,.	0/0:5:2,3:.,6.93,.	./.:0:.,.:.,.,.	./.:0:.,.:.,.,.	./.:0:.,.:.,.,.	0/0:9:4,5:.,12.48,.	0/0:12:6,6:.,16.64,.	0/0:9:4,5:.,12.48,.	0/0:13:6,7:.,18.02,.	0/0:5:2,3:.,6.93,.	0/0:11:5,6:.,15.25,.	0/0:8:4,4:.,11.09,.	0/0:7:3,4:.,9.7,.	0/0:6:3,3:.,8.32,.	0/0:12:6,6:.,16.64,.	0/0:14:7,7:.,19.41,.	./.:0:.,.:.,.,.	0/0:13:6,7:.,18.02,.	0/0:9:4,5:.,12.48,.	0/0:6:3,3:.,8.32,.	0/0:10:5,5:.,13.86,.	0/0:9:4,5:.,12.48,.	0/0:10:5,5:.,13.86,.	0/0:13:6,7:.,18.02,.	0/0:11:5,6:.,15.25,.	0/0:7:3,4:.,9.7,.	0/0:11:5,6:.,15.25,.	0/0:9:4,5:.,12.48,.	0/0:5:2,3:.,6.93,.
LG01	2562438	1589	A	C	.	PASS	NS=97;AF=0.696,0.304	GT:DP:AD:GL	1/0:5:3,2:.,6.93,.	1/0:13:6,7:.,18.02,.	1/1:19:9,10:.,26.34,.	1/1:14:7,7:.,19.41,.	1/0:12:4,8:.,16.64,.	0/0:24:12,12:.,33.27,.	0/0:16:8,8:.,22.18,.	1/0:10:6,4:.,13.86,.	0/0:13:6,7:.,18.02,.	1/0:24:10,14:.,33.27,.	0/0:16:8,8:.,22.18,.	1/0:21:11,10:.,29.11,.	1/0:19:10,9:.,26.34,.	1/1:16:8,8:.,22.18,.	0/0:25:12,13:.,34.66,.	1/1:20:10,10:.,27.73,.	1/0:10:6,4:.,13.86,.	0/0:17:8,9:.,23.57,.	1/0:19:9,10:.,26.34,.	1/0:14:5,9:.,19.41,.	1/0:18:9,9:.,24.95,.	1/0:20:8,12:.,27.73,.	0/0:20:10,10:.,27.73,.	0/0:14:7,7:.,19.41,.	1/1:14:7,7:.,19.41,.	0/0:16:8,8:.,22.18,.	0/0:10:5,5:.,13.86,.	0/0:19:9,10:.,26.34,.	1/0:17:9,8:.,23.57,.	1/1:20:10,10:.,27.73,.	0/0:7:3,4:.,9.7,.	0/0:11:5,6:.,15.25,.	0/0:18:9,9:.,24.95,.	0/0:16:8,8:.,22.18,.	0/0:15:7,8:.,20.79,.	0/0:15:7,8:.,20.79,.	0/0:15:7,8:.,20.79,.	0/0:16:8,8:.,22.18,.	0/0:11:5,6:.,15.25,.	0/0:12:6,6:.,16.64,.	1/0:17:7,10:.,23.57,.	0/0:15:7,8:.,20.79,.	0/0:9:4,5:.,12.48,.	1/0:17:11,6:.,23.57,.	./.:6:.,.:.,.,.	0/0:14:7,7:.,19.41,.	1/0:22:11,11:.,30.5,.	1/0:15:8,7:.,20.79,.	1/0:14:5,9:.,19.41,.	1/0:8:3,5:.,12.48,.	1/1:23:11,12:.,31.88,.	1/0:18:7,11:.,24.95,.	0/0:13:6,7:.,18.02,.	1/1:6:3,3:.,8.32,.	0/0:13:6,7:.,18.02,.	0/0:14:7,7:.,19.41,.	0/0:10:5,5:.,13.86,.	1/0:21:11,10:.,29.11,.	0/0:18:9,9:.,24.95,.	1/0:17:7,10:.,23.57,.	1/0:13:7,6:.,18.02,.	1/0:13:7,6:.,18.02,.	1/0:19:11,8:.,26.34,.	1/0:18:11,7:.,24.95,.	1/1:13:6,7:.,18.02,.	1/0:8:5,3:.,11.09,.	0/0:7:3,4:.,9.7,.	0/0:16:8,8:.,22.18,.	1/0:15:5,10:.,20.79,.	0/0:11:5,6:.,15.25,.	1/0:11:5,6:.,15.25,.	0/0:13:6,7:.,18.02,.	./.:8:.,.:.,.,.	0/0:9:4,5:.,12.48,.	0/0:16:8,8:.,22.18,.	0/0:20:10,10:.,27.73,.	0/0:19:9,10:.,26.34,.	0/0:24:12,12:.,33.27,.	0/0:21:10,11:.,29.11,.	1/0:14:10,4:.,19.41,.	1/0:28:12,16:.,38.82,.	1/0:15:8,7:.,20.79,.	0/0:18:9,9:.,24.95,.	0/0:21:10,11:.,29.11,.	1/1:21:10,11:.,29.11,.	0/0:12:6,6:.,16.64,.	1/0:22:11,11:.,30.5,.	0/0:20:10,10:.,27.73,.	0/0:34:17,17:.,47.13,.	0/0:16:8,8:.,22.18,.	0/0:20:10,10:.,27.73,.	0/0:12:6,6:.,16.64,.	0/0:14:7,7:.,19.41,.	1/0:15:11,4:.,20.79,.	1/0:20:11,9:.,27.73,.	1/0:29:18,11:.,40.2,.	1/0:21:11,10:.,29.11,.	1/0:26:12,14:.,36.04,.	1/0:20:7,13:.,27.73,.
LG01	2649809	1654	C	G	.	PASS	NS=83;AF=0.771,0.229	GT:DP:AD:GL	0/0:10:5,5:.,13.86,.	0/0:6:3,3:.,8.32,.	0/0:11:5,6:.,15.25,.	0/0:11:5,6:.,15.25,.	0/0:13:6,7:.,24.95,.	1/0:15:10,5:.,20.79,.	./.:0:.,.:.,.,.	1/0:19:11,8:.,26.34,.	0/0:14:7,7:.,19.41,.	0/0:29:14,15:.,40.2,.	0/0:11:5,6:.,15.25,.	0/0:17:8,9:.,23.57,.	1/0:19:10,9:.,26.34,.	0/0:14:7,7:.,19.41,.	0/0:17:8,9:.,23.57,.	0/0:7:3,4:.,9.7,.	0/0:12:6,6:.,16.64,.	0/0:15:7,8:.,20.79,.	0/0:5:2,3:.,6.93,.	0/0:9:4,5:.,12.48,.	0/0:17:8,9:.,23.57,.	0/0:11:5,6:.,18.02,.	0/0:12:6,6:.,16.64,.	0/0:10:5,5:.,13.86,.	0/0:20:10,10:.,27.73,.	0/0:12:6,6:.,16.64,.	0/0:12:6,6:.,16.64,.	0/0:8:4,4:.,11.09,.	0/0:8:4,4:.,11.09,.	0/0:12:6,6:.,16.64,.	0/0:13:6,7:.,18.02,.	0/0:11:5,6:.,15.25,.	0/0:11:5,6:.,15.25,.	0/0:5:2,3:.,6.93,.	0/0:8:4,4:.,11.09,.	0/0:8:4,4:.,11.09,.	0/0:13:6,7:.,18.02,.	0/0:9:4,5:.,12.48,.	0/0:8:4,4:.,11.09,.	0/0:12:6,6:.,16.64,.	0/0:12:6,6:.,16.64,.	0/0:7:3,4:.,9.7,.	0/0:7:3,4:.,9.7,.	0/0:8:4,4:.,11.09,.	0/0:5:2,3:.,6.93,.	0/0:6:3,3:.,8.32,.	0/0:6:3,3:.,8.32,.	0/0:13:6,7:.,18.02,.	0/0:10:5,5:.,13.86,.	./.:0:.,.:.,.,.	./.:0:.,.:.,.,.	./.:0:.,.:.,.,.	1/1:6:3,3:.,8.32,.	0/0:6:3,3:.,8.32,.	1/0:7:4,3:.,9.7,.	0/0:8:4,4:.,11.09,.	1/0:6:1,5:.,9.7,.	1/0:6:3,3:.,8.32,.	./.:0:.,.:.,.,.	1/0:7:3,4:.,9.7,.	1/0:7:4,3:.,9.7,.	1/0:5:3,2:.,6.93,.	1/1:7:3,4:.,9.7,.	0/0:6:3,3:.,8.32,.	1/0:7:4,3:.,9.7,.	./.:0:.,.:.,.,.	1/1:5:2,3:.,6.93,.	1/1:10:5,5:.,13.86,.	./.:0:.,.:.,.,.	0/0:7:3,4:.,12.48,.	./.:7:.,.:.,.,.	./.:0:.,.:.,.,.	./.:0:.,.:.,.,.	./.:0:.,.:.,.,.	1/1:5:2,3:.,6.93,.	1/1:5:2,3:.,6.93,.	1/1:9:4,5:.,12.48,.	1/0:12:7,5:.,18.02,.	1/0:7:5,2:.,11.09,.	./.:0:.,.:.,.,.	./.:0:.,.:.,.,.	./.:0:.,.:.,.,.	1/0:9:5,4:.,12.48,.	0/0:9:4,5:.,12.48,.	0/0:6:3,3:.,8.32,.	1/0:8:4,4:.,11.09,.	1/0:10:5,5:.,13.86,.	1/0:13:8,5:.,18.02,.	0/0:7:3,4:.,11.09,.	1/0:7:2,5:.,12.48,.	1/1:5:2,3:.,6.93,.	1/1:8:4,4:.,11.09,.	./.:0:.,.:.,.,.	./.:0:.,.:.,.,.	1/0:5:2,3:.,6.93,.	0/0:8:4,4:.,11.09,.	1/0:9:5,4:.,12.48,.	1/0:11:4,7:.,15.25,.	0/0:5:2,3:.,6.93,.
LG01	2666667	1679	C	T	.	PASS	NS=91;AF=0.901,0.099	GT:DP:AD:GL	0/0:10:5,5:.,13.86,.	0/0:14:7,7:.,19.41,.	0/0:25:12,13:.,34.66,.	0/0:25:12,13:.,34.66,.	1/0:18:8,10:.,24.95,.	0/0:26:13,13:.,36.04,.	1/0:20:10,10:.,27.73,.	0/0:18:9,9:.,24.95,.	0/0:23:11,12:.,31.88,.	0/0:28:14,14:.,38.82,.	0/0:21:10,11:.,29.11,.	0/0:29:14,15:.,40.2,.	1/0:23:11,12:.,31.88,.	0/0:5:2,3:.,6.93,.	0/0:10:5,5:.,13.86,.	0/0:23:11,12:.,31.88,.	0/0:15:7,8:.,20.79,.	1/0:32:21,11:.,44.36,.	1/0:18:6,12:.,24.95,.	0/0:10:5,5:.,13.86,.	1/0:22:9,13:.,30.5,.	1/0:12:6,6:.,16.64,.	0/0:30:15,15:.,41.59,.	1/0:22:10,12:.,30.5,.	0/0:34:17,17:.,47.13,.	0/0:11:5,6:.,15.25,.	1/1:15:7,8:.,20.79,.	0/0:27:13,14:.,37.43,.	0/0:16:8,8:.,22.18,.	1/0:9:2,7:.,12.48,.	1/0:8:2,6:.,12.48,.	0/0:15:7,8:.,20.79,.	1/0:19:10,9:.,26.34,.	1/0:13:9,4:.,18.02,.	0/0:6:3,3:.,8.32,.	0/0:11:5,6:.,15.25,.	1/0:20:4,16:.,27.73,.	0/0:16:8,8:.,22.18,.	0/0:14:7,7:.,19.41,.	0/0:7:3,4:.,9.7,.	0/0:5:2,3:.,6.93,.	0/0:11:5,6:.,15.25,.	./.:0:.,.:.,.,.	0/0:10:5,5:.,13.86,.	./.:0:.,.:.,.,.	1/0:15:7,8:.,20.79,.	0/0:10:5,5:.,13.86,.	0/0:7:3,4:.,9.7,.	1/0:10:6,4:.,13.86,.	./.:0:.,.:.,.,.	0/0:15:7,8:.,20.79,.	0/0:10:5,5:.,13.86,.	0/0:11:5,6:.,15.25,.	0/0:9:4,5:.,12.48,.	./.:0:.,.:.,.,.	0/0:8:4,4:.,11.09,.	0/0:8:4,4:.,11.09,.	0/0:5:2,3:.,6.93,.	0/0:9:4,5:.,12.48,.	0/0:5:2,3:.,6.93,.	0/0:6:3,3:.,8.32,.	./.:0:.,.:.,.,.	0/0:11:5,6:.,15.25,.	0/0:5:2,3:.,6.93,.	0/0:9:4,5:.,12.48,.	0/0:8:4,4:.,11.09,.	0/0:11:5,6:.,15.25,.	0/0:12:6,6:.,16.64,.	0/0:15:7,8:.,20.79,.	0/0:13:6,7:.,18.02,.	./.:0:.,.:.,.,.	0/0:7:3,4:.,9.7,.	./.:0:.,.:.,.,.	0/0:6:3,3:.,8.32,.	./.:0:.,.:.,.,.	0/0:15:7,8:.,20.79,.	0/0:17:8,9:.,23.57,.	0/0:12:6,6:.,16.64,.	0/0:18:9,9:.,24.95,.	0/0:5:2,3:.,6.93,.	0/0:6:3,3:.,8.32,.	0/0:13:6,7:.,18.02,.	0/0:16:8,8:.,22.18,.	0/0:13:6,7:.,18.02,.	0/0:6:3,3:.,8.32,.	0/0:11:5,6:.,15.25,.	0/0:16:8,8:.,22.18,.	0/0:15:7,8:.,20.79,.	0/0:28:14,14:.,38.82,.	0/0:6:3,3:.,8.32,.	0/0:5:2,3:.,6.93,.	0/0:16:8,8:.,22.18,.	0/0:5:2,3:.,6.93,.	0/0:7:3,4:.,9.7,.	0/0:11:5,6:.,15.25,.	1/0:12:7,5:.,16.64,.	0/0:11:5,6:.,15.25,.	0/0:13:6,7:.,18.02,.	0/0:10:5,5:.,13.86,.
LG01	2711608	1730	A	G	.	PASS	NS=98;AF=0.985,0.015	GT:DP:AD:GL	0/0:13:6,7:.,18.02,.	1/0:20:9,11:.,27.73,.	0/0:25:12,13:.,34.66,.	1/0:34:19,15:.,47.13,.	0/0:30:15,15:.,41.59,.	0/0:37:18,19:.,51.29,.	0/0:26:13,13:.,36.04,.	0/0:33:16,17:.,45.75,.	0/0:30:15,15:.,41.59,.	0/0:33:16,17:.,45.75,.	0/0:27:13,14:.,37.43,.	0/0:27:13,14:.,37.43,.	0/0:28:14,14:.,38.82,.	0/0:37:18,19:.,51.29,.	0/0:39:19,20:.,54.07,.	0/0:33:16,17:.,45.75,.	0/0:22:11,11:.,30.5,.	0/0:34:17,17:.,47.13,.	0/0:42:21,21:.,58.22,.	0/0:25:12,13:.,34.66,.	0/0:41:20,21:.,56.84,.	0/0:23:11,12:.,31.88,.	0/0:34:17,17:.,47.13,.	0/0:42:21,21:.,58.22,.	0/0:33:16,17:.,45.75,.	0/0:24:12,12:.,33.27,.	0/0:33:16,17:.,45.75,.	0/0:22:11,11:.,30.5,.	0/0:31:15,16:.,42.98,.	0/0:25:12,13:.,34.66,.	0/0:29:14,15:.,40.2,.	0/0:22:11,11:.,30.5,.	0/0:17:8,9:.,23.57,.	0/0:32:16,16:.,44.36,.	0/0:26:13,13:.,36.04,.	0/0:17:8,9:.,23.57,.	0/0:22:11,11:.,30.5,.	0/0:15:7,8:.,20.79,.	0/0:19:9,10:.,26.34,.	0/0:30:15,15:.,41.59,.	0/0:28:14,14:.,38.82,.	0/0:21:10,11:.,29.11,.	0/0:10:5,5:.,13.86,.	0/0:33:16,17:.,45.75,.	0/0:11:5,6:.,15.25,.	0/0:27:13,14:.,37.43,.	0/0:37:18,19:.,51.29,.	0/0:21:10,11:.,29.11,.	0/0:25:12,13:.,34.66,.	0/0:15:7,8:.,20.79,.	0/0:24:12,12:.,33.27,.	0/0:32:16,16:.,44.36,.	0/0:37:18,19:.,51.29,.	0/0:25:12,13:.,34.66,.	0/0:30:15,15:.,41.59,.	0/0:20:10,10:.,27.73,.	0/0:21:10,11:.,29.11,.	0/0:25:12,13:.,34.66,.	0/0:20:10,10:.,27.73,.	0/0:31:15,16:.,42.98,.	0/0:29:14,15:.,40.2,.	0/0:22:11,11:.,30.5,.	0/0:31:15,16:.,42.98,.	0/0:26:13,13:.,36.04,.	./.:0:.,.:.,.,.	0/0:29:14,15:.,40.2,.	0/0:19:9,10:.,26.34,.	0/0:24:12,12:.,33.27,.	0/0:26:13,13:.,36.04,.	0/0:45:22,23:.,62.38,.	0/0:17:8,9:.,23.57,.	0/0:24:12,12:.,33.27,.	0/0:21:10,11:.,29.11,.	0/0:12:6,6:.,16.64,.	0/0:23:11,12:.,31.88,.	0/0:47:23,24:.,65.16,.	0/0:46:23,23:.,63.77,.	0/0:41:20,21:.,56.84,.	0/0:43:21,22:.,59.61,.	0/0:11:5,6:.,15.25,.	0/0:34:17,17:.,47.13,.	0/0:38:19,19:.,52.68,.	0/0:29:14,15:.,40.2,.	0/0:35:17,18:.,48.52,.	0/0:31:15,16:.,42.98,.	0/0:37:18,19:.,51.29,.	0/0:36:18,18:.,49.91,.	0/0:36:18,18:.,49.91,.	0/0:45:22,23:.,62.38,.	0/0:17:8,9:.,23.57,.	0/0:20:10,10:.,27.73,.	0/0:29:14,15:.,40.2,.	0/0:20:10,10:.,27.73,.	0/0:40:20,20:.,55.45,.	0/0:19:9,10:.,26.34,.	1/0:29:16,13:.,40.2,.	0/0:38:19,19:.,52.68,.	0/0:36:18,18:.,49.91,.	0/0:32:16,16:.,44.36,.
LG01	2753627	1763	C	A	.	PASS	NS=59;AF=0.992,0.008	GT:DP:AD:GL	1/0:7:3,4:.,11.09,.	./.:0:.,.:.,.,.	0/0:11:5,6:.,15.25,.	0/0:6:3,3:.,8.32,.	./.:0:.,.:.,.,.	0/0:9:4,5:.,12.48,.	0/0:9:4,5:.,12.48,.	0/0:6:3,3:.,8.32,.	./.:0:.,.:.,.,.	./.:0:.,.:.,.,.	0/0:7:3,4:.,9.7,.	0/0:10:5,5:.,13.86,.	0/0:9:4,5:.,12.48,.	0/0:10:5,5:.,13.86,.	0/0:11:5,6:.,15.25,.	./.:0:.,.:.,.,.	./.:0:.,.:.,.,.	0/0:14:7,7:.,19.41,.	0/0:9:4,5:.,12.48,.	0/0:7:3,4:.,9.7,.	0/0:10:5,5:.,13.86,.	0/0:5:2,3:.,6.93,.	./.:0:.,.:.,.,.	0/0:5:2,3:.,6.93,.	0/0:10:5,5:.,13.86,.	./.:0:.,.:.,.,.	0/0:7:3,4:.,9.7,.	0/0:8:4,4:.,11.09,.	./.:0:.,.:.,.,.	./.:0:.,.:.,.,.	0/0:5:2,3:.,6.93,.	0/0:5:2,3:.,6.93,.	./.:0:.,.:.,.,.	0/0:8:4,4:.,11.09,.	./.:0:.,.:.,.,.	0/0:5:2,3:.,6.93,.	0/0:8:4,4:.,11.09,.	./.:0:.,.:.,.,.	0/0:5:2,3:.,6.93,.	0/0:7:3,4:.,9.7,.	./.:0:.,.:.,.,.	./.:0:.,.:.,.,.	0/0:7:3,4:.,9.7,.	0/0:10:5,5:.,13.86,.	./.:0:.,.:.,.,.	0/0:12:6,6:.,16.64,.	0/0:9:4,5:.,12.48,.	0/0:8:4,4:.,11.09,.	0/0:6:3,3:.,8.32,.	./.:0:.,.:.,.,.	0/0:6:3,3:.,8.32,.	0/0:8:4,4:.,11.09,.	./.:0:.,.:.,.,.	0/0:5:2,3:.,6.93,.	./.:0:.,.:.,.,.	./.:0:.,.:.,.,.	0/0:8:4,4:.,11.09,.	0/0:5:2,3:.,6.93,.	./.:0:.,.:.,.,.	0/0:13:6,7:.,18.02,.	./.:0:.,.:.,.,.	./.:0:.,.:.,.,.	0/0:5:2,3:.,6.93,.	0/0:6:3,3:.,8.32,.	0/0:5:2,3:.,6.93,.	./.:0:.,.:.,.,.	./.:0:.,.:.,.,.	0/0:6:3,3:.,8.32,.	0/0:6:3,3:.,8.32,.	./.:0:.,.:.,.,.	./.:0:.,.:.,.,.	./.:0:.,.:.,.,.	0/0:5:2,3:.,6.93,.	./.:0:.,.:.,.,.	./.:0:.,.:.,.,.	./.:0:.,.:.,.,.	0/0:12:6,6:.,16.64,.	0/0:7:3,4:.,9.7,.	0/0:7:3,4:.,9.7,.	./.:0:.,.:.,.,.	0/0:5:2,3:.,6.93,.	./.:0:.,.:.,.,.	./.:0:.,.:.,.,.	0/0:7:3,4:.,9.7,.	0/0:6:3,3:.,8.32,.	./.:0:.,.:.,.,.	0/0:7:3,4:.,9.7,.	0/0:5:2,3:.,6.93,.	0/0:7:3,4:.,9.7,.	0/0:5:2,3:.,6.93,.	./.:0:.,.:.,.,.	./.:0:.,.:.,.,.	./.:0:.,.:.,.,.	./.:0:.,.:.,.,.	./.:0:.,.:.,.,.	0/0:8:4,4:.,11.09,.	0/0:7:3,4:.,9.7,.	0/0:11:5,6:.,15.25,.	0/0:8:4,4:.,11.09,.
LG01	2996416	2029	G	T	.	PASS	NS=99;AF=0.995,0.005	GT:DP:AD:GL	0/0:12:6,6:.,16.64,.	0/0:16:8,8:.,22.18,.	0/0:24:12,12:.,33.27,.	0/0:27:13,14:.,37.43,.	0/0:31:15,16:.,42.98,.	0/0:25:12,13:.,34.66,.	0/0:17:8,9:.,23.57,.	0/0:56:28,28:.,77.63,.	0/0:35:17,18:.,48.52,.	0/0:41:20,21:.,56.84,.	0/0:34:17,17:.,47.13,.	0/0:37:18,19:.,51.29,.	0/0:38:19,19:.,52.68,.	0/0:37:18,19:.,51.29,.	0/0:49:24,25:.,67.93,.	0/0:44:22,22:.,61,.	0/0:32:16,16:.,44.36,.	0/0:55:27,28:.,76.25,.	0/0:35:17,18:.,48.52,.	0/0:35:17,18:.,48.52,.	0/0:38:19,19:.,52.68,.	0/0:44:22,22:.,61,.	0/0:53:26,27:.,73.47,.	0/0:41:20,21:.,56.84,.	0/0:37:18,19:.,51.29,.	0/0:26:13,13:.,36.04,.	0/0:25:12,13:.,34.66,.	0/0:34:17,17:.,47.13,.	0/0:34:17,17:.,47.13,.	0/0:36:18,18:.,49.91,.	0/0:27:13,14:.,37.43,.	0/0:21:10,11:.,29.11,.	0/0:17:8,9:.,23.57,.	0/0:25:12,13:.,34.66,.	0/0:35:17,18:.,48.52,.	0/0:25:12,13:.,34.66,.	0/0:31:15,16:.,42.98,.	0/0:26:13,13:.,36.04,.	0/0:33:16,17:.,45.75,.	0/0:33:16,17:.,45.75,.	0/0:31:15,16:.,42.98,.	0/0:36:18,18:.,49.91,.	0/0:23:11,12:.,31.88,.	0/0:25:12,13:.,34.66,.	0/0:13:6,7:.,18.02,.	0/0:32:16,16:.,44.36,.	0/0:31:15,16:.,42.98,.	0/0:25:12,13:.,34.66,.	0/0:23:11,12:.,31.88,.	0/0:13:6,7:.,18.02,.	0/0:13:6,7:.,18.02,.	0/0:35:17,18:.,48.52,.	0/0:29:14,15:.,40.2,.	0/0:17:8,9:.,23.57,.	0/0:11:5,6:.,15.25,.	0/0:13:6,7:.,18.02,.	0/0:13:6,7:.,18.02,.	0/0:12:6,6:.,16.64,.	0/0:11:5,6:.,15.25,.	0/0:24:12,12:.,33.27,.	0/0:12:6,6:.,16.64,.	0/0:22:11,11:.,30.5,.	0/0:24:12,12:.,33.27,.	0/0:21:10,11:.,29.11,.	0/0:20:10,10:.,27.73,.	0/0:12:6,6:.,16.64,.	0/0:14:7,7:.,19.41,.	0/0:20:10,10:.,27.73,.	0/0:21:10,11:.,29.11,.	0/0:27:13,14:.,37.43,.	0/0:19:9,10:.,26.34,.	0/0:13:6,7:.,18.02,.	0/0:7:3,4:.,9.7,.	0/0:9:4,5:.,12.48,.	0/0:15:7,8:.,20.79,.	0/0:16:8,8:.,22.18,.	0/0:23:11,12:.,31.88,.	0/0:21:10,11:.,29.11,.	0/0:25:12,13:.,34.66,.	1/0:8:2,6:.,12.48,.	0/0:32:16,16:.,44.36,.	0/0:18:9,9:.,24.95,.	0/0:20:10,10:.,27.73,.	0/0:21:10,11:.,29.11,.	0/0:11:5,6:.,15.25,.	0/0:24:12,12:.,33.27,.	0/0:19:9,10:.,26.34,.	0/0:23:11,12:.,31.88,.	0/0:28:14,14:.,38.82,.	0/0:14:7,7:.,19.41,.	0/0:18:9,9:.,24.95,.	0/0:28:14,14:.,38.82,.	0/0:11:5,6:.,15.25,.	0/0:17:8,9:.,23.57,.	0/0:12:6,6:.,16.64,.	0/0:19:9,10:.,26.34,.	0/0:29:14,15:.,40.2,.	0/0:17:8,9:.,23.57,.	0/0:16:8,8:.,22.18,.
LG01	3147298	2261	C	T	.	PASS	NS=82;AF=0.622,0.378	GT:DP:AD:GL	./.:0:.,.:.,.,.	./.:0:.,.:.,.,.	0/0:5:2,3:.,6.93,.	0/0:5:2,3:.,6.93,.	1/1:8:4,4:.,11.09,.	1/1:9:4,5:.,12.48,.	1/1:9:4,5:.,12.48,.	0/0:7:3,4:.,9.7,.	1/0:10:6,4:.,13.86,.	1/0:9:4,5:.,12.48,.	1/0:12:5,7:.,16.64,.	1/0:12:8,4:.,16.64,.	0/0:11:5,6:.,15.25,.	0/0:11:5,6:.,15.25,.	1/1:13:6,7:.,18.02,.	0/0:7:3,4:.,9.7,.	1/0:9:3,6:.,12.48,.	1/0:16:7,9:.,22.18,.	1/0:11:5,6:.,15.25,.	1/0:10:3,7:.,13.86,.	1/0:11:6,5:.,15.25,.	1/0:6:3,3:.,8.32,.	1/0:17:9,8:.,23.57,.	1/0:9:4,5:.,12.48,.	1/1:10:5,5:.,13.86,.	./.:0:.,.:.,.,.	1/0:10:5,5:.,13.86,.	1/1:11:5,6:.,15.25,.	1/0:12:6,6:.,16.64,.	0/0:6:3,3:.,8.32,.	./.:0:.,.:.,.,.	1/1:7:3,4:.,9.7,.	./.:0:.,.:.,.,.	1/1:5:2,3:.,6.93,.	1/0:12:7,5:.,16.64,.	./.:0:.,.:.,.,.	1/0:6:5,1:.,9.7,.	1/0:6:4,2:.,8.32,.	./.:5:.,.:.,.,.	./.:0:.,.:.,.,.	1/0:9:7,2:.,12.48,.	./.:6:.,.:.,.,.	1/0:6:3,3:.,8.32,.	1/1:6:3,3:.,8.32,.	./.:0:.,.:.,.,.	1/1:8:4,4:.,11.09,.	1/0:14:6,8:.,19.41,.	./.:0:.,.:.,.,.	1/0:29:17,12:.,40.2,.	./.:8:.,.:.,.,.	1/0:8:4,4:.,11.09,.	1/0:11:7,4:.,15.25,.	0/0:7:3,4:.,9.7,.	0/0:8:4,4:.,11.09,.	0/0:8:4,4:.,11.09,.	1/0:5:2,3:.,6.93,.	1/1:11:5,6:.,15.25,.	0/0:6:3,3:.,8.32,.	0/0:6:3,3:.,8.32,.	0/0:6:3,3:.,8.32,.	./.:0:.,.:.,.,.	1/1:11:5,6:.,15.25,.	1/0:6:4,2:.,9.7,.	0/0:6:3,3:.,8.32,.	./.:0:.,.:.,.,.	0/0:5:2,3:.,6.93,.	0/0:7:3,4:.,9.7,.	1/0:8:4,4:.,11.09,.	0/0:9:4,5:.,12.48,.	1/0:8:3,5:.,12.48,.	0/0:12:6,6:.,16.64,.	0/0:7:3,4:.,9.7,.	1/1:9:4,5:.,12.48,.	0/0:10:5,5:.,13.86,.	0/0:5:2,3:.,6.93,.	0/0:7:3,4:.,9.7,.	1/0:8:4,4:.,12.48,.	./.:0:.,.:.,.,.	1/0:5:3,2:.,6.93,.	./.:0:.,.:.,.,.	0/0:7:3,4:.,9.7,.	0/0:7:3,4:.,9.7,.	1/0:7:2,5:.,9.7,.	1/0:7:2,5:.,9.7,.	0/0:6:3,3:.,8.32,.	0/0:7:3,4:.,9.7,.	1/0:9:2,7:.,12.48,.	./.:5:.,.:.,.,.	0/0:12:6,6:.,16.64,.	1/0:9:4,5:.,12.48,.	0/0:9:4,5:.,12.48,.	0/0:8:4,4:.,11.09,.	1/0:6:3,3:.,8.32,.	0/0:5:2,3:.,6.93,.	0/0:12:6,6:.,16.64,.	0/0:17:8,9:.,23.57,.	1/0:10:6,4:.,13.86,.	1/0:21:8,13:.,29.11,.	0/0:10:5,5:.,13.86,.
LG01	3229012	2385	A	G	.	PASS	NS=98;AF=0.980,0.020	GT:DP:AD:GL	0/0:8:4,4:.,11.09,.	0/0:9:4,5:.,12.48,.	0/0:18:9,9:.,24.95,.	0/0:16:8,8:.,22.18,.	0/0:14:7,7:.,19.41,.	0/0:14:7,7:.,19.41,.	0/0:17:8,9:.,23.57,.	0/0:17:8,9:.,23.57,.	0/0:22:11,11:.,30.5,.	0/0:23:11,12:.,31.88,.	0/0:25:12,13:.,34.66,.	0/0:19:9,10:.,26.34,.	0/0:13:6,7:.,18.02,.	0/0:16:8,8:.,22.18,.	0/0:15:7,8:.,20.79,.	1/0:11:5,6:.,15.25,.	0/0:9:4,5:.,12.48,.	0/0:17:8,9:.,23.57,.	0/0:19:9,10:.,26.34,.	1/0:9:5,4:.,12.48,.	0/0:22:11,11:.,30.5,.	0/0:14:7,7:.,19.41,.	0/0:16:8,8:.,22.18,.	1/0:16:11,5:.,22.18,.	0/0:18:9,9:.,24.95,.	0/0:20:10,10:.,27.73,.	0/0:29:14,15:.,40.2,.	1/0:15:6,9:.,20.79,.	0/0:24:12,12:.,33.27,.	0/0:15:7,8:.,20.79,.	0/0:17:8,9:.,23.57,.	0/0:15:7,8:.,20.79,.	0/0:21:10,11:.,29.11,.	0/0:17:8,9:.,23.57,.	0/0:18:9,9:.,24.95,.	0/0:15:7,8:.,20.79,.	0/0:26:13,13:.,36.04,.	0/0:24:12,12:.,33.27,.	0/0:16:8,8:.,22.18,.	0/0:24:12,12:.,33.27,.	0/0:18:9,9:.,24.95,.	0/0:15:7,8:.,20.79,.	0/0:15:7,8:.,20.79,.	0/0:18:9,9:.,24.95,.	0/0:12:6,6:.,16.64,.	0/0:18:9,9:.,24.95,.	0/0:24:12,12:.,33.27,.	0/0:22:11,11:.,30.5,.	0/0:23:11,12:.,31.88,.	./.:0:.,.:.,.,.	0/0:19:9,10:.,26.34,.	0/0:17:8,9:.,23.57,.	0/0:26:13,13:.,36.04,.	0/0:21:10,11:.,29.11,.	0/0:9:4,5:.,12.48,.	0/0:12:6,6:.,16.64,.	0/0:10:5,5:.,13.86,.	0/0:15:7,8:.,20.79,.	0/0:7:3,4:.,9.7,.	0/0:16:8,8:.,22.18,.	0/0:13:6,7:.,18.02,.	0/0:14:7,7:.,19.41,.	0/0:20:10,10:.,27.73,.	0/0:13:6,7:.,18.02,.	0/0:13:6,7:.,18.02,.	0/0:12:6,6:.,16.64,.	0/0:15:7,8:.,20.79,.	0/0:19:9,10:.,26.34,.	0/0:32:16,16:.,44.36,.	0/0:13:6,7:.,18.02,.	0/0:14:7,7:.,19.41,.	0/0:12:6,6:.,16.64,.	0/0:7:3,4:.,9.7,.	0/0:13:6,7:.,18.02,.	0/0:6:3,3:.,8.32,.	0/0:29:14,15:.,40.2,.	0/0:21:10,11:.,29.11,.	0/0:28:14,14:.,38.82,.	0/0:28:14,14:.,38.82,.	0/0:16:8,8:.,22.18,.	0/0:24:12,12:.,33.27,.	0/0:16:8,8:.,22.18,.	0/0:22:11,11:.,30.5,.	0/0:16:8,8:.,22.18,.	0/0:14:7,7:.,19.41,.	0/0:20:10,10:.,27.73,.	0/0:20:10,10:.,27.73,.	0/0:26:13,13:.,36.04,.	0/0:26:13,13:.,36.04,.	0/0:12:6,6:.,16.64,.	0/0:12:6,6:.,16.64,.	0/0:31:15,16:.,42.98,.	0/0:13:6,7:.,18.02,.	0/0:15:7,8:.,20.79,.	0/0:23:11,12:.,31.88,.	0/0:23:11,12:.,31.88,.	0/0:20:10,10:.,27.73,.	0/0:34:17,17:.,47.13,.	0/0:19:9,10:.,26.34,.
LG01	3231051	2386	C	G	.	PASS	NS=93;AF=0.882,0.118	GT:DP:AD:GL	0/0:20:10,10:.,27.73,.	1/0:13:7,6:.,18.02,.	0/0:27:13,14:.,37.43,.	0/0:24:12,12:.,33.27,.	0/0:29:14,15:.,40.2,.	1/1:27:13,14:.,37.43,.	0/0:11:5,6:.,15.25,.	1/0:39:21,18:.,54.07,.	0/0:35:17,18:.,48.52,.	0/0:30:15,15:.,41.59,.	1/0:26:16,10:.,36.04,.	0/0:27:13,14:.,37.43,.	0/0:28:14,14:.,38.82,.	1/0:31:14,17:.,42.98,.	0/0:37:18,19:.,51.29,.	1/0:34:15,19:.,47.13,.	0/0:26:13,13:.,36.04,.	0/0:40:20,20:.,55.45,.	0/0:34:17,17:.,47.13,.	0/0:25:12,13:.,34.66,.	0/0:33:16,17:.,45.75,.	0/0:36:18,18:.,49.91,.	1/0:40:23,17:.,55.45,.	0/0:30:15,15:.,41.59,.	0/0:35:17,18:.,48.52,.	0/0:17:8,9:.,23.57,.	1/1:15:7,8:.,20.79,.	1/0:15:6,9:.,20.79,.	1/0:26:15,11:.,36.04,.	0/0:22:11,11:.,30.5,.	0/0:16:8,8:.,22.18,.	0/0:16:8,8:.,22.18,.	0/0:27:13,14:.,37.43,.	1/0:20:7,13:.,27.73,.	1/0:16:5,11:.,22.18,.	0/0:14:7,7:.,19.41,.	0/0:20:10,10:.,27.73,.	0/0:20:10,10:.,27.73,.	0/0:16:8,8:.,22.18,.	0/0:17:8,9:.,23.57,.	1/0:16:11,5:.,22.18,.	0/0:19:9,10:.,26.34,.	0/0:12:6,6:.,16.64,.	1/0:23:8,15:.,31.88,.	0/0:9:4,5:.,12.48,.	0/0:17:8,9:.,23.57,.	1/0:23:16,7:.,31.88,.	0/0:18:9,9:.,24.95,.	0/0:16:8,8:.,22.18,.	1/0:8:4,4:.,11.09,.	1/0:12:5,7:.,16.64,.	0/0:19:9,10:.,26.34,.	0/0:8:4,4:.,11.09,.	./.:0:.,.:.,.,.	./.:0:.,.:.,.,.	0/0:9:4,5:.,12.48,.	./.:0:.,.:.,.,.	0/0:17:8,9:.,23.57,.	0/0:7:3,4:.,9.7,.	0/0:11:5,6:.,15.25,.	0/0:12:6,6:.,16.64,.	0/0:9:4,5:.,12.48,.	1/0:10:3,7:.,13.86,.	0/0:11:5,6:.,15.25,.	0/0:12:6,6:.,16.64,.	./.:0:.,.:.,.,.	0/0:10:5,5:.,13.86,.	0/0:17:8,9:.,23.57,.	0/0:7:3,4:.,9.7,.	0/0:10:5,5:.,13.86,.	./.:0:.,.:.,.,.	0/0:8:4,4:.,11.09,.	./.:0:.,.:.,.,.	0/0:8:4,4:.,11.09,.	0/0:8:4,4:.,11.09,.	0/0:15:7,8:.,20.79,.	0/0:17:8,9:.,23.57,.	0/0:10:5,5:.,13.86,.	0/0:24:12,12:.,33.27,.	0/0:6:3,3:.,8.32,.	0/0:16:8,8:.,22.18,.	0/0:7:3,4:.,9.7,.	0/0:11:5,6:.,15.25,.	0/0:15:7,8:.,20.79,.	0/0:12:6,6:.,16.64,.	0/0:15:7,8:.,20.79,.	0/0:18:9,9:.,24.95,.	0/0:12:6,6:.,16.64,.	0/0:12:6,6:.,16.64,.	0/0:13:6,7:.,18.02,.	0/0:8:4,4:.,11.09,.	0/0:21:10,11:.,29.11,.	1/0:16:11,5:.,22.18,.	0/0:13:6,7:.,18.02,.	0/0:15:7,8:.,20.79,.	0/0:14:7,7:.,19.41,.	0/0:13:6,7:.,18.02,.	0/0:10:5,5:.,13.86,.	1/0:14:9,5:.,19.41,.
LG01	3262563	2447	C	A	.	PASS	NS=76;AF=0.875,0.125	GT:DP:AD:GL	0/0:5:2,3:.,6.93,.	0/0:10:5,5:.,13.86,.	0/0:10:5,5:.,13.86,.	0/0:9:4,5:.,12.48,.	1/0:16:5,11:.,22.18,.	0/0:15:7,8:.,20.79,.	0/0:6:3,3:.,8.32,.	1/0:15:3,12:.,20.79,.	0/0:13:6,7:.,18.02,.	0/0:13:6,7:.,18.02,.	0/0:16:8,8:.,22.18,.	0/0:23:11,12:.,31.88,.	0/0:11:5,6:.,15.25,.	0/0:22:11,11:.,30.5,.	1/0:13:7,6:.,18.02,.	1/0:19:10,9:.,26.34,.	0/0:10:5,5:.,13.86,.	1/0:12:7,5:.,16.64,.	0/0:14:7,7:.,19.41,.	1/1:13:6,7:.,18.02,.	0/0:17:8,9:.,23.57,.	0/0:9:4,5:.,12.48,.	0/0:16:8,8:.,22.18,.	1/1:10:5,5:.,13.86,.	0/0:19:9,10:.,26.34,.	0/0:15:7,8:.,20.79,.	0/0:7:3,4:.,9.7,.	1/0:14:8,6:.,19.41,.	0/0:11:5,6:.,15.25,.	0/0:12:6,6:.,16.64,.	1/1:8:4,4:.,11.09,.	0/0:12:6,6:.,16.64,.	0/0:15:7,8:.,20.79,.	0/0:9:4,5:.,12.48,.	0/0:8:4,4:.,11.09,.	0/0:13:6,7:.,18.02,.	1/0:11:6,5:.,15.25,.	0/0:13:6,7:.,18.02,.	0/0:10:5,5:.,13.86,.	0/0:8:4,4:.,11.09,.	1/0:10:4,6:.,13.86,.	0/0:10:5,5:.,13.86,.	0/0:5:2,3:.,6.93,.	0/0:15:7,8:.,20.79,.	1/1:5:2,3:.,6.93,.	0/0:7:3,4:.,9.7,.	1/0:9:5,4:.,12.48,.	1/0:11:5,6:.,15.25,.	1/0:11:8,3:.,15.25,.	./.:0:.,.:.,.,.	0/0:6:3,3:.,8.32,.	./.:0:.,.:.,.,.	0/0:9:4,5:.,12.48,.	0/0:6:3,3:.,8.32,.	0/0:5:2,3:.,6.93,.	./.:0:.,.:.,.,.	./.:0:.,.:.,.,.	0/0:6:3,3:.,8.32,.	./.:0:.,.:.,.,.	0/0:5:2,3:.,6.93,.	./.:0:.,.:.,.,.	./.:0:.,.:.,.,.	./.:0:.,.:.,.,.	0/0:5:2,3:.,6.93,.	./.:0:.,.:.,.,.	./.:0:.,.:.,.,.	./.:0:.,.:.,.,.	0/0:11:5,6:.,15.25,.	0/0:6:3,3:.,8.32,.	0/0:12:6,6:.,16.64,.	./.:0:.,.:.,.,.	./.:0:.,.:.,.,.	./.:0:.,.:.,.,.	./.:0:.,.:.,.,.	./.:0:.,.:.,.,.	0/0:8:4,4:.,11.09,.	0/0:5:2,3:.,6.93,.	0/0:7:3,4:.,9.7,.	0/0:7:3,4:.,9.7,.	./.:0:.,.:.,.,.	0/0:5:2,3:.,6.93,.	0/0:12:6,6:.,16.64,.	0/0:6:3,3:.,8.32,.	./.:0:.,.:.,.,.	0/0:5:2,3:.,6.93,.	0/0:7:3,4:.,9.7,.	0/0:8:4,4:.,11.09,.	0/0:5:2,3:.,6.93,.	0/0:9:4,5:.,12.48,.	./.:0:.,.:.,.,.	./.:0:.,.:.,.,.	0/0:5:2,3:.,6.93,.	0/0:6:3,3:.,8.32,.	./.:0:.,.:.,.,.	./.:0:.,.:.,.,.	./.:0:.,.:.,.,.	0/0:11:5,6:.,15.25,.	0/0:6:3,3:.,8.32,.	0/0:6:3,3:.,8.32,.
LG01	3271564	2466	A	T	.	PASS	NS=72;AF=0.924,0.076	GT:DP:AD:GL	0/0:6:3,3:.,8.32,.	0/0:7:3,4:.,9.7,.	0/0:17:8,9:.,23.57,.	0/0:13:6,7:.,18.02,.	1/0:15:9,6:.,20.79,.	0/0:15:7,8:.,20.79,.	0/0:16:8,8:.,22.18,.	1/0:8:5,3:.,12.48,.	0/0:8:4,4:.,11.09,.	0/0:6:3,3:.,8.32,.	1/0:14:5,9:.,19.41,.	0/0:11:5,6:.,15.25,.	0/0:13:6,7:.,18.02,.	0/0:7:3,4:.,9.7,.	1/0:13:10,3:.,18.02,.	0/0:8:4,4:.,16.64,.	0/0:14:7,7:.,19.41,.	./.:0:.,.:.,.,.	0/0:8:4,4:.,11.09,.	1/0:9:4,5:.,12.48,.	0/0:6:3,3:.,8.32,.	0/0:7:3,4:.,9.7,.	0/0:6:3,3:.,8.32,.	./.:0:.,.:.,.,.	0/0:13:6,7:.,18.02,.	0/0:15:7,8:.,20.79,.	0/0:5:2,3:.,6.93,.	0/0:12:6,6:.,18.02,.	0/0:11:5,6:.,15.25,.	./.:0:.,.:.,.,.	1/1:11:5,6:.,15.25,.	0/0:6:3,3:.,8.32,.	0/0:8:4,4:.,11.09,.	0/0:10:5,5:.,13.86,.	./.:0:.,.:.,.,.	./.:0:.,.:.,.,.	1/0:10:4,6:.,13.86,.	0/0:5:2,3:.,6.93,.	./.:0:.,.:.,.,.	0/0:14:7,7:.,19.41,.	./.:0:.,.:.,.,.	0/0:7:3,4:.,9.7,.	0/0:5:2,3:.,6.93,.	./.:0:.,.:.,.,.	./.:0:.,.:.,.,.	0/0:11:5,6:.,15.25,.	1/0:20:10,10:.,27.73,.	1/0:7:2,5:.,11.09,.	1/0:10:3,7:.,13.86,.	./.:0:.,.:.,.,.	0/0:16:8,8:.,22.18,.	0/0:9:4,5:.,12.48,.	0/0:6:3,3:.,8.32,.	0/0:5:2,3:.,6.93,.	./.:0:.,.:.,.,.	./.:0:.,.:.,.,.	./.:0:.,.:.,.,.	0/0:6:3,3:.,8.32,.	0/0:8:4,4:.,11.09,.	./.:0:.,.:.,.,.	0/0:5:2,3:.,6.93,.	./.:0:.,.:.,.,.	0/0:7:3,4:.,9.7,.	0/0:5:2,3:.,6.93,.	0/0:7:3,4:.,9.7,.	./.:0:.,.:.,.,.	./.:5:.,.:.,.,.	0/0:8:4,4:.,11.09,.	0/0:14:7,7:.,19.41,.	0/0:9:4,5:.,12.48,.	0/0:6:3,3:.,8.32,.	0/0:9:4,5:.,12.48,.	0/0:6:3,3:.,8.32,.	0/0:6:3,3:.,8.32,.	./.:0:.,.:.,.,.	0/0:11:5,6:.,15.25,.	./.:0:.,.:.,.,.	0/0:5:2,3:.,6.93,.	./.:0:.,.:.,.,.	./.:0:.,.:.,.,.	./.:0:.,.:.,.,.	0/0:6:3,3:.,8.32,.	./.:0:.,.:.,.,.	0/0:8:4,4:.,11.09,.	0/0:7:3,4:.,9.7,.	./.:0:.,.:.,.,.	0/0:8:4,4:.,11.09,.	0/0:11:5,6:.,15.25,.	0/0:8:4,4:.,11.09,.	0/0:9:4,5:.,12.48,.	./.:0:.,.:.,.,.	0/0:8:4,4:.,11.09,.	0/0:5:2,3:.,6.93,.	./.:0:.,.:.,.,.	0/0:7:3,4:.,9.7,.	0/0:10:5,5:.,13.86,.	./.:0:.,.:.,.,.	0/0:11:5,6:.,15.25,.	0/0:11:5,6:.,15.25,.
LG01	3423191	2752	A	G	.	PASS	NS=98;AF=0.903,0.097	GT:DP:AD:GL	0/1:22:11,11:.,27.73,.	0/0:22:11,11:.,30.5,.	0/0:18:9,9:.,24.95,.	0/0:24:12,12:.,33.27,.	0/1:38:19,19:.,42.98,.	0/0:30:15,15:.,41.59,.	0/1:22:11,11:.,33.27,.	0/0:39:19,20:.,54.07,.	0/1:28:14,14:.,44.36,.	0/0:36:18,18:.,49.91,.	0/0:31:15,16:.,42.98,.	0/1:26:13,13:.,29.11,.	0/0:34:17,17:.,47.13,.	0/0:33:16,17:.,45.75,.	0/0:32:16,16:.,44.36,.	0/0:40:20,20:.,55.45,.	0/0:39:19,20:.,54.07,.	0/0:52:26,26:.,72.09,.	0/0:33:16,17:.,45.75,.	0/1:44:22,22:.,51.29,.	0/0:52:26,26:.,72.09,.	0/0:33:16,17:.,45.75,.	0/0:43:21,22:.,59.61,.	0/0:26:13,13:.,36.04,.	1/1:49:24,25:.,67.93,.	0/1:24:12,12:.,40.2,.	0/0:28:14,14:.,38.82,.	0/0:25:12,13:.,34.66,.	0/0:22:11,11:.,30.5,.	0/0:18:9,9:.,24.95,.	0/0:27:13,14:.,37.43,.	0/1:18:9,9:.,31.88,.	0/0:23:11,12:.,31.88,.	0/0:27:13,14:.,37.43,.	0/0:20:10,10:.,27.73,.	0/0:16:8,8:.,22.18,.	0/0:23:11,12:.,31.88,.	0/0:18:9,9:.,24.95,.	0/0:23:11,12:.,31.88,.	0/0:16:8,8:.,22.18,.	0/0:18:9,9:.,24.95,.	0/0:32:16,16:.,44.36,.	0/0:16:8,8:.,22.18,.	0/1:28:14,14:.,27.73,.	0/0:19:9,10:.,26.34,.	0/0:26:13,13:.,36.04,.	0/0:30:15,15:.,41.59,.	0/1:26:13,13:.,37.43,.	0/1:18:9,9:.,27.73,.	0/0:15:7,8:.,20.79,.	0/0:20:10,10:.,27.73,.	0/1:24:12,12:.,33.27,.	0/1:16:8,8:.,20.79,.	0/0:5:2,3:.,6.93,.	0/0:13:6,7:.,18.02,.	0/0:7:3,4:.,9.7,.	0/0:10:5,5:.,13.86,.	0/0:21:10,11:.,29.11,.	0/0:8:4,4:.,11.09,.	0/0:10:5,5:.,13.86,.	0/0:11:5,6:.,15.25,.	0/0:6:3,3:.,8.32,.	0/0:10:5,5:.,13.86,.	0/0:16:8,8:.,22.18,.	0/0:10:5,5:.,13.86,.	0/0:9:4,5:.,12.48,.	0/0:13:6,7:.,18.02,.	0/0:16:8,8:.,22.18,.	0/1:12:6,6:.,22.18,.	0/0:28:14,14:.,38.82,.	0/0:6:3,3:.,8.32,.	0/0:16:8,8:.,22.18,.	./.:0:.,.:.,.,.	0/0:8:4,4:.,11.09,.	0/0:17:8,9:.,23.57,.	0/1:12:6,6:.,24.95,.	0/1:22:11,11:.,23.57,.	0/0:20:10,10:.,27.73,.	0/0:28:14,14:.,38.82,.	0/0:8:4,4:.,11.09,.	0/0:19:9,10:.,26.34,.	0/0:13:6,7:.,18.02,.	0/0:9:4,5:.,12.48,.	0/0:16:8,8:.,22.18,.	0/0:8:4,4:.,11.09,.	0/0:18:9,9:.,24.95,.	0/0:20:10,10:.,27.73,.	0/0:15:7,8:.,20.79,.	0/0:17:8,9:.,23.57,.	0/0:14:7,7:.,19.41,.	0/0:9:4,5:.,12.48,.	0/1:18:9,9:.,23.57,.	0/0:9:4,5:.,12.48,.	0/0:25:12,13:.,34.66,.	0/0:10:5,5:.,13.86,.	0/0:24:12,12:.,33.27,.	0/0:16:8,8:.,22.18,.	0/0:13:6,7:.,18.02,.	0/0:14:7,7:.,19.41,.
LG01	3501900	2818	G	T	.	PASS	NS=85;AF=0.994,0.006	GT:DP:AD:GL	0/0:9:4,5:.,12.48,.	./.:0:.,.:.,.,.	0/0:7:3,4:.,9.7,.	./.:0:.,.:.,.,.	0/0:16:8,8:.,22.18,.	0/0:16:8,8:.,22.18,.	0/0:6:3,3:.,8.32,.	0/0:10:5,5:.,13.86,.	0/0:20:10,10:.,27.73,.	0/0:14:7,7:.,19.41,.	0/0:13:6,7:.,18.02,.	0/0:19:9,10:.,26.34,.	0/0:16:8,8:.,22.18,.	0/0:7:3,4:.,9.7,.	0/0:9:4,5:.,12.48,.	0/0:17:8,9:.,23.57,.	0/0:8:4,4:.,11.09,.	0/0:10:5,5:.,13.86,.	0/0:11:5,6:.,15.25,.	0/0:6:3,3:.,8.32,.	0/0:10:5,5:.,13.86,.	0/0:7:3,4:.,9.7,.	0/0:23:11,12:.,31.88,.	0/0:14:7,7:.,19.41,.	0/1:11:4,7:.,15.25,.	0/0:6:3,3:.,8.32,.	0/0:9:4,5:.,12.48,.	0/0:15:7,8:.,20.79,.	0/0:13:6,7:.,18.02,.	0/0:9:4,5:.,12.48,.	0/0:10:5,5:.,13.86,.	0/0:8:4,4:.,11.09,.	0/0:9:4,5:.,12.48,.	0/0:9:4,5:.,12.48,.	0/0:10:5,5:.,13.86,.	0/0:8:4,4:.,11.09,.	0/0:9:4,5:.,12.48,.	0/0:11:5,6:.,15.25,.	0/0:8:4,4:.,11.09,.	0/0:12:6,6:.,16.64,.	0/0:10:5,5:.,13.86,.	0/0:7:3,4:.,9.7,.	0/0:5:2,3:.,6.93,.	0/0:17:8,9:.,23.57,.	./.:0:.,.:.,.,.	0/0:10:5,5:.,13.86,.	0/0:7:3,4:.,9.7,.	0/0:8:4,4:.,11.09,.	0/0:12:6,6:.,16.64,.	./.:0:.,.:.,.,.	0/0:8:4,4:.,11.09,.	0/0:6:3,3:.,8.32,.	0/0:12:6,6:.,16.64,.	0/0:7:3,4:.,9.7,.	0/0:5:2,3:.,6.93,.	0/0:8:4,4:.,11.09,.	./.:0:.,.:.,.,.	0/0:6:3,3:.,8.32,.	0/0:6:3,3:.,8.32,.	0/0:15:7,8:.,20.79,.	0/0:11:5,6:.,15.25,.	./.:0:.,.:.,.,.	0/0:5:2,3:.,6.93,.	0/0:8:4,4:.,11.09,.	0/0:6:3,3:.,8.32,.	0/0:8:4,4:.,11.09,.	0/0:6:3,3:.,8.32,.	0/0:5:2,3:.,6.93,.	0/0:8:4,4:.,11.09,.	0/0:8:4,4:.,11.09,.	0/0:5:2,3:.,6.93,.	0/0:9:4,5:.,12.48,.	./.:0:.,.:.,.,.	./.:0:.,.:.,.,.	./.:0:.,.:.,.,.	0/0:9:4,5:.,12.48,.	0/0:11:5,6:.,15.25,.	0/0:10:5,5:.,13.86,.	0/0:19:9,10:.,26.34,.	./.:0:.,.:.,.,.	0/0:6:3,3:.,8.32,.	0/0:7:3,4:.,9.7,.	0/0:9:4,5:.,12.48,.	0/0:6:3,3:.,8.32,.	./.:0:.,.:.,.,.	0/0:10:5,5:.,13.86,.	0/0:8:4,4:.,11.09,.	0/0:8:4,4:.,11.09,.	0/0:10:5,5:.,13.86,.	./.:0:.,.:.,.,.	0/0:9:4,5:.,12.48,.	0/0:12:6,6:.,16.64,.	0/0:6:3,3:.,8.32,.	0/0:7:3,4:.,9.7,.	0/0:7:3,4:.,9.7,.	0/0:13:6,7:.,18.02,.	0/0:11:5,6:.,15.25,.	./.:0:.,.:.,.,.	./.:0:.,.:.,.,.
LG01	3532660	2822	C	G	.	PASS	NS=93;AF=0.828,0.172	GT:DP:AD:GL	1/0:13:6,7:.,18.02,.	1/0:8:4,4:.,11.09,.	1/0:16:10,6:.,22.18,.	0/0:31:15,16:.,42.98,.	1/1:15:7,8:.,20.79,.	0/0:27:13,14:.,37.43,.	0/0:16:8,8:.,22.18,.	1/1:14:7,7:.,19.41,.	0/0:30:15,15:.,41.59,.	0/0:22:11,11:.,30.5,.	0/0:23:11,12:.,31.88,.	0/0:30:15,15:.,41.59,.	0/0:31:15,16:.,42.98,.	0/0:17:8,9:.,23.57,.	1/0:18:9,9:.,26.34,.	1/0:29:15,14:.,40.2,.	1/0:26:9,17:.,36.04,.	0/0:28:14,14:.,38.82,.	1/0:24:13,11:.,33.27,.	1/0:7:3,4:.,9.7,.	1/0:27:13,14:.,37.43,.	0/0:19:9,10:.,26.34,.	1/0:28:12,16:.,38.82,.	1/0:23:7,16:.,31.88,.	0/0:30:15,15:.,41.59,.	1/0:15:8,7:.,20.79,.	0/0:21:10,11:.,29.11,.	1/0:26:7,19:.,36.04,.	0/0:9:4,5:.,12.48,.	0/0:19:9,10:.,26.34,.	0/0:19:9,10:.,26.34,.	1/0:23:14,9:.,31.88,.	0/0:17:8,9:.,23.57,.	1/0:22:10,12:.,30.5,.	0/0:17:8,9:.,23.57,.	1/0:14:10,4:.,19.41,.	0/0:16:8,8:.,22.18,.	0/0:24:12,12:.,33.27,.	1/0:15:6,9:.,20.79,.	1/0:16:7,9:.,22.18,.	0/0:9:4,5:.,12.48,.	0/0:12:6,6:.,16.64,.	./.:6:.,.:.,.,.	1/0:15:8,7:.,20.79,.	./.:0:.,.:.,.,.	1/1:16:8,8:.,22.18,.	0/0:20:10,10:.,27.73,.	1/0:16:6,10:.,22.18,.	1/0:22:11,11:.,30.5,.	./.:0:.,.:.,.,.	0/0:10:5,5:.,13.86,.	0/0:16:8,8:.,22.18,.	0/0:18:9,9:.,24.95,.	0/0:5:2,3:.,6.93,.	0/0:7:3,4:.,9.7,.	0/0:10:5,5:.,13.86,.	0/0:5:2,3:.,6.93,.	0/0:11:5,6:.,15.25,.	0/0:11:5,6:.,15.25,.	0/0:9:4,5:.,12.48,.	1/0:15:9,6:.,20.79,.	./.:0:.,.:.,.,.	1/0:7:3,4:.,9.7,.	0/0:7:3,4:.,9.7,.	0/0:13:6,7:.,18.02,.	0/0:6:3,3:.,8.32,.	0/0:12:6,6:.,16.64,.	0/0:21:10,11:.,29.11,.	0/0:9:4,5:.,12.48,.	0/0:15:7,8:.,20.79,.	0/0:14:7,7:.,19.41,.	0/0:14:7,7:.,19.41,.	0/0:8:4,4:.,11.09,.	./.:0:.,.:.,.,.	./.:0:.,.:.,.,.	0/0:18:9,9:.,24.95,.	0/0:11:5,6:.,15.25,.	0/0:12:6,6:.,16.64,.	0/0:27:13,14:.,37.43,.	0/0:14:7,7:.,19.41,.	0/0:10:5,5:.,13.86,.	0/0:10:5,5:.,13.86,.	0/0:14:7,7:.,19.41,.	0/0:14:7,7:.,19.41,.	0/0:13:6,7:.,18.02,.	0/0:19:9,10:.,26.34,.	0/0:10:5,5:.,13.86,.	0/0:16:8,8:.,22.18,.	0/0:8:4,4:.,11.09,.	0/0:10:5,5:.,13.86,.	0/0:7:3,4:.,9.7,.	0/0:16:8,8:.,22.18,.	0/0:9:4,5:.,12.48,.	1/0:7:2,5:.,9.7,.	1/0:12:5,7:.,16.64,.	0/0:12:6,6:.,16.64,.	0/0:11:5,6:.,15.25,.	1/0:10:3,7:.,13.86,.	0/0:13:6,7:.,18.02,.
LG01	3626555	2832	G	A	.	PASS	NS=89;AF=0.865,0.135	GT:DP:AD:GL	0/0:8:4,4:.,11.09,.	1/0:11:4,7:.,15.25,.	1/0:12:9,3:.,16.64,.	0/0:14:7,7:.,19.41,.	1/0:11:3,8:.,15.25,.	0/0:14:7,7:.,19.41,.	0/0:8:4,4:.,11.09,.	1/0:13:7,6:.,18.02,.	0/0:17:8,9:.,23.57,.	0/0:21:10,11:.,29.11,.	0/0:22:11,11:.,30.5,.	1/0:13:6,7:.,18.02,.	0/0:14:7,7:.,19.41,.	0/0:18:9,9:.,24.95,.	1/0:21:11,10:.,29.11,.	0/0:19:9,10:.,26.34,.	0/0:13:6,7:.,18.02,.	0/0:13:6,7:.,18.02,.	1/0:16:6,10:.,22.18,.	0/0:14:7,7:.,19.41,.	0/0:23:11,12:.,31.88,.	0/0:14:7,7:.,19.41,.	0/0:24:12,12:.,33.27,.	1/0:17:10,7:.,23.57,.	0/0:21:10,11:.,29.11,.	0/0:14:7,7:.,19.41,.	1/0:22:8,14:.,30.5,.	0/0:19:9,10:.,26.34,.	0/0:16:8,8:.,22.18,.	1/0:11:6,5:.,15.25,.	1/0:16:12,4:.,22.18,.	0/0:15:7,8:.,20.79,.	0/0:15:7,8:.,20.79,.	0/0:13:6,7:.,18.02,.	0/0:10:5,5:.,13.86,.	0/0:12:6,6:.,16.64,.	1/1:18:9,9:.,24.95,.	0/0:16:8,8:.,22.18,.	1/0:17:10,7:.,23.57,.	0/0:12:6,6:.,16.64,.	0/0:13:6,7:.,18.02,.	0/0:19:9,10:.,26.34,.	1/0:11:5,6:.,15.25,.	0/0:21:10,11:.,29.11,.	./.:0:.,.:.,.,.	0/0:12:6,6:.,16.64,.	0/0:9:4,5:.,12.48,.	0/0:12:6,6:.,16.64,.	1/0:7:2,5:.,9.7,.	./.:8:.,.:.,.,.	0/0:10:5,5:.,13.86,.	0/0:17:8,9:.,23.57,.	0/0:16:8,8:.,22.18,.	1/0:8:4,4:.,11.09,.	0/0:8:4,4:.,11.09,.	./.:0:.,.:.,.,.	1/0:5:3,2:.,6.93,.	0/0:11:5,6:.,15.25,.	0/0:6:3,3:.,8.32,.	0/0:5:2,3:.,6.93,.	0/0:8:4,4:.,11.09,.	0/0:5:2,3:.,6.93,.	0/0:9:4,5:.,12.48,.	0/0:8:4,4:.,11.09,.	0/0:11:5,6:.,15.25,.	1/0:9:4,5:.,12.48,.	0/0:12:6,6:.,16.64,.	0/0:10:5,5:.,13.86,.	0/0:10:5,5:.,13.86,.	./.:0:.,.:.,.,.	0/0:12:6,6:.,16.64,.	0/0:15:7,8:.,20.79,.	1/0:5:2,3:.,6.93,.	./.:0:.,.:.,.,.	0/0:7:3,4:.,9.7,.	0/0:10:5,5:.,13.86,.	0/0:10:5,5:.,13.86,.	0/0:9:4,5:.,12.48,.	1/0:9:4,5:.,12.48,.	./.:0:.,.:.,.,.	0/0:12:6,6:.,16.64,.	1/0:8:6,2:.,11.09,.	0/0:7:3,4:.,9.7,.	0/0:13:6,7:.,18.02,.	./.:0:.,.:.,.,.	0/0:11:5,6:.,15.25,.	0/0:9:4,5:.,12.48,.	0/0:15:7,8:.,20.79,.	0/0:15:7,8:.,20.79,.	0/0:5:2,3:.,6.93,.	./.:0:.,.:.,.,.	0/0:10:5,5:.,13.86,.	1/0:10:3,7:.,13.86,.	0/0:6:3,3:.,8.32,.	./.:0:.,.:.,.,.	./.:0:.,.:.,.,.	1/0:10:4,6:.,13.86,.	0/0:12:6,6:.,16.64,.	0/0:8:4,4:.,11.09,.
LG01	3683792	2841	C	T	.	PASS	NS=96;AF=0.745,0.255	GT:DP:AD:GL	1/0:32:21,11:.,44.36,.	0/0:28:14,14:.,38.82,.	0/0:45:22,23:.,62.38,.	0/0:33:16,17:.,45.75,.	0/0:37:18,19:.,51.29,.	1/0:42:22,20:.,58.22,.	1/0:36:18,18:.,49.91,.	1/0:50:23,27:.,69.31,.	1/0:50:25,25:.,69.31,.	1/0:45:20,25:.,62.38,.	0/0:37:18,19:.,51.29,.	1/0:42:20,22:.,58.22,.	./.:0:.,.:.,.,.	0/0:52:26,26:.,72.09,.	0/0:40:20,20:.,55.45,.	0/0:47:23,24:.,65.16,.	1/0:34:16,18:.,47.13,.	1/0:53:23,30:.,73.47,.	0/0:47:23,24:.,65.16,.	0/0:53:26,27:.,73.47,.	0/0:51:25,26:.,70.7,.	0/0:47:23,24:.,65.16,.	0/0:74:37,37:.,102.59,.	1/0:56:24,32:.,77.63,.	1/1:50:25,25:.,69.31,.	0/0:31:15,16:.,42.98,.	1/0:44:20,24:.,61,.	0/0:33:16,17:.,45.75,.	0/0:39:19,20:.,54.07,.	1/0:54:18,36:.,74.86,.	0/0:45:22,23:.,62.38,.	1/1:32:16,16:.,44.36,.	./.:0:.,.:.,.,.	0/0:33:16,17:.,45.75,.	0/0:36:18,18:.,49.91,.	0/0:36:18,18:.,49.91,.	1/0:40:22,18:.,55.45,.	0/0:37:18,19:.,51.29,.	0/0:29:14,15:.,40.2,.	1/0:32:19,13:.,44.36,.	0/0:26:13,13:.,36.04,.	0/0:32:16,16:.,44.36,.	1/0:21:11,10:.,29.11,.	0/0:35:17,18:.,48.52,.	0/0:30:15,15:.,41.59,.	0/0:40:20,20:.,55.45,.	0/0:48:24,24:.,66.54,.	1/0:35:19,16:.,48.52,.	0/0:41:20,21:.,56.84,.	0/0:27:13,14:.,37.43,.	1/0:37:19,18:.,51.29,.	0/0:23:11,12:.,31.88,.	0/0:36:18,18:.,49.91,.	0/0:25:12,13:.,34.66,.	0/0:20:10,10:.,27.73,.	0/0:30:15,15:.,41.59,.	1/1:24:12,12:.,33.27,.	0/0:32:16,16:.,44.36,.	0/0:38:19,19:.,52.68,.	0/0:34:17,17:.,47.13,.	0/0:38:19,19:.,52.68,.	0/0:30:15,15:.,41.59,.	0/0:51:25,26:.,70.7,.	1/0:34:20,14:.,47.13,.	1/0:50:20,30:.,69.31,.	1/1:20:10,10:.,27.73,.	1/0:24:15,9:.,33.27,.	0/0:33:16,17:.,45.75,.	1/0:37:20,17:.,51.29,.	1/0:22:6,16:.,30.5,.	0/0:34:17,17:.,47.13,.	0/0:34:17,17:.,47.13,.	0/0:12:6,6:.,16.64,.	0/0:25:12,13:.,34.66,.	0/0:21:10,11:.,29.11,.	./.:0:.,.:.,.,.	0/0:49:24,25:.,67.93,.	0/0:49:24,25:.,67.93,.	0/0:51:25,26:.,70.7,.	0/0:30:15,15:.,41.59,.	1/1:31:15,16:.,42.98,.	1/0:39:18,21:.,54.07,.	0/0:26:13,13:.,36.04,.	1/0:28:14,14:.,38.82,.	1/0:42:24,18:.,58.22,.	1/1:45:22,23:.,62.38,.	1/0:43:22,21:.,59.61,.	1/0:31:16,15:.,42.98,.	0/0:44:22,22:.,61,.	1/0:17:9,8:.,23.57,.	1/1:27:13,14:.,37.43,.	1/0:26:9,17:.,36.04,.	1/1:22:11,11:.,30.5,.	0/0:48:24,24:.,66.54,.	0/0:26:13,13:.,36.04,.	1/1:39:19,20:.,54.07,.	1/0:44:22,22:.,61,.	0/0:38:19,19:.,52.68,.	1/0:19:11,8:.,26.34,.
LG01	3867677	2872	T	C	.	PASS	NS=86;AF=0.977,0.023	GT:DP:AD:GL	0/0:6:3,3:.,8.32,.	1/1:11:5,6:.,15.25,.	0/0:22:11,11:.,30.5,.	0/0:20:10,10:.,27.73,.	0/0:25:12,13:.,34.66,.	0/0:24:12,12:.,33.27,.	0/0:11:5,6:.,15.25,.	0/0:34:17,17:.,47.13,.	0/0:15:7,8:.,20.79,.	0/0:31:15,16:.,42.98,.	0/0:28:14,14:.,38.82,.	0/0:29:14,15:.,40.2,.	0/0:15:7,8:.,20.79,.	0/0:14:7,7:.,19.41,.	./.:0:.,.:.,.,.	0/0:14:7,7:.,19.41,.	0/0:14:7,7:.,19.41,.	0/0:43:21,22:.,59.61,.	0/0:28:14,14:.,38.82,.	0/0:24:12,12:.,33.27,.	0/0:38:19,19:.,52.68,.	./.:0:.,.:.,.,.	0/0:11:5,6:.,15.25,.	0/0:30:15,15:.,41.59,.	1/0:40:21,19:.,55.45,.	0/0:8:4,4:.,11.09,.	0/0:22:11,11:.,30.5,.	0/0:27:13,14:.,37.43,.	./.:0:.,.:.,.,.	0/0:20:10,10:.,27.73,.	0/0:21:10,11:.,29.11,.	0/0:7:3,4:.,9.7,.	0/0:13:6,7:.,18.02,.	0/0:12:6,6:.,16.64,.	0/0:13:6,7:.,18.02,.	0/0:19:9,10:.,26.34,.	0/0:10:5,5:.,13.86,.	0/0:7:3,4:.,9.7,.	0/0:26:13,13:.,36.04,.	0/0:23:11,12:.,31.88,.	0/0:5:2,3:.,6.93,.	0/0:20:10,10:.,27.73,.	0/0:16:8,8:.,22.18,.	./.:0:.,.:.,.,.	0/0:11:5,6:.,15.25,.	1/0:24:12,12:.,33.27,.	./.:0:.,.:.,.,.	0/0:14:7,7:.,19.41,.	./.:0:.,.:.,.,.	0/0:7:3,4:.,9.7,.	0/0:12:6,6:.,16.64,.	0/0:15:7,8:.,20.79,.	./.:0:.,.:.,.,.	0/0:11:5,6:.,15.25,.	./.:0:.,.:.,.,.	0/0:5:2,3:.,6.93,.	0/0:8:4,4:.,11.09,.	0/0:19:9,10:.,26.34,.	0/0:12:6,6:.,16.64,.	0/0:18:9,9:.,24.95,.	0/0:6:3,3:.,8.32,.	./.:0:.,.:.,.,.	0/0:10:5,5:.,13.86,.	0/0:13:6,7:.,18.02,.	./.:0:.,.:.,.,.	0/0:8:4,4:.,11.09,.	0/0:5:2,3:.,6.93,.	0/0:10:5,5:.,13.86,.	0/0:5:2,3:.,6.93,.	0/0:10:5,5:.,13.86,.	0/0:8:4,4:.,11.09,.	./.:0:.,.:.,.,.	./.:0:.,.:.,.,.	0/0:9:4,5:.,12.48,.	0/0:8:4,4:.,11.09,.	0/0:8:4,4:.,11.09,.	0/0:10:5,5:.,13.86,.	0/0:22:11,11:.,30.5,.	0/0:20:10,10:.,27.73,.	0/0:11:5,6:.,15.25,.	0/0:15:7,8:.,20.79,.	0/0:6:3,3:.,8.32,.	0/0:8:4,4:.,11.09,.	0/0:21:10,11:.,29.11,.	0/0:9:4,5:.,12.48,.	0/0:17:8,9:.,23.57,.	0/0:8:4,4:.,11.09,.	0/0:11:5,6:.,15.25,.	0/0:18:9,9:.,24.95,.	0/0:9:4,5:.,12.48,.	./.:0:.,.:.,.,.	0/0:10:5,5:.,13.86,.	0/0:12:6,6:.,16.64,.	0/0:11:5,6:.,15.25,.	0/0:7:3,4:.,9.7,.	0/0:16:8,8:.,22.18,.	0/0:7:3,4:.,9.7,.	0/0:6:3,3:.,8.32,.	0/0:13:6,7:.,18.02,.
LG01	4074431	135752	C	T	.	PASS	NS=90;AF=0.933,0.067	GT:DP:AD:GL	0/0:14:7,7:.,19.41,.	0/0:8:4,4:.,11.09,.	0/0:16:8,8:.,22.18,.	1/0:21:12,9:.,29.11,.	0/0:46:23,23:.,63.77,.	0/0:22:11,11:.,30.5,.	1/0:21:11,10:.,29.11,.	0/0:19:9,10:.,26.34,.	0/0:38:19,19:.,52.68,.	0/0:21:10,11:.,29.11,.	0/0:31:15,16:.,42.98,.	0/0:45:22,23:.,62.38,.	0/0:48:24,24:.,66.54,.	0/0:57:28,29:.,79.02,.	0/0:33:16,17:.,45.75,.	0/0:38:19,19:.,52.68,.	0/0:40:20,20:.,55.45,.	./.:0:.,.:.,.,.	0/0:41:20,21:.,56.84,.	0/0:22:11,11:.,30.5,.	./.:0:.,.:.,.,.	0/0:21:10,11:.,29.11,.	1/0:53:25,28:.,73.47,.	./.:0:.,.:.,.,.	./.:0:.,.:.,.,.	0/0:31:15,16:.,42.98,.	1/1:18:9,9:.,24.95,.	0/0:37:18,19:.,51.29,.	1/0:27:13,14:.,37.43,.	0/0:15:7,8:.,20.79,.	0/0:14:7,7:.,19.41,.	1/0:32:18,14:.,44.36,.	0/0:35:17,18:.,48.52,.	0/0:32:16,16:.,44.36,.	./.:0:.,.:.,.,.	0/0:38:19,19:.,52.68,.	0/0:11:5,6:.,15.25,.	./.:0:.,.:.,.,.	0/0:40:20,20:.,55.45,.	0/0:28:14,14:.,38.82,.	0/0:12:6,6:.,16.64,.	0/0:38:19,19:.,52.68,.	1/0:20:8,12:.,27.73,.	1/0:32:17,15:.,44.36,.	0/0:8:4,4:.,11.09,.	./.:0:.,.:.,.,.	./.:0:.,.:.,.,.	1/1:15:7,8:.,20.79,.	0/0:33:16,17:.,45.75,.	0/0:23:11,12:.,31.88,.	0/0:19:9,10:.,26.34,.	0/0:15:7,8:.,20.79,.	0/0:12:6,6:.,16.64,.	0/0:12:6,6:.,16.64,.	0/0:15:7,8:.,20.79,.	0/0:13:6,7:.,18.02,.	0/0:11:5,6:.,15.25,.	0/0:23:11,12:.,31.88,.	0/0:18:9,9:.,24.95,.	0/0:15:7,8:.,20.79,.	1/0:9:6,3:.,12.48,.	0/0:11:5,6:.,15.25,.	0/0:21:10,11:.,29.11,.	0/0:18:9,9:.,24.95,.	0/0:12:6,6:.,16.64,.	0/0:9:4,5:.,12.48,.	0/0:12:6,6:.,16.64,.	0/0:16:8,8:.,22.18,.	0/0:9:4,5:.,12.48,.	0/0:13:6,7:.,18.02,.	0/0:11:5,6:.,15.25,.	0/0:11:5,6:.,15.25,.	0/0:7:3,4:.,9.7,.	0/0:14:7,7:.,19.41,.	0/0:9:4,5:.,12.48,.	0/0:7:3,4:.,9.7,.	0/0:7:3,4:.,9.7,.	0/0:22:11,11:.,30.5,.	0/0:7:3,4:.,9.7,.	0/0:15:7,8:.,20.79,.	0/0:17:8,9:.,23.57,.	0/0:13:6,7:.,18.02,.	0/0:26:13,13:.,36.04,.	0/0:22:11,11:.,30.5,.	0/0:22:11,11:.,30.5,.	0/0:22:11,11:.,30.5,.	0/0:18:9,9:.,24.95,.	0/0:23:11,12:.,31.88,.	0/0:28:14,14:.,38.82,.	0/0:14:7,7:.,19.41,.	0/0:20:10,10:.,27.73,.	0/0:9:4,5:.,12.48,.	./.:0:.,.:.,.,.	0/0:15:7,8:.,20.79,.	0/0:14:7,7:.,19.41,.	0/0:12:6,6:.,16.64,.	0/0:20:10,10:.,27.73,.	0/0:22:11,11:.,30.5,.	0/0:15:7,8:.,20.79,.
LG01	4214908	2905	T	G	.	PASS	NS=93;AF=0.995,0.005	GT:DP:AD:GL	0/0:12:6,6:.,16.64,.	0/0:16:8,8:.,22.18,.	0/0:23:11,12:.,31.88,.	0/0:15:7,8:.,20.79,.	0/0:34:17,17:.,47.13,.	0/0:29:14,15:.,40.2,.	0/0:13:6,7:.,18.02,.	0/0:34:17,17:.,47.13,.	0/0:29:14,15:.,40.2,.	0/0:25:12,13:.,34.66,.	0/0:23:11,12:.,31.88,.	0/0:32:16,16:.,44.36,.	0/0:32:16,16:.,44.36,.	0/0:28:14,14:.,38.82,.	0/0:35:17,18:.,48.52,.	0/0:24:12,12:.,33.27,.	0/0:23:11,12:.,31.88,.	0/0:38:19,19:.,52.68,.	0/0:31:15,16:.,42.98,.	0/0:32:16,16:.,44.36,.	0/0:29:14,15:.,40.2,.	0/0:29:14,15:.,40.2,.	0/0:29:14,15:.,40.2,.	0/0:31:15,16:.,42.98,.	0/0:28:14,14:.,38.82,.	0/0:19:9,10:.,26.34,.	0/0:15:7,8:.,20.79,.	0/0:23:11,12:.,31.88,.	0/0:26:13,13:.,36.04,.	0/0:12:6,6:.,16.64,.	0/0:11:5,6:.,15.25,.	0/0:16:8,8:.,22.18,.	0/0:17:8,9:.,23.57,.	0/0:25:12,13:.,34.66,.	0/0:14:7,7:.,19.41,.	0/0:12:6,6:.,16.64,.	0/0:25:12,13:.,34.66,.	0/0:19:9,10:.,26.34,.	0/0:12:6,6:.,16.64,.	0/0:19:9,10:.,26.34,.	0/0:17:8,9:.,23.57,.	0/0:15:7,8:.,20.79,.	0/0:19:9,10:.,26.34,.	0/0:16:8,8:.,22.18,.	0/0:13:6,7:.,18.02,.	0/0:16:8,8:.,22.18,.	0/0:28:14,14:.,38.82,.	0/0:17:8,9:.,23.57,.	0/0:14:7,7:.,19.41,.	0/0:14:7,7:.,19.41,.	0/0:9:4,5:.,12.48,.	0/0:13:6,7:.,18.02,.	0/0:9:4,5:.,12.48,.	./.:7:.,.:.,.,.	0/0:7:3,4:.,9.7,.	0/0:5:2,3:.,6.93,.	0/0:9:4,5:.,12.48,.	0/0:17:8,9:.,23.57,.	0/0:9:4,5:.,12.48,.	0/0:9:4,5:.,12.48,.	0/1:10:8,2:.,13.86,.	0/0:14:7,7:.,19.41,.	./.:13:.,.:.,.,.	0/0:11:5,6:.,15.25,.	0/0:18:9,9:.,24.95,.	0/0:10:5,5:.,13.86,.	./.:7:.,.:.,.,.	0/0:13:6,7:.,18.02,.	0/0:11:5,6:.,15.25,.	0/0:7:3,4:.,9.7,.	0/0:7:3,4:.,9.7,.	./.:0:.,.:.,.,.	./.:0:.,.:.,.,.	./.:0:.,.:.,.,.	0/0:6:3,3:.,8.32,.	0/0:26:13,13:.,36.04,.	0/0:9:4,5:.,12.48,.	0/0:13:6,7:.,18.02,.	0/0:13:6,7:.,18.02,.	0/0:7:3,4:.,9.7,.	0/0:14:7,7:.,19.41,.	0/0:13:6,7:.,18.02,.	0/0:9:4,5:.,12.48,.	0/0:16:8,8:.,22.18,.	0/0:13:6,7:.,18.02,.	0/0:12:6,6:.,16.64,.	0/0:22:11,11:.,30.5,.	0/0:14:7,7:.,19.41,.	0/0:19:9,10:.,26.34,.	0/0:11:5,6:.,15.25,.	0/0:11:5,6:.,15.25,.	0/0:11:5,6:.,15.25,.	0/0:6:3,3:.,8.32,.	0/0:12:6,6:.,16.64,.	0/0:5:2,3:.,6.93,.	0/0:19:9,10:.,26.34,.	0/0:12:6,6:.,16.64,.	0/0:20:10,10:.,27.73,.	0/0:16:8,8:.,22.18,.
LG01	4230094	2907	G	A	.	PASS	NS=98;AF=0.959,0.041	GT:DP:AD:GL	1/0:17:8,9:.,23.57,.	0/0:14:7,7:.,19.41,.	0/0:25:12,13:.,34.66,.	0/0:23:11,12:.,31.88,.	0/0:24:12,12:.,33.27,.	0/0:32:16,16:.,44.36,.	0/0:13:6,7:.,18.02,.	0/0:24:12,12:.,33.27,.	0/0:26:13,13:.,36.04,.	0/0:25:12,13:.,34.66,.	1/0:13:6,7:.,18.02,.	0/0:27:13,14:.,37.43,.	1/0:21:12,9:.,29.11,.	0/0:20:10,10:.,27.73,.	0/0:14:7,7:.,19.41,.	0/0:21:10,11:.,29.11,.	0/0:22:11,11:.,30.5,.	0/0:37:18,19:.,51.29,.	0/0:18:9,9:.,24.95,.	0/0:29:14,15:.,40.2,.	0/0:26:13,13:.,36.04,.	0/0:13:6,7:.,18.02,.	0/0:34:17,17:.,47.13,.	0/0:29:14,15:.,40.2,.	0/0:22:11,11:.,30.5,.	0/0:17:8,9:.,23.57,.	0/0:31:15,16:.,42.98,.	0/0:22:11,11:.,30.5,.	1/0:29:17,12:.,41.59,.	0/0:20:10,10:.,27.73,.	0/0:22:11,11:.,30.5,.	1/1:19:9,10:.,26.34,.	0/0:13:6,7:.,18.02,.	0/0:24:12,12:.,33.27,.	0/0:20:10,10:.,27.73,.	1/0:23:16,7:.,31.88,.	0/0:27:13,14:.,37.43,.	0/0:21:10,11:.,29.11,.	0/0:12:6,6:.,16.64,.	0/0:16:8,8:.,22.18,.	0/0:12:6,6:.,16.64,.	0/0:15:7,8:.,20.79,.	0/0:12:6,6:.,16.64,.	1/0:20:14,6:.,27.73,.	0/0:9:4,5:.,12.48,.	0/0:28:14,14:.,38.82,.	0/0:19:9,10:.,26.34,.	0/0:23:11,12:.,31.88,.	0/0:17:8,9:.,23.57,.	0/0:11:5,6:.,15.25,.	0/0:18:9,9:.,24.95,.	0/0:19:9,10:.,26.34,.	0/0:15:7,8:.,20.79,.	0/0:17:8,9:.,23.57,.	0/0:9:4,5:.,12.48,.	0/0:14:7,7:.,19.41,.	0/0:14:7,7:.,19.41,.	0/0:22:11,11:.,30.5,.	0/0:10:5,5:.,13.86,.	0/0:15:7,8:.,20.79,.	0/0:15:7,8:.,20.79,.	0/0:12:6,6:.,16.64,.	0/0:21:10,11:.,29.11,.	0/0:16:8,8:.,22.18,.	0/0:22:11,11:.,30.5,.	0/0:14:7,7:.,19.41,.	0/0:12:6,6:.,16.64,.	0/0:13:6,7:.,18.02,.	0/0:29:14,15:.,40.2,.	0/0:22:11,11:.,30.5,.	0/0:18:9,9:.,24.95,.	0/0:12:6,6:.,16.64,.	./.:0:.,.:.,.,.	0/0:9:4,5:.,12.48,.	0/0:13:6,7:.,18.02,.	0/0:32:16,16:.,44.36,.	0/0:23:11,12:.,31.88,.	0/0:26:13,13:.,36.04,.	0/0:32:16,16:.,44.36,.	0/0:9:4,5:.,12.48,.	0/0:28:14,14:.,38.82,.	0/0:21:10,11:.,29.11,.	0/0:19:9,10:.,26.34,.	0/0:20:10,10:.,27.73,.	0/0:12:6,6:.,16.64,.	0/0:25:12,13:.,34.66,.	0/0:23:11,12:.,31.88,.	0/0:25:12,13:.,34.66,.	0/0:21:10,11:.,29.11,.	0/0:10:5,5:.,13.86,.	0/0:17:8,9:.,23.57,.	0/0:21:10,11:.,29.11,.	0/0:12:6,6:.,16.64,.	0/0:27:13,14:.,37.43,.	0/0:19:9,10:.,26.34,.	0/0:19:9,10:.,26.34,.	0/0:33:16,17:.,45.75,.	0/0:18:9,9:.,24.95,.	0/0:18:9,9:.,24.95,.
LG01	4261053	2912	T	C	.	PASS	NS=93;AF=0.995,0.005	GT:DP:AD:GL	0/0:12:6,6:.,16.64,.	0/0:15:7,8:.,20.79,.	0/0:25:12,13:.,34.66,.	0/0:17:8,9:.,23.57,.	0/0:22:11,11:.,30.5,.	0/0:21:10,11:.,29.11,.	0/0:17:8,9:.,23.57,.	0/0:22:11,11:.,30.5,.	0/0:23:11,12:.,31.88,.	0/0:25:12,13:.,34.66,.	0/0:22:11,11:.,30.5,.	0/0:31:15,16:.,42.98,.	0/0:20:10,10:.,27.73,.	0/0:17:8,9:.,23.57,.	0/0:19:9,10:.,26.34,.	0/0:29:14,15:.,40.2,.	0/0:16:8,8:.,22.18,.	0/0:29:14,15:.,40.2,.	0/0:19:9,10:.,26.34,.	1/0:13:4,9:.,18.02,.	0/0:25:12,13:.,34.66,.	0/0:17:8,9:.,23.57,.	0/0:30:15,15:.,41.59,.	0/0:23:11,12:.,31.88,.	0/0:29:14,15:.,40.2,.	0/0:11:5,6:.,15.25,.	0/0:11:5,6:.,15.25,.	0/0:9:4,5:.,12.48,.	0/0:15:7,8:.,20.79,.	0/0:7:3,4:.,9.7,.	0/0:10:5,5:.,13.86,.	0/0:15:7,8:.,20.79,.	0/0:18:9,9:.,24.95,.	0/0:7:3,4:.,9.7,.	0/0:12:6,6:.,16.64,.	0/0:13:6,7:.,18.02,.	0/0:16:8,8:.,22.18,.	0/0:18:9,9:.,24.95,.	0/0:13:6,7:.,18.02,.	0/0:13:6,7:.,18.02,.	0/0:6:3,3:.,8.32,.	./.:0:.,.:.,.,.	0/0:7:3,4:.,9.7,.	0/0:10:5,5:.,13.86,.	./.:0:.,.:.,.,.	0/0:13:6,7:.,18.02,.	0/0:5:2,3:.,6.93,.	0/0:10:5,5:.,13.86,.	0/0:10:5,5:.,13.86,.	0/0:9:4,5:.,12.48,.	0/0:14:7,7:.,19.41,.	0/0:14:7,7:.,19.41,.	0/0:15:7,8:.,20.79,.	0/0:12:6,6:.,16.64,.	./.:0:.,.:.,.,.	0/0:8:4,4:.,11.09,.	0/0:10:5,5:.,13.86,.	0/0:17:8,9:.,23.57,.	0/0:10:5,5:.,13.86,.	0/0:5:2,3:.,6.93,.	0/0:11:5,6:.,15.25,.	./.:0:.,.:.,.,.	0/0:14:7,7:.,19.41,.	0/0:12:6,6:.,16.64,.	0/0:11:5,6:.,15.25,.	0/0:11:5,6:.,15.25,.	0/0:12:6,6:.,16.64,.	0/0:11:5,6:.,15.25,.	0/0:9:4,5:.,12.48,.	0/0:13:6,7:.,18.02,.	0/0:7:3,4:.,9.7,.	0/0:8:4,4:.,11.09,.	0/0:8:4,4:.,11.09,.	0/0:6:3,3:.,8.32,.	./.:0:.,.:.,.,.	0/0:13:6,7:.,18.02,.	0/0:13:6,7:.,18.02,.	0/0:21:10,11:.,29.11,.	0/0:19:9,10:.,26.34,.	./.:0:.,.:.,.,.	0/0:17:8,9:.,23.57,.	0/0:9:4,5:.,12.48,.	0/0:12:6,6:.,16.64,.	0/0:9:4,5:.,12.48,.	0/0:9:4,5:.,12.48,.	0/0:14:7,7:.,19.41,.	0/0:6:3,3:.,8.32,.	0/0:22:11,11:.,30.5,.	0/0:18:9,9:.,24.95,.	0/0:7:3,4:.,9.7,.	0/0:11:5,6:.,15.25,.	0/0:14:7,7:.,19.41,.	0/0:12:6,6:.,16.64,.	0/0:9:4,5:.,12.48,.	0/0:13:6,7:.,18.02,.	0/0:10:5,5:.,13.86,.	0/0:19:9,10:.,26.34,.	0/0:16:8,8:.,22.18,.	0/0:7:3,4:.,9.7,.
LG01	4408232	2927	T	C	.	PASS	NS=97;AF=0.809,0.191	GT:DP:AD:GL	1/0:18:5,13:.,24.95,.	1/0:37:17,20:.,51.29,.	0/0:28:14,14:.,38.82,.	1/0:41:19,22:.,56.84,.	0/0:46:23,23:.,63.77,.	0/0:48:24,24:.,66.54,.	0/0:26:13,13:.,36.04,.	1/1:47:23,24:.,65.16,.	1/1:41:20,21:.,56.84,.	1/0:47:26,21:.,65.16,.	0/0:39:19,20:.,54.07,.	0/0:49:24,25:.,67.93,.	1/1:49:24,25:.,67.93,.	0/0:43:21,22:.,59.61,.	0/0:52:26,26:.,72.09,.	1/0:33:13,20:.,45.75,.	0/0:44:22,22:.,61,.	0/0:56:28,28:.,77.63,.	0/0:36:18,18:.,49.91,.	1/0:45:15,30:.,62.38,.	0/0:57:28,29:.,79.02,.	0/0:26:13,13:.,36.04,.	0/0:44:22,22:.,61,.	1/0:41:25,16:.,56.84,.	1/0:44:27,17:.,61,.	0/0:27:13,14:.,37.43,.	1/0:34:18,16:.,47.13,.	1/1:38:19,19:.,52.68,.	1/0:28:13,15:.,38.82,.	0/0:38:19,19:.,52.68,.	0/0:32:16,16:.,44.36,.	1/0:25:16,9:.,34.66,.	0/0:25:12,13:.,34.66,.	1/0:38:21,17:.,52.68,.	1/0:33:16,17:.,45.75,.	0/0:27:13,14:.,37.43,.	0/0:38:19,19:.,52.68,.	1/0:35:22,13:.,48.52,.	1/0:31:16,15:.,42.98,.	1/0:30:20,10:.,41.59,.	1/0:23:11,12:.,31.88,.	1/1:34:17,17:.,47.13,.	1/0:21:6,15:.,29.11,.	1/0:37:18,19:.,51.29,.	1/0:8:5,3:.,11.09,.	1/0:31:18,13:.,42.98,.	1/0:36:23,13:.,49.91,.	0/0:43:21,22:.,59.61,.	0/0:29:14,15:.,40.2,.	1/1:21:10,11:.,29.11,.	0/0:12:6,6:.,16.64,.	0/0:28:14,14:.,38.82,.	0/0:21:10,11:.,29.11,.	0/0:16:8,8:.,22.18,.	0/0:10:5,5:.,13.86,.	0/0:9:4,5:.,12.48,.	0/0:17:8,9:.,23.57,.	1/0:19:9,10:.,26.34,.	0/0:13:6,7:.,18.02,.	0/0:16:8,8:.,22.18,.	0/0:19:9,10:.,26.34,.	1/0:11:6,5:.,15.25,.	0/0:25:12,13:.,34.66,.	0/0:18:9,9:.,24.95,.	0/0:20:10,10:.,27.73,.	0/0:15:7,8:.,20.79,.	./.:0:.,.:.,.,.	0/0:20:10,10:.,27.73,.	0/0:27:13,14:.,37.43,.	0/0:27:13,14:.,37.43,.	0/0:13:6,7:.,18.02,.	0/0:21:10,11:.,29.11,.	0/0:8:4,4:.,11.09,.	0/0:11:5,6:.,15.25,.	0/0:14:7,7:.,19.41,.	0/0:29:14,15:.,40.2,.	0/0:20:10,10:.,27.73,.	0/0:30:15,15:.,41.59,.	0/0:18:9,9:.,24.95,.	./.:0:.,.:.,.,.	0/0:15:7,8:.,20.79,.	0/0:20:10,10:.,27.73,.	0/0:21:10,11:.,29.11,.	0/0:24:12,12:.,33.27,.	0/0:22:11,11:.,30.5,.	0/0:25:12,13:.,34.66,.	0/0:15:7,8:.,20.79,.	0/0:31:15,16:.,42.98,.	0/0:27:13,14:.,37.43,.	0/0:13:6,7:.,18.02,.	0/0:11:5,6:.,15.25,.	0/0:20:10,10:.,27.73,.	0/0:10:5,5:.,13.86,.	1/0:15:6,9:.,20.79,.	0/0:15:7,8:.,20.79,.	0/0:25:12,13:.,34.66,.	0/0:23:11,12:.,31.88,.	0/0:28:14,14:.,38.82,.	0/0:25:12,13:.,34.66,.
LG01	4429814	2930	T	C	.	PASS	NS=95;AF=0.589,0.411	GT:DP:AD:GL	1/1:10:5,5:.,13.86,.	1/0:10:3,7:.,13.86,.	1/1:18:9,9:.,24.95,.	1/1:19:9,10:.,26.34,.	1/0:32:16,16:.,44.36,.	1/0:28:16,12:.,38.82,.	1/1:15:7,8:.,20.79,.	1/1:30:15,15:.,41.59,.	1/1:33:16,17:.,45.75,.	1/0:38:21,17:.,52.68,.	1/0:31:14,17:.,42.98,.	1/1:31:15,16:.,42.98,.	1/1:30:15,15:.,41.59,.	1/0:37:22,15:.,51.29,.	1/0:28:17,11:.,38.82,.	1/0:36:19,17:.,49.91,.	0/0:30:15,15:.,41.59,.	0/0:44:22,22:.,61,.	0/0:29:14,15:.,40.2,.	1/0:33:21,12:.,45.75,.	0/0:33:16,17:.,45.75,.	0/0:30:15,15:.,41.59,.	1/1:31:15,16:.,42.98,.	0/0:34:17,17:.,47.13,.	1/0:32:16,16:.,44.36,.	1/0:21:13,8:.,29.11,.	1/0:26:14,12:.,36.04,.	1/1:24:12,12:.,33.27,.	1/1:25:12,13:.,34.66,.	1/1:21:10,11:.,29.11,.	1/0:13:6,7:.,18.02,.	1/1:21:10,11:.,29.11,.	1/0:13:5,8:.,18.02,.	1/0:21:13,8:.,29.11,.	1/1:14:7,7:.,19.41,.	1/0:20:10,10:.,27.73,.	1/1:22:11,11:.,30.5,.	1/0:27:12,15:.,37.43,.	1/0:28:19,9:.,38.82,.	1/1:21:10,11:.,29.11,.	1/1:22:11,11:.,30.5,.	1/1:26:13,13:.,36.04,.	1/1:13:6,7:.,18.02,.	1/0:20:8,12:.,27.73,.	1/0:8:3,5:.,11.09,.	1/0:18:8,10:.,24.95,.	1/0:29:13,16:.,40.2,.	1/0:25:9,16:.,34.66,.	1/1:21:10,11:.,29.11,.	1/1:15:7,8:.,20.79,.	0/0:20:10,10:.,27.73,.	0/0:22:11,11:.,30.5,.	1/0:19:13,6:.,26.34,.	1/1:9:4,5:.,12.48,.	0/0:14:7,7:.,19.41,.	0/0:9:4,5:.,12.48,.	0/0:10:5,5:.,13.86,.	1/0:10:5,5:.,13.86,.	0/0:9:4,5:.,12.48,.	0/0:15:7,8:.,20.79,.	0/0:12:6,6:.,16.64,.	1/0:12:7,5:.,16.64,.	0/0:12:6,6:.,16.64,.	0/0:14:7,7:.,19.41,.	0/0:8:4,4:.,11.09,.	0/0:9:4,5:.,12.48,.	0/0:11:5,6:.,15.25,.	0/0:8:4,4:.,11.09,.	1/1:10:5,5:.,13.86,.	0/0:10:5,5:.,13.86,.	0/0:7:3,4:.,9.7,.	0/0:9:4,5:.,12.48,.	./.:6:.,.:.,.,.	./.:6:.,.:.,.,.	0/0:12:6,6:.,16.64,.	1/1:13:6,7:.,18.02,.	1/0:16:11,5:.,22.18,.	0/0:13:6,7:.,18.02,.	1/0:17:7,10:.,23.57,.	./.:0:.,.:.,.,.	0/0:17:8,9:.,23.57,.	0/0:13:6,7:.,18.02,.	0/0:15:7,8:.,20.79,.	0/0:14:7,7:.,19.41,.	0/0:17:8,9:.,23.57,.	0/0:11:5,6:.,15.25,.	0/0:13:6,7:.,18.02,.	0/0:12:6,6:.,16.64,.	0/0:15:7,8:.,20.79,.	./.:0:.,.:.,.,.	0/0:10:5,5:.,13.86,.	1/0:15:12,3:.,20.79,.	0/0:11:5,6:.,15.25,.	1/0:13:8,5:.,18.02,.	0/0:8:4,4:.,11.09,.	0/0:12:6,6:.,16.64,.	0/0:14:7,7:.,19.41,.	0/0:13:6,7:.,18.02,.	0/0:6:3,3:.,8.32,.
LG01	5103495	83266	C	T	.	PASS	NS=64;AF=0.539,0.461	GT:DP:AD:GL	0/0:7:3,4:.,9.7,.	1/1:11:5,6:.,15.25,.	0/1:13:8,5:.,18.02,.	./.:0:.,.:.,.,.	0/0:8:4,4:.,11.09,.	1/1:6:3,3:.,8.32,.	0/1:5:3,2:.,6.93,.	0/0:15:7,8:.,20.79,.	0/1:11:6,5:.,15.25,.	0/1:11:8,3:.,15.25,.	0/1:8:2,6:.,11.09,.	0/0:9:4,5:.,12.48,.	1/1:6:3,3:.,8.32,.	0/0:8:4,4:.,11.09,.	0/0:7:3,4:.,9.7,.	0/0:14:7,7:.,19.41,.	0/1:14:8,6:.,19.41,.	0/1:9:5,4:.,12.48,.	1/1:10:5,5:.,13.86,.	./.:5:.,.:.,.,.	0/1:11:5,6:.,15.25,.	./.:0:.,.:.,.,.	0/0:17:8,9:.,23.57,.	0/0:7:3,4:.,9.7,.	0/0:7:3,4:.,9.7,.	0/1:6:3,3:.,8.32,.	0/1:9:5,4:.,12.48,.	0/0:7:3,4:.,9.7,.	1/1:8:4,4:.,11.09,.	./.:6:.,.:.,.,.	./.:0:.,.:.,.,.	0/1:6:4,2:.,8.32,.	./.:0:.,.:.,.,.	./.:0:.,.:.,.,.	0/1:5:3,2:.,6.93,.	./.:0:.,.:.,.,.	0/1:6:4,2:.,9.7,.	./.:5:.,.:.,.,.	0/0:9:4,5:.,12.48,.	0/1:7:5,2:.,9.7,.	0/1:7:3,4:.,9.7,.	0/0:5:2,3:.,6.93,.	./.:0:.,.:.,.,.	./.:0:.,.:.,.,.	0/1:5:3,2:.,6.93,.	0/0:10:5,5:.,13.86,.	0/1:8:6,2:.,11.09,.	0/0:13:6,7:.,18.02,.	0/0:13:6,7:.,18.02,.	./.:0:.,.:.,.,.	0/1:7:3,4:.,9.7,.	0/0:6:3,3:.,8.32,.	1/1:8:4,4:.,11.09,.	./.:0:.,.:.,.,.	./.:0:.,.:.,.,.	./.:0:.,.:.,.,.	0/1:6:3,3:.,8.32,.	./.:0:.,.:.,.,.	1/1:9:4,5:.,12.48,.	0/1:5:3,2:.,6.93,.	./.:7:.,.:.,.,.	1/1:5:2,3:.,6.93,.	./.:0:.,.:.,.,.	./.:0:.,.:.,.,.	0/0:7:3,4:.,9.7,.	./.:0:.,.:.,.,.	1/1:8:4,4:.,11.09,.	0/1:7:4,3:.,9.7,.	0/1:9:2,7:.,12.48,.	0/0:9:4,5:.,12.48,.	1/1:8:4,4:.,11.09,.	0/0:5:2,3:.,6.93,.	./.:0:.,.:.,.,.	./.:0:.,.:.,.,.	./.:0:.,.:.,.,.	./.:0:.,.:.,.,.	./.:0:.,.:.,.,.	./.:0:.,.:.,.,.	./.:6:.,.:.,.,.	./.:0:.,.:.,.,.	1/1:6:3,3:.,8.32,.	./.:0:.,.:.,.,.	1/1:5:2,3:.,6.93,.	0/1:6:4,2:.,8.32,.	0/1:8:3,5:.,11.09,.	1/1:5:2,3:.,6.93,.	./.:0:.,.:.,.,.	1/1:7:3,4:.,9.7,.	./.:6:.,.:.,.,.	0/1:7:4,3:.,9.7,.	./.:0:.,.:.,.,.	./.:6:.,.:.,.,.	./.:6:.,.:.,.,.	1/1:5:2,3:.,6.93,.	0/1:8:5,3:.,11.09,.	0/1:6:3,3:.,8.32,.	0/1:5:1,4:.,8.32,.	0/1:7:2,5:.,9.7,.	./.:0:.,.:.,.,.
LG01	5202968	2990	G	A	.	PASS	NS=95;AF=0.995,0.005	GT:DP:AD:GL	0/0:19:9,10:.,26.34,.	0/0:18:9,9:.,24.95,.	0/0:27:13,14:.,37.43,.	0/0:24:12,12:.,33.27,.	0/0:29:14,15:.,40.2,.	0/0:39:19,20:.,54.07,.	0/0:20:10,10:.,27.73,.	0/0:23:11,12:.,31.88,.	0/0:44:22,22:.,61,.	0/0:43:21,22:.,59.61,.	0/0:36:18,18:.,49.91,.	0/0:26:13,13:.,36.04,.	0/0:27:13,14:.,37.43,.	0/0:21:10,11:.,29.11,.	0/0:28:14,14:.,38.82,.	0/0:26:13,13:.,36.04,.	0/0:22:11,11:.,30.5,.	0/0:44:22,22:.,61,.	0/0:25:12,13:.,34.66,.	0/0:15:7,8:.,20.79,.	0/0:24:12,12:.,33.27,.	0/0:25:12,13:.,34.66,.	0/0:33:16,17:.,45.75,.	0/0:28:14,14:.,38.82,.	0/0:24:12,12:.,33.27,.	0/0:16:8,8:.,22.18,.	0/0:22:11,11:.,30.5,.	0/0:19:9,10:.,26.34,.	0/0:24:12,12:.,33.27,.	0/0:22:11,11:.,30.5,.	0/0:17:8,9:.,23.57,.	0/0:11:5,6:.,15.25,.	0/0:17:8,9:.,23.57,.	0/0:16:8,8:.,22.18,.	0/0:18:9,9:.,24.95,.	0/0:19:9,10:.,26.34,.	0/0:15:7,8:.,20.79,.	0/0:33:16,17:.,45.75,.	0/0:9:4,5:.,12.48,.	0/0:18:9,9:.,24.95,.	0/0:8:4,4:.,11.09,.	0/0:10:5,5:.,13.86,.	0/0:10:5,5:.,13.86,.	0/0:21:10,11:.,29.11,.	./.:0:.,.:.,.,.	0/0:11:5,6:.,15.25,.	0/0:28:14,14:.,38.82,.	0/0:11:5,6:.,15.25,.	0/0:18:9,9:.,24.95,.	0/0:6:3,3:.,8.32,.	0/0:15:7,8:.,20.79,.	0/0:9:4,5:.,12.48,.	0/0:22:11,11:.,30.5,.	0/0:11:5,6:.,15.25,.	0/0:11:5,6:.,15.25,.	0/0:11:5,6:.,15.25,.	0/0:7:3,4:.,9.7,.	0/0:14:7,7:.,19.41,.	0/0:13:6,7:.,18.02,.	0/0:15:7,8:.,20.79,.	0/1:9:7,2:.,12.48,.	./.:0:.,.:.,.,.	0/0:14:7,7:.,19.41,.	0/0:15:7,8:.,20.79,.	0/0:15:7,8:.,20.79,.	0/0:8:4,4:.,11.09,.	0/0:12:6,6:.,16.64,.	0/0:16:8,8:.,22.18,.	0/0:17:8,9:.,23.57,.	0/0:18:9,9:.,24.95,.	0/0:16:8,8:.,22.18,.	0/0:7:3,4:.,9.7,.	./.:0:.,.:.,.,.	0/0:10:5,5:.,13.86,.	./.:0:.,.:.,.,.	0/0:19:9,10:.,26.34,.	0/0:22:11,11:.,30.5,.	0/0:23:11,12:.,31.88,.	0/0:24:12,12:.,33.27,.	0/0:7:3,4:.,9.7,.	0/0:17:8,9:.,23.57,.	0/0:15:7,8:.,20.79,.	0/0:22:11,11:.,30.5,.	0/0:21:10,11:.,29.11,.	0/0:23:11,12:.,31.88,.	0/0:19:9,10:.,26.34,.	0/0:28:14,14:.,38.82,.	0/0:22:11,11:.,30.5,.	0/0:25:12,13:.,34.66,.	0/0:10:5,5:.,13.86,.	0/0:11:5,6:.,15.25,.	0/0:23:11,12:.,31.88,.	0/0:7:3,4:.,9.7,.	0/0:15:7,8:.,20.79,.	0/0:18:9,9:.,24.95,.	0/0:20:10,10:.,27.73,.	0/0:19:9,10:.,26.34,.	0/0:18:9,9:.,24.95,.	0/0:16:8,8:.,22.18,.
LG01	5264640	2995	G	C	.	PASS	NS=83;AF=0.994,0.006	GT:DP:AD:GL	0/0:9:4,5:.,12.48,.	0/0:11:5,6:.,15.25,.	0/0:10:5,5:.,13.86,.	0/0:11:5,6:.,15.25,.	0/0:16:8,8:.,22.18,.	0/0:16:8,8:.,22.18,.	0/0:6:3,3:.,8.32,.	0/0:17:8,9:.,23.57,.	0/0:15:7,8:.,20.79,.	0/0:17:8,9:.,23.57,.	0/0:22:11,11:.,30.5,.	0/0:16:8,8:.,22.18,.	0/0:19:9,10:.,26.34,.	0/0:25:12,13:.,34.66,.	0/0:24:12,12:.,33.27,.	0/0:17:8,9:.,23.57,.	0/0:12:6,6:.,16.64,.	0/0:20:10,10:.,27.73,.	0/0:16:8,8:.,22.18,.	0/0:18:9,9:.,24.95,.	0/0:23:11,12:.,31.88,.	0/0:13:6,7:.,18.02,.	0/0:16:8,8:.,22.18,.	0/0:26:13,13:.,36.04,.	0/0:14:7,7:.,19.41,.	0/0:12:6,6:.,16.64,.	0/0:10:5,5:.,13.86,.	0/0:11:5,6:.,15.25,.	0/0:13:6,7:.,18.02,.	0/0:9:4,5:.,12.48,.	0/0:8:4,4:.,11.09,.	0/0:8:4,4:.,11.09,.	0/0:5:2,3:.,6.93,.	0/0:12:6,6:.,16.64,.	0/0:12:6,6:.,16.64,.	./.:0:.,.:.,.,.	0/0:11:5,6:.,15.25,.	0/0:10:5,5:.,13.86,.	0/0:11:5,6:.,15.25,.	0/0:15:7,8:.,20.79,.	0/0:12:6,6:.,16.64,.	0/0:13:6,7:.,18.02,.	0/0:10:5,5:.,13.86,.	0/0:6:3,3:.,8.32,.	./.:0:.,.:.,.,.	0/0:15:7,8:.,20.79,.	0/1:12:3,9:.,16.64,.	0/0:16:8,8:.,22.18,.	0/0:8:4,4:.,11.09,.	./.:0:.,.:.,.,.	0/0:9:4,5:.,12.48,.	0/0:7:3,4:.,9.7,.	0/0:5:2,3:.,6.93,.	0/0:5:2,3:.,6.93,.	0/0:8:4,4:.,11.09,.	./.:0:.,.:.,.,.	0/0:7:3,4:.,9.7,.	./.:0:.,.:.,.,.	./.:0:.,.:.,.,.	0/0:12:6,6:.,16.64,.	./.:0:.,.:.,.,.	0/0:7:3,4:.,9.7,.	0/0:6:3,3:.,8.32,.	0/0:8:4,4:.,11.09,.	0/0:6:3,3:.,8.32,.	0/0:5:2,3:.,6.93,.	./.:0:.,.:.,.,.	0/0:7:3,4:.,9.7,.	0/0:8:4,4:.,11.09,.	0/0:7:3,4:.,9.7,.	./.:0:.,.:.,.,.	./.:0:.,.:.,.,.	./.:0:.,.:.,.,.	0/0:6:3,3:.,8.32,.	0/0:7:3,4:.,9.7,.	0/0:13:6,7:.,18.02,.	0/0:10:5,5:.,13.86,.	0/0:10:5,5:.,13.86,.	0/0:13:6,7:.,18.02,.	./.:0:.,.:.,.,.	0/0:12:6,6:.,16.64,.	./.:0:.,.:.,.,.	0/0:5:2,3:.,6.93,.	0/0:8:4,4:.,11.09,.	./.:0:.,.:.,.,.	0/0:7:3,4:.,9.7,.	0/0:11:5,6:.,15.25,.	0/0:8:4,4:.,11.09,.	0/0:11:5,6:.,15.25,.	./.:0:.,.:.,.,.	0/0:5:2,3:.,6.93,.	0/0:5:2,3:.,6.93,.	0/0:5:2,3:.,6.93,.	0/0:10:5,5:.,13.86,.	0/0:8:4,4:.,11.09,.	0/0:10:5,5:.,13.86,.	0/0:7:3,4:.,9.7,.	0/0:8:4,4:.,11.09,.	./.:0:.,.:.,.,.
LG01	5489773	3022	C	T	.	PASS	NS=98;AF=0.995,0.005	GT:DP:AD:GL	0/0:8:4,4:.,11.09,.	0/0:16:8,8:.,22.18,.	0/0:23:11,12:.,31.88,.	0/0:24:12,12:.,33.27,.	0/0:28:14,14:.,38.82,.	1/0:27:7,20:.,37.43,.	0/0:16:8,8:.,22.18,.	0/0:42:21,21:.,58.22,.	0/0:27:13,14:.,37.43,.	0/0:31:15,16:.,42.98,.	0/0:22:11,11:.,30.5,.	0/0:30:15,15:.,41.59,.	0/0:37:18,19:.,51.29,.	0/0:33:16,17:.,45.75,.	0/0:32:16,16:.,44.36,.	0/0:36:18,18:.,49.91,.	0/0:19:9,10:.,26.34,.	0/0:38:19,19:.,52.68,.	0/0:27:13,14:.,37.43,.	0/0:29:14,15:.,40.2,.	0/0:34:17,17:.,47.13,.	0/0:22:11,11:.,30.5,.	0/0:31:15,16:.,42.98,.	0/0:21:10,11:.,29.11,.	0/0:42:21,21:.,58.22,.	0/0:25:12,13:.,34.66,.	0/0:17:8,9:.,23.57,.	0/0:24:12,12:.,33.27,.	0/0:29:14,15:.,40.2,.	0/0:22:11,11:.,30.5,.	0/0:15:7,8:.,20.79,.	0/0:12:6,6:.,16.64,.	0/0:14:7,7:.,19.41,.	0/0:21:10,11:.,29.11,.	0/0:20:10,10:.,27.73,.	0/0:18:9,9:.,24.95,.	0/0:23:11,12:.,31.88,.	0/0:36:18,18:.,49.91,.	0/0:13:6,7:.,18.02,.	0/0:26:13,13:.,36.04,.	0/0:19:9,10:.,26.34,.	0/0:21:10,11:.,29.11,.	0/0:23:11,12:.,31.88,.	0/0:30:15,15:.,41.59,.	0/0:14:7,7:.,19.41,.	0/0:13:6,7:.,18.02,.	0/0:25:12,13:.,34.66,.	0/0:26:13,13:.,36.04,.	0/0:26:13,13:.,36.04,.	0/0:15:7,8:.,20.79,.	0/0:15:7,8:.,20.79,.	0/0:13:6,7:.,18.02,.	0/0:19:9,10:.,26.34,.	0/0:6:3,3:.,8.32,.	0/0:11:5,6:.,15.25,.	0/0:8:4,4:.,11.09,.	0/0:9:4,5:.,12.48,.	0/0:12:6,6:.,16.64,.	0/0:7:3,4:.,9.7,.	0/0:11:5,6:.,15.25,.	0/0:18:9,9:.,24.95,.	0/0:7:3,4:.,9.7,.	0/0:15:7,8:.,20.79,.	0/0:10:5,5:.,13.86,.	0/0:7:3,4:.,9.7,.	0/0:9:4,5:.,12.48,.	0/0:13:6,7:.,18.02,.	0/0:11:5,6:.,15.25,.	0/0:11:5,6:.,15.25,.	0/0:12:6,6:.,16.64,.	0/0:10:5,5:.,13.86,.	0/0:10:5,5:.,13.86,.	0/0:6:3,3:.,8.32,.	0/0:12:6,6:.,16.64,.	0/0:10:5,5:.,13.86,.	0/0:16:8,8:.,22.18,.	0/0:16:8,8:.,22.18,.	0/0:24:12,12:.,33.27,.	0/0:14:7,7:.,19.41,.	0/0:5:2,3:.,6.93,.	0/0:19:9,10:.,26.34,.	0/0:6:3,3:.,8.32,.	0/0:9:4,5:.,12.48,.	0/0:16:8,8:.,22.18,.	0/0:12:6,6:.,16.64,.	0/0:11:5,6:.,15.25,.	0/0:8:4,4:.,11.09,.	0/0:15:7,8:.,20.79,.	0/0:18:9,9:.,24.95,.	./.:0:.,.:.,.,.	0/0:8:4,4:.,11.09,.	0/0:9:4,5:.,12.48,.	0/0:12:6,6:.,16.64,.	0/0:12:6,6:.,16.64,.	0/0:15:7,8:.,20.79,.	0/0:14:7,7:.,19.41,.	0/0:9:4,5:.,12.48,.	0/0:17:8,9:.,23.57,.	0/0:5:2,3:.,6.93,.
LG01	5690754	3044	C	T	.	PASS	NS=95;AF=0.689,0.311	GT:DP:AD:GL	1/0:16:8,8:.,22.18,.	0/0:13:6,7:.,18.02,.	0/0:17:8,9:.,23.57,.	0/0:13:6,7:.,18.02,.	0/0:25:12,13:.,34.66,.	1/0:31:21,10:.,42.98,.	1/0:14:7,7:.,19.41,.	1/0:33:15,18:.,45.75,.	0/0:24:12,12:.,33.27,.	1/0:23:8,15:.,31.88,.	1/1:28:14,14:.,38.82,.	1/1:20:10,10:.,27.73,.	1/1:36:18,18:.,49.91,.	1/0:18:7,11:.,24.95,.	1/1:30:15,15:.,41.59,.	1/0:21:7,14:.,29.11,.	0/0:25:12,13:.,34.66,.	0/0:37:18,19:.,51.29,.	1/0:27:15,12:.,37.43,.	0/0:21:10,11:.,29.11,.	0/0:34:17,17:.,47.13,.	1/0:28:14,14:.,38.82,.	1/1:35:17,18:.,48.52,.	1/1:21:10,11:.,29.11,.	1/1:31:15,16:.,42.98,.	1/1:14:7,7:.,19.41,.	1/1:20:10,10:.,27.73,.	1/0:22:11,11:.,30.5,.	1/1:18:9,9:.,24.95,.	1/1:20:10,10:.,27.73,.	1/0:23:12,11:.,31.88,.	0/0:13:6,7:.,18.02,.	0/0:17:8,9:.,23.57,.	0/0:17:8,9:.,23.57,.	1/1:14:7,7:.,19.41,.	1/0:13:9,4:.,18.02,.	1/1:22:11,11:.,30.5,.	1/0:17:8,9:.,23.57,.	1/0:12:3,9:.,16.64,.	1/0:20:16,4:.,27.73,.	0/0:8:4,4:.,11.09,.	1/1:18:9,9:.,24.95,.	0/0:14:7,7:.,19.41,.	1/0:24:11,13:.,33.27,.	1/0:5:3,2:.,6.93,.	0/0:18:9,9:.,24.95,.	0/0:19:9,10:.,26.34,.	1/1:15:7,8:.,20.79,.	1/0:12:7,5:.,16.64,.	./.:0:.,.:.,.,.	0/0:12:6,6:.,16.64,.	0/0:12:6,6:.,16.64,.	0/0:18:9,9:.,24.95,.	0/0:10:5,5:.,13.86,.	0/0:8:4,4:.,11.09,.	0/0:5:2,3:.,6.93,.	1/0:5:3,2:.,8.32,.	0/0:13:6,7:.,18.02,.	0/0:8:4,4:.,11.09,.	1/0:9:6,3:.,12.48,.	1/0:9:4,5:.,12.48,.	0/0:5:2,3:.,6.93,.	0/0:16:8,8:.,22.18,.	1/0:12:5,7:.,16.64,.	0/0:17:8,9:.,23.57,.	0/0:7:3,4:.,9.7,.	0/0:10:5,5:.,13.86,.	1/0:14:6,8:.,19.41,.	0/0:10:5,5:.,13.86,.	0/0:10:5,5:.,13.86,.	0/0:8:4,4:.,11.09,.	./.:5:.,.:.,.,.	0/0:5:2,3:.,6.93,.	./.:0:.,.:.,.,.	0/0:5:2,3:.,6.93,.	0/0:16:8,8:.,22.18,.	1/0:14:9,5:.,19.41,.	1/0:15:7,8:.,20.79,.	0/0:17:8,9:.,23.57,.	./.:0:.,.:.,.,.	0/0:21:10,11:.,29.11,.	0/0:9:4,5:.,12.48,.	0/0:11:5,6:.,15.25,.	0/0:10:5,5:.,13.86,.	1/0:12:5,7:.,16.64,.	0/0:10:5,5:.,13.86,.	0/0:19:9,10:.,26.34,.	0/0:11:5,6:.,15.25,.	0/0:14:7,7:.,19.41,.	0/0:6:3,3:.,8.32,.	0/0:12:6,6:.,16.64,.	0/0:17:8,9:.,23.57,.	0/0:6:3,3:.,8.32,.	1/0:9:6,3:.,12.48,.	0/0:7:3,4:.,9.7,.	1/0:5:4,1:.,8.32,.	0/0:23:11,12:.,31.88,.	0/0:12:6,6:.,16.64,.	1/0:10:4,6:.,13.86,.
LG01	5748302	3058	A	G	.	PASS	NS=94;AF=0.867,0.133	GT:DP:AD:GL	0/0:18:9,9:.,24.95,.	./.:15:.,.:.,.,.	0/0:27:13,14:.,37.43,.	1/0:26:14,12:.,36.04,.	1/0:19:8,11:.,26.34,.	0/0:20:10,10:.,27.73,.	0/0:18:9,9:.,24.95,.	1/0:14:10,4:.,19.41,.	0/0:25:12,13:.,34.66,.	0/0:31:15,16:.,42.98,.	0/0:25:12,13:.,34.66,.	0/0:38:19,19:.,52.68,.	1/0:16:6,10:.,22.18,.	0/0:11:5,6:.,15.25,.	1/0:17:6,11:.,23.57,.	0/0:15:7,8:.,20.79,.	1/0:11:4,7:.,15.25,.	1/0:27:15,12:.,37.43,.	0/0:25:12,13:.,34.66,.	0/0:14:7,7:.,19.41,.	0/0:17:8,9:.,23.57,.	1/0:20:4,16:.,27.73,.	0/0:37:18,19:.,51.29,.	1/0:22:10,12:.,30.5,.	0/0:25:12,13:.,34.66,.	1/0:5:2,3:.,8.32,.	1/0:21:8,13:.,29.11,.	1/0:21:11,10:.,29.11,.	0/0:18:9,9:.,24.95,.	./.:0:.,.:.,.,.	1/1:13:6,7:.,18.02,.	1/0:7:5,2:.,9.7,.	0/0:14:7,7:.,19.41,.	1/0:7:1,6:.,11.09,.	0/0:7:3,4:.,9.7,.	1/0:9:5,4:.,12.48,.	1/0:14:8,6:.,19.41,.	0/0:14:7,7:.,19.41,.	0/0:9:4,5:.,12.48,.	1/0:7:4,3:.,9.7,.	1/0:5:3,2:.,6.93,.	1/1:11:5,6:.,15.25,.	0/0:5:2,3:.,6.93,.	1/0:9:5,4:.,12.48,.	./.:0:.,.:.,.,.	0/0:8:4,4:.,11.09,.	1/0:15:11,4:.,20.79,.	0/0:12:6,6:.,16.64,.	0/0:14:7,7:.,19.41,.	1/0:10:4,6:.,13.86,.	0/0:17:8,9:.,23.57,.	0/0:21:10,11:.,29.11,.	0/0:20:10,10:.,27.73,.	0/0:12:6,6:.,16.64,.	./.:0:.,.:.,.,.	0/0:11:5,6:.,15.25,.	0/0:6:3,3:.,8.32,.	0/0:22:11,11:.,30.5,.	0/0:13:6,7:.,18.02,.	0/0:18:9,9:.,24.95,.	0/0:12:6,6:.,16.64,.	0/0:6:3,3:.,8.32,.	0/0:29:14,15:.,40.2,.	0/0:13:6,7:.,18.02,.	0/0:34:17,17:.,47.13,.	0/0:6:3,3:.,8.32,.	0/0:11:5,6:.,15.25,.	0/0:14:7,7:.,19.41,.	0/0:19:9,10:.,26.34,.	0/0:17:8,9:.,23.57,.	0/0:5:2,3:.,6.93,.	0/0:9:4,5:.,12.48,.	0/0:11:5,6:.,15.25,.	0/0:10:5,5:.,13.86,.	./.:0:.,.:.,.,.	0/0:24:12,12:.,33.27,.	0/0:18:9,9:.,24.95,.	0/0:27:13,14:.,37.43,.	0/0:20:10,10:.,27.73,.	0/0:9:4,5:.,12.48,.	0/0:20:10,10:.,27.73,.	0/0:21:10,11:.,29.11,.	0/0:11:5,6:.,15.25,.	0/0:13:6,7:.,18.02,.	0/0:15:7,8:.,20.79,.	0/0:20:10,10:.,27.73,.	0/0:14:7,7:.,19.41,.	0/0:14:7,7:.,19.41,.	0/0:14:7,7:.,19.41,.	0/0:8:4,4:.,11.09,.	0/0:17:8,9:.,23.57,.	0/0:9:4,5:.,12.48,.	0/0:12:6,6:.,16.64,.	0/0:22:11,11:.,30.5,.	0/0:20:10,10:.,27.73,.	0/0:12:6,6:.,16.64,.	0/0:25:12,13:.,34.66,.	0/0:30:15,15:.,41.59,.	0/0:21:10,11:.,29.11,.
LG01	5782908	3068	G	A	.	PASS	NS=96;AF=0.953,0.047	GT:DP:AD:GL	0/0:10:5,5:.,13.86,.	0/0:15:7,8:.,20.79,.	0/0:17:8,9:.,23.57,.	0/0:19:9,10:.,26.34,.	0/0:32:16,16:.,44.36,.	0/0:35:17,18:.,48.52,.	0/0:12:6,6:.,16.64,.	0/0:22:11,11:.,30.5,.	0/0:28:14,14:.,38.82,.	0/0:33:16,17:.,45.75,.	0/0:30:15,15:.,41.59,.	0/0:25:12,13:.,34.66,.	0/1:42:22,20:.,58.22,.	0/0:29:14,15:.,40.2,.	0/0:30:15,15:.,41.59,.	0/0:30:15,15:.,41.59,.	0/0:25:12,13:.,34.66,.	0/0:31:15,16:.,42.98,.	0/0:24:12,12:.,33.27,.	0/0:32:16,16:.,44.36,.	0/0:40:20,20:.,55.45,.	0/0:33:16,17:.,45.75,.	0/0:30:15,15:.,41.59,.	0/1:30:17,13:.,41.59,.	0/0:29:14,15:.,40.2,.	0/1:18:11,7:.,24.95,.	0/1:29:14,15:.,40.2,.	0/1:22:10,12:.,30.5,.	0/0:16:8,8:.,22.18,.	0/1:20:10,10:.,27.73,.	0/0:22:11,11:.,30.5,.	0/0:21:10,11:.,29.11,.	0/0:22:11,11:.,30.5,.	0/0:14:7,7:.,19.41,.	0/0:16:8,8:.,22.18,.	0/1:20:9,11:.,27.73,.	0/1:17:8,9:.,23.57,.	0/0:27:13,14:.,37.43,.	0/0:21:10,11:.,29.11,.	0/0:18:9,9:.,24.95,.	0/0:24:12,12:.,33.27,.	0/1:22:10,12:.,30.5,.	0/0:13:6,7:.,18.02,.	0/0:25:12,13:.,34.66,.	./.:0:.,.:.,.,.	0/0:20:10,10:.,27.73,.	0/0:16:8,8:.,22.18,.	0/0:29:14,15:.,40.2,.	0/0:14:7,7:.,19.41,.	0/0:10:5,5:.,13.86,.	0/0:12:6,6:.,16.64,.	0/0:24:12,12:.,33.27,.	0/0:14:7,7:.,19.41,.	0/0:17:8,9:.,23.57,.	0/0:5:2,3:.,6.93,.	0/0:6:3,3:.,8.32,.	./.:0:.,.:.,.,.	0/0:18:9,9:.,24.95,.	0/0:7:3,4:.,9.7,.	0/0:11:5,6:.,15.25,.	0/0:18:9,9:.,24.95,.	0/0:7:3,4:.,9.7,.	0/0:9:4,5:.,12.48,.	0/0:15:7,8:.,20.79,.	0/0:12:6,6:.,16.64,.	0/0:9:4,5:.,12.48,.	0/0:9:4,5:.,12.48,.	0/0:17:8,9:.,23.57,.	0/0:12:6,6:.,16.64,.	0/0:16:8,8:.,22.18,.	0/0:11:5,6:.,15.25,.	0/0:10:5,5:.,13.86,.	./.:0:.,.:.,.,.	0/0:5:2,3:.,6.93,.	0/0:6:3,3:.,8.32,.	0/0:16:8,8:.,22.18,.	0/0:16:8,8:.,22.18,.	0/0:17:8,9:.,23.57,.	0/0:29:14,15:.,40.2,.	0/0:8:4,4:.,11.09,.	0/0:21:10,11:.,29.11,.	0/0:17:8,9:.,23.57,.	0/0:14:7,7:.,19.41,.	0/0:16:8,8:.,22.18,.	0/0:8:4,4:.,11.09,.	0/0:18:9,9:.,24.95,.	0/0:18:9,9:.,24.95,.	0/0:8:4,4:.,11.09,.	0/0:19:9,10:.,26.34,.	0/0:7:3,4:.,9.7,.	0/0:7:3,4:.,9.7,.	0/0:8:4,4:.,11.09,.	0/0:7:3,4:.,9.7,.	0/0:10:5,5:.,13.86,.	0/0:14:7,7:.,19.41,.	0/0:13:6,7:.,18.02,.	0/0:18:9,9:.,24.95,.	0/0:13:6,7:.,18.02,.	0/0:5:2,3:.,6.93,.
LG01	5827124	3076	G	A	.	PASS	NS=88;AF=0.869,0.131	GT:DP:AD:GL	1/0:8:4,4:.,8.32,.	0/0:7:3,4:.,9.7,.	1/0:14:7,7:.,22.18,.	0/0:13:6,7:.,18.02,.	1/0:14:7,7:.,22.18,.	0/0:25:12,13:.,34.66,.	1/0:6:3,3:.,13.86,.	0/0:30:15,15:.,41.59,.	1/0:26:13,13:.,31.88,.	1/0:38:19,19:.,41.59,.	0/0:15:7,8:.,20.79,.	0/0:18:9,9:.,24.95,.	0/0:31:15,16:.,42.98,.	1/0:22:11,11:.,22.18,.	0/0:16:8,8:.,22.18,.	0/0:26:13,13:.,36.04,.	0/0:15:7,8:.,20.79,.	1/0:20:10,10:.,30.5,.	1/0:20:10,10:.,34.66,.	0/0:16:8,8:.,22.18,.	1/0:32:16,16:.,37.43,.	1/0:18:9,9:.,27.73,.	0/0:24:12,12:.,33.27,.	1/0:8:4,4:.,29.11,.	0/0:21:10,11:.,29.11,.	0/0:20:10,10:.,27.73,.	0/0:13:6,7:.,18.02,.	0/0:13:6,7:.,18.02,.	0/0:19:9,10:.,26.34,.	0/0:13:6,7:.,18.02,.	0/0:16:8,8:.,22.18,.	0/0:15:7,8:.,20.79,.	1/0:22:11,11:.,23.57,.	0/0:14:7,7:.,19.41,.	0/0:10:5,5:.,13.86,.	0/0:12:6,6:.,16.64,.	1/0:16:8,8:.,23.57,.	0/0:18:9,9:.,24.95,.	0/0:22:11,11:.,30.5,.	0/0:20:10,10:.,27.73,.	1/0:16:8,8:.,22.18,.	0/0:19:9,10:.,26.34,.	0/0:9:4,5:.,12.48,.	0/0:9:4,5:.,12.48,.	1/0:8:4,4:.,11.09,.	1/0:12:6,6:.,16.64,.	0/0:11:5,6:.,15.25,.	0/0:10:5,5:.,13.86,.	1/0:10:5,5:.,13.86,.	1/0:8:4,4:.,12.48,.	0/0:10:5,5:.,13.86,.	0/0:11:5,6:.,15.25,.	0/0:10:5,5:.,13.86,.	0/0:6:3,3:.,8.32,.	0/0:9:4,5:.,12.48,.	0/0:11:5,6:.,15.25,.	0/0:10:5,5:.,13.86,.	./.:0:.,.:.,.,.	0/0:9:4,5:.,12.48,.	0/0:7:3,4:.,9.7,.	0/0:7:3,4:.,9.7,.	0/0:9:4,5:.,12.48,.	0/0:10:5,5:.,13.86,.	0/0:7:3,4:.,9.7,.	0/0:7:3,4:.,9.7,.	./.:0:.,.:.,.,.	0/0:5:2,3:.,6.93,.	0/0:11:5,6:.,15.25,.	./.:0:.,.:.,.,.	0/0:6:3,3:.,8.32,.	./.:0:.,.:.,.,.	./.:0:.,.:.,.,.	0/0:5:2,3:.,6.93,.	./.:0:.,.:.,.,.	./.:0:.,.:.,.,.	1/0:6:3,3:.,18.02,.	1/0:8:4,4:.,20.79,.	0/0:11:5,6:.,15.25,.	0/0:8:4,4:.,11.09,.	./.:0:.,.:.,.,.	0/0:9:4,5:.,12.48,.	0/0:6:3,3:.,8.32,.	0/0:12:6,6:.,16.64,.	0/0:9:4,5:.,12.48,.	./.:0:.,.:.,.,.	0/0:12:6,6:.,16.64,.	1/0:8:4,4:.,12.48,.	0/0:11:5,6:.,15.25,.	0/0:10:5,5:.,13.86,.	0/0:9:4,5:.,12.48,.	./.:0:.,.:.,.,.	1/0:8:4,4:.,11.09,.	./.:0:.,.:.,.,.	0/0:9:4,5:.,12.48,.	0/0:5:2,3:.,6.93,.	0/0:10:5,5:.,13.86,.	0/0:13:6,7:.,18.02,.	0/0:8:4,4:.,11.09,.	0/0:5:2,3:.,6.93,.
LG01	5828241	3078	G	A	.	PASS	NS=97;AF=0.995,0.005	GT:DP:AD:GL	0/0:14:7,7:.,19.41,.	0/0:8:4,4:.,11.09,.	0/0:19:9,10:.,26.34,.	0/0:11:5,6:.,15.25,.	0/0:9:4,5:.,12.48,.	0/0:12:6,6:.,16.64,.	0/0:7:3,4:.,9.7,.	0/0:12:6,6:.,16.64,.	0/0:14:7,7:.,19.41,.	0/0:8:4,4:.,11.09,.	0/0:15:7,8:.,20.79,.	0/0:18:9,9:.,24.95,.	0/0:23:11,12:.,31.88,.	0/0:17:8,9:.,23.57,.	0/0:11:5,6:.,15.25,.	0/0:16:8,8:.,22.18,.	0/0:13:6,7:.,18.02,.	0/0:9:4,5:.,12.48,.	0/0:13:6,7:.,18.02,.	0/0:13:6,7:.,18.02,.	0/0:16:8,8:.,22.18,.	0/0:17:8,9:.,23.57,.	0/0:16:8,8:.,22.18,.	0/0:9:4,5:.,12.48,.	0/0:18:9,9:.,24.95,.	0/0:18:9,9:.,24.95,.	0/0:16:8,8:.,22.18,.	0/0:15:7,8:.,20.79,.	0/0:11:5,6:.,15.25,.	0/0:21:10,11:.,29.11,.	0/0:9:4,5:.,12.48,.	0/0:13:6,7:.,18.02,.	0/0:9:4,5:.,12.48,.	0/0:12:6,6:.,16.64,.	0/0:16:8,8:.,22.18,.	0/0:11:5,6:.,15.25,.	0/0:13:6,7:.,18.02,.	0/0:9:4,5:.,12.48,.	0/0:9:4,5:.,12.48,.	0/0:12:6,6:.,16.64,.	0/1:5:2,3:.,8.32,.	0/0:8:4,4:.,11.09,.	0/0:8:4,4:.,11.09,.	0/0:16:8,8:.,22.18,.	0/0:8:4,4:.,11.09,.	0/0:17:8,9:.,23.57,.	0/0:25:12,13:.,34.66,.	0/0:15:7,8:.,20.79,.	0/0:22:11,11:.,30.5,.	0/0:11:5,6:.,15.25,.	0/0:11:5,6:.,15.25,.	0/0:14:7,7:.,19.41,.	0/0:14:7,7:.,19.41,.	0/0:7:3,4:.,9.7,.	0/0:11:5,6:.,15.25,.	0/0:9:4,5:.,12.48,.	0/0:11:5,6:.,15.25,.	0/0:13:6,7:.,18.02,.	0/0:9:4,5:.,12.48,.	0/0:11:5,6:.,15.25,.	0/0:15:7,8:.,20.79,.	0/0:8:4,4:.,11.09,.	0/0:7:3,4:.,9.7,.	0/0:8:4,4:.,11.09,.	0/0:8:4,4:.,11.09,.	0/0:13:6,7:.,18.02,.	0/0:10:5,5:.,13.86,.	0/0:9:4,5:.,12.48,.	0/0:12:6,6:.,16.64,.	0/0:6:3,3:.,8.32,.	0/0:9:4,5:.,12.48,.	0/0:7:3,4:.,9.7,.	./.:0:.,.:.,.,.	./.:0:.,.:.,.,.	0/0:10:5,5:.,13.86,.	0/0:13:6,7:.,18.02,.	0/0:10:5,5:.,13.86,.	0/0:11:5,6:.,15.25,.	0/0:10:5,5:.,13.86,.	0/0:9:4,5:.,12.48,.	0/0:13:6,7:.,18.02,.	0/0:11:5,6:.,15.25,.	0/0:10:5,5:.,13.86,.	0/0:14:7,7:.,19.41,.	0/0:10:5,5:.,13.86,.	0/0:13:6,7:.,18.02,.	0/0:13:6,7:.,18.02,.	0/0:14:7,7:.,19.41,.	0/0:21:10,11:.,29.11,.	0/0:9:4,5:.,12.48,.	0/0:11:5,6:.,15.25,.	0/0:14:7,7:.,19.41,.	0/0:8:4,4:.,11.09,.	0/0:7:3,4:.,9.7,.	0/0:7:3,4:.,9.7,.	0/0:20:10,10:.,27.73,.	0/0:14:7,7:.,19.41,.	0/0:11:5,6:.,15.25,.	0/0:10:5,5:.,13.86,.
LG01	5894679	3085	C	T	.	PASS	NS=99;AF=0.995,0.005	GT:DP:AD:GL	0/0:33:16,17:.,45.75,.	0/0:22:11,11:.,30.5,.	0/0:19:9,10:.,26.34,.	0/0:36:18,18:.,49.91,.	0/0:46:23,23:.,63.77,.	0/0:62:31,31:.,85.95,.	0/0:25:12,13:.,34.66,.	0/0:54:27,27:.,74.86,.	0/0:46:23,23:.,63.77,.	0/0:60:30,30:.,83.18,.	0/0:35:17,18:.,48.52,.	0/0:48:24,24:.,66.54,.	0/0:39:19,20:.,54.07,.	0/0:52:26,26:.,72.09,.	0/0:54:27,27:.,74.86,.	0/0:49:24,25:.,67.93,.	0/0:38:19,19:.,52.68,.	0/0:60:30,30:.,83.18,.	0/0:47:23,24:.,65.16,.	0/0:49:24,25:.,67.93,.	0/0:71:35,36:.,98.43,.	0/0:50:25,25:.,69.31,.	0/1:57:29,28:.,79.02,.	0/0:51:25,26:.,70.7,.	0/0:53:26,27:.,73.47,.	0/0:39:19,20:.,54.07,.	0/0:42:21,21:.,58.22,.	0/0:42:21,21:.,58.22,.	0/0:29:14,15:.,40.2,.	0/0:42:21,21:.,58.22,.	0/0:23:11,12:.,31.88,.	0/0:38:19,19:.,52.68,.	0/0:40:20,20:.,55.45,.	0/0:30:15,15:.,41.59,.	0/0:39:19,20:.,54.07,.	0/0:45:22,23:.,62.38,.	0/0:42:21,21:.,58.22,.	0/0:42:21,21:.,58.22,.	0/0:28:14,14:.,38.82,.	0/0:40:20,20:.,55.45,.	0/0:35:17,18:.,48.52,.	0/0:41:20,21:.,56.84,.	0/0:28:14,14:.,38.82,.	0/0:29:14,15:.,40.2,.	0/0:18:9,9:.,24.95,.	0/0:38:19,19:.,52.68,.	0/0:41:20,21:.,56.84,.	0/0:58:29,29:.,80.41,.	0/0:34:17,17:.,47.13,.	0/0:15:7,8:.,20.79,.	0/0:18:9,9:.,24.95,.	0/0:36:18,18:.,49.91,.	0/0:26:13,13:.,36.04,.	0/0:22:11,11:.,30.5,.	0/0:7:3,4:.,9.7,.	0/0:22:11,11:.,30.5,.	0/0:14:7,7:.,19.41,.	0/0:23:11,12:.,31.88,.	0/0:11:5,6:.,15.25,.	0/0:18:9,9:.,24.95,.	0/0:19:9,10:.,26.34,.	0/0:17:8,9:.,23.57,.	0/0:20:10,10:.,27.73,.	0/0:21:10,11:.,29.11,.	0/0:19:9,10:.,26.34,.	0/0:10:5,5:.,13.86,.	0/0:18:9,9:.,24.95,.	0/0:21:10,11:.,29.11,.	0/0:23:11,12:.,31.88,.	0/0:20:10,10:.,27.73,.	0/0:13:6,7:.,18.02,.	0/0:23:11,12:.,31.88,.	0/0:10:5,5:.,13.86,.	0/0:12:6,6:.,16.64,.	0/0:12:6,6:.,16.64,.	0/0:31:15,16:.,42.98,.	0/0:22:11,11:.,30.5,.	0/0:36:18,18:.,49.91,.	0/0:37:18,19:.,51.29,.	0/0:15:7,8:.,20.79,.	0/0:26:13,13:.,36.04,.	0/0:21:10,11:.,29.11,.	0/0:12:6,6:.,16.64,.	0/0:28:14,14:.,38.82,.	0/0:20:10,10:.,27.73,.	0/0:26:13,13:.,36.04,.	0/0:20:10,10:.,27.73,.	0/0:28:14,14:.,38.82,.	0/0:36:18,18:.,49.91,.	0/0:18:9,9:.,24.95,.	0/0:15:7,8:.,20.79,.	0/0:25:12,13:.,34.66,.	0/0:9:4,5:.,12.48,.	0/0:25:12,13:.,34.66,.	0/0:24:12,12:.,33.27,.	0/0:20:10,10:.,27.73,.	0/0:22:11,11:.,30.5,.	0/0:32:16,16:.,44.36,.	0/0:15:7,8:.,20.79,.
LG01	5995937	3090	C	A	.	PASS	NS=96;AF=0.771,0.229	GT:DP:AD:GL	0/0:13:6,7:.,18.02,.	1/0:13:9,4:.,18.02,.	0/0:15:7,8:.,20.79,.	1/0:19:9,10:.,26.34,.	1/0:27:11,16:.,37.43,.	0/0:30:15,15:.,41.59,.	0/0:17:8,9:.,23.57,.	0/0:29:14,15:.,40.2,.	0/0:27:13,14:.,37.43,.	0/0:43:21,22:.,59.61,.	0/0:28:14,14:.,38.82,.	0/0:32:16,16:.,44.36,.	0/0:38:19,19:.,52.68,.	1/0:25:9,16:.,34.66,.	1/0:30:16,14:.,41.59,.	1/0:34:18,16:.,47.13,.	0/0:10:5,5:.,13.86,.	0/0:35:17,18:.,48.52,.	0/0:37:18,19:.,51.29,.	1/0:42:15,27:.,58.22,.	0/0:43:21,22:.,59.61,.	1/1:22:11,11:.,30.5,.	1/0:36:20,16:.,49.91,.	0/0:23:11,12:.,31.88,.	0/0:35:17,18:.,48.52,.	0/0:21:10,11:.,29.11,.	0/0:23:11,12:.,31.88,.	0/0:29:14,15:.,40.2,.	0/0:33:16,17:.,45.75,.	0/0:22:11,11:.,30.5,.	0/0:27:13,14:.,37.43,.	1/0:19:13,6:.,26.34,.	1/0:19:9,10:.,26.34,.	0/0:20:10,10:.,27.73,.	0/0:11:5,6:.,15.25,.	0/0:23:11,12:.,31.88,.	0/0:19:9,10:.,26.34,.	0/0:40:20,20:.,55.45,.	0/0:24:12,12:.,33.27,.	0/0:21:10,11:.,29.11,.	0/0:26:13,13:.,36.04,.	0/0:24:12,12:.,33.27,.	0/0:14:7,7:.,19.41,.	0/0:21:10,11:.,29.11,.	0/0:16:8,8:.,22.18,.	0/0:15:7,8:.,20.79,.	1/0:26:13,13:.,36.04,.	1/0:25:8,17:.,34.66,.	0/0:16:8,8:.,22.18,.	0/0:21:10,11:.,29.11,.	1/1:7:3,4:.,9.7,.	1/0:12:5,7:.,16.64,.	0/0:9:4,5:.,12.48,.	1/1:10:5,5:.,13.86,.	./.:8:.,.:.,.,.	0/0:6:3,3:.,8.32,.	1/0:14:8,6:.,19.41,.	1/1:14:7,7:.,19.41,.	0/0:10:5,5:.,13.86,.	0/0:9:4,5:.,12.48,.	0/0:14:7,7:.,19.41,.	0/0:13:6,7:.,18.02,.	1/0:17:6,11:.,23.57,.	0/0:14:7,7:.,19.41,.	1/1:9:4,5:.,12.48,.	0/0:8:4,4:.,11.09,.	1/0:14:10,4:.,19.41,.	0/0:7:3,4:.,9.7,.	0/0:17:8,9:.,23.57,.	0/0:18:9,9:.,24.95,.	1/0:8:4,4:.,12.48,.	./.:7:.,.:.,.,.	1/0:9:4,5:.,12.48,.	./.:0:.,.:.,.,.	0/0:9:4,5:.,12.48,.	0/0:22:11,11:.,30.5,.	0/0:16:8,8:.,22.18,.	1/0:17:7,10:.,23.57,.	1/0:22:9,13:.,30.5,.	1/0:9:5,4:.,12.48,.	0/0:23:11,12:.,31.88,.	1/0:14:8,6:.,19.41,.	1/0:12:6,6:.,16.64,.	0/0:13:6,7:.,18.02,.	0/0:6:3,3:.,8.32,.	1/0:9:3,6:.,12.48,.	1/1:13:6,7:.,18.02,.	1/0:20:9,11:.,27.73,.	1/0:22:10,12:.,30.5,.	1/0:11:5,6:.,15.25,.	0/0:10:5,5:.,13.86,.	0/0:13:6,7:.,18.02,.	1/0:11:4,7:.,15.25,.	1/0:15:7,8:.,20.79,.	1/0:14:3,11:.,19.41,.	0/0:14:7,7:.,19.41,.	1/0:15:9,6:.,20.79,.	1/0:21:10,11:.,29.11,.	0/0:15:7,8:.,20.79,.
LG01	6020143	3092	C	T	.	PASS	NS=94;AF=0.713,0.287	GT:DP:AD:GL	./.:0:.,.:.,.,.	0/1:32:19,13:.,44.36,.	0/0:52:26,26:.,72.09,.	0/1:46:23,23:.,63.77,.	0/1:45:20,25:.,62.38,.	0/0:47:23,24:.,65.16,.	0/0:25:12,13:.,34.66,.	./.:0:.,.:.,.,.	0/0:29:14,15:.,40.2,.	0/0:65:32,33:.,90.11,.	0/0:52:26,26:.,72.09,.	0/0:59:29,30:.,81.79,.	0/0:55:27,28:.,76.25,.	0/1:37:14,23:.,51.29,.	./.:0:.,.:.,.,.	1/1:54:27,27:.,74.86,.	0/0:39:19,20:.,54.07,.	0/0:66:33,33:.,91.5,.	0/0:53:26,27:.,73.47,.	0/1:37:21,16:.,51.29,.	0/0:56:28,28:.,77.63,.	1/1:48:24,24:.,66.54,.	0/1:57:25,32:.,79.02,.	0/0:57:28,29:.,79.02,.	0/0:58:29,29:.,80.41,.	0/0:32:16,16:.,44.36,.	0/0:31:15,16:.,42.98,.	0/1:25:10,15:.,34.66,.	0/0:30:15,15:.,41.59,.	0/0:30:15,15:.,41.59,.	0/0:31:15,16:.,42.98,.	0/1:39:20,19:.,54.07,.	0/1:36:18,18:.,49.91,.	0/0:38:19,19:.,52.68,.	0/0:24:12,12:.,33.27,.	0/0:30:15,15:.,41.59,.	0/0:34:17,17:.,47.13,.	0/1:41:18,23:.,56.84,.	0/1:34:18,16:.,47.13,.	0/0:32:16,16:.,44.36,.	0/0:19:9,10:.,26.34,.	0/1:29:12,17:.,40.2,.	0/0:16:8,8:.,22.18,.	0/0:32:16,16:.,44.36,.	./.:0:.,.:.,.,.	0/0:32:16,16:.,44.36,.	0/1:28:10,18:.,38.82,.	1/1:35:17,18:.,48.52,.	0/1:34:13,21:.,47.13,.	0/0:13:6,7:.,18.02,.	1/1:26:13,13:.,36.04,.	0/1:29:15,14:.,40.2,.	0/0:27:13,14:.,37.43,.	1/1:22:11,11:.,30.5,.	0/1:8:4,4:.,11.09,.	0/0:24:12,12:.,33.27,.	0/1:16:5,11:.,22.18,.	1/1:35:17,18:.,48.52,.	0/0:18:9,9:.,24.95,.	0/0:25:12,13:.,34.66,.	0/0:21:10,11:.,29.11,.	./.:0:.,.:.,.,.	0/1:29:8,21:.,40.2,.	0/0:18:9,9:.,24.95,.	1/1:24:12,12:.,33.27,.	0/0:14:7,7:.,19.41,.	0/1:19:9,10:.,26.34,.	0/0:13:6,7:.,18.02,.	0/0:34:17,17:.,47.13,.	0/0:31:15,16:.,42.98,.	0/1:15:7,8:.,20.79,.	0/1:21:7,14:.,29.11,.	0/1:17:6,11:.,23.57,.	1/1:12:6,6:.,16.64,.	0/0:12:6,6:.,16.64,.	0/0:44:22,22:.,61,.	0/0:31:15,16:.,42.98,.	0/1:36:17,19:.,49.91,.	0/1:38:18,20:.,52.68,.	0/1:20:11,9:.,27.73,.	0/0:28:14,14:.,38.82,.	0/1:27:13,14:.,37.43,.	0/1:28:15,13:.,38.82,.	0/0:30:15,15:.,41.59,.	0/0:17:8,9:.,23.57,.	0/1:26:12,14:.,36.04,.	1/1:34:17,17:.,47.13,.	0/1:27:13,14:.,37.43,.	0/1:32:16,16:.,44.36,.	0/1:22:9,13:.,30.5,.	0/0:23:11,12:.,31.88,.	0/0:30:15,15:.,41.59,.	0/1:15:6,9:.,20.79,.	0/1:31:16,15:.,42.98,.	0/1:27:10,17:.,37.43,.	0/0:32:16,16:.,44.36,.	0/1:40:20,20:.,55.45,.	0/1:28:9,19:.,38.82,.	0/0:28:14,14:.,38.82,.
LG01	6102808	3098	A	G	.	PASS	NS=88;AF=0.574,0.426	GT:DP:AD:GL	0/0:7:3,4:.,9.7,.	0/0:11:5,6:.,15.25,.	0/0:12:6,6:.,16.64,.	0/0:17:8,9:.,23.57,.	0/0:16:8,8:.,22.18,.	1/1:11:5,6:.,15.25,.	./.:0:.,.:.,.,.	1/1:18:9,9:.,24.95,.	0/0:23:11,12:.,31.88,.	1/0:24:9,15:.,33.27,.	1/0:17:7,10:.,23.57,.	1/0:20:9,11:.,27.73,.	1/0:26:12,14:.,36.04,.	0/0:20:10,10:.,27.73,.	1/0:30:11,19:.,41.59,.	1/0:31:20,11:.,42.98,.	0/0:13:6,7:.,18.02,.	1/0:31:15,16:.,42.98,.	1/1:17:8,9:.,23.57,.	1/0:21:10,11:.,29.11,.	0/0:17:8,9:.,23.57,.	0/0:20:10,10:.,27.73,.	0/0:23:11,12:.,31.88,.	1/0:12:4,8:.,16.64,.	0/0:29:14,15:.,40.2,.	1/0:12:6,6:.,16.64,.	1/0:16:7,9:.,22.18,.	1/0:20:9,11:.,27.73,.	0/0:16:8,8:.,22.18,.	0/0:11:5,6:.,15.25,.	0/0:20:10,10:.,27.73,.	1/0:13:7,6:.,18.02,.	0/0:10:5,5:.,13.86,.	1/0:16:7,9:.,22.18,.	0/0:12:6,6:.,16.64,.	1/1:21:10,11:.,29.11,.	1/0:13:6,7:.,18.02,.	1/1:23:11,12:.,31.88,.	1/0:13:6,7:.,18.02,.	1/0:20:12,8:.,27.73,.	1/0:13:5,8:.,18.02,.	1/1:15:7,8:.,20.79,.	1/0:14:8,6:.,19.41,.	0/0:23:11,12:.,31.88,.	1/0:6:3,3:.,8.32,.	0/0:15:7,8:.,20.79,.	1/0:17:7,10:.,23.57,.	1/0:19:9,10:.,26.34,.	1/0:14:8,6:.,19.41,.	./.:0:.,.:.,.,.	./.:0:.,.:.,.,.	1/0:7:4,3:.,9.7,.	1/1:13:6,7:.,18.02,.	0/0:10:5,5:.,13.86,.	1/0:7:5,2:.,9.7,.	./.:0:.,.:.,.,.	0/0:8:4,4:.,11.09,.	0/0:8:4,4:.,11.09,.	1/1:8:4,4:.,11.09,.	1/0:9:3,6:.,12.48,.	1/0:10:5,5:.,13.86,.	1/1:14:7,7:.,19.41,.	./.:7:.,.:.,.,.	1/0:6:3,3:.,8.32,.	0/0:7:3,4:.,9.7,.	1/1:7:3,4:.,9.7,.	1/0:7:3,4:.,9.7,.	./.:0:.,.:.,.,.	1/1:11:5,6:.,15.25,.	1/1:8:4,4:.,11.09,.	./.:0:.,.:.,.,.	1/0:11:6,5:.,15.25,.	./.:0:.,.:.,.,.	./.:0:.,.:.,.,.	1/1:10:5,5:.,13.86,.	1/0:11:6,5:.,15.25,.	0/0:10:5,5:.,13.86,.	0/0:23:11,12:.,31.88,.	1/0:10:6,4:.,13.86,.	./.:0:.,.:.,.,.	1/1:9:4,5:.,12.48,.	1/0:9:2,7:.,12.48,.	0/0:13:6,7:.,18.02,.	1/1:12:6,6:.,16.64,.	1/0:14:7,7:.,19.41,.	1/1:12:6,6:.,16.64,.	0/0:7:3,4:.,9.7,.	1/0:12:6,6:.,16.64,.	1/0:24:10,14:.,33.27,.	0/0:5:2,3:.,6.93,.	./.:0:.,.:.,.,.	1/0:13:6,7:.,18.02,.	1/0:7:3,4:.,9.7,.	0/0:8:4,4:.,11.09,.	1/0:6:5,1:.,9.7,.	1/0:9:3,6:.,12.48,.	1/0:10:4,6:.,13.86,.	1/0:6:3,3:.,8.32,.	1/0:10:4,6:.,13.86,.
LG01	6372383	3117	C	T	.	PASS	NS=96;AF=0.594,0.406	GT:DP:AD:GL	0/0:16:8,8:.,22.18,.	1/0:15:11,4:.,20.79,.	1/0:21:11,10:.,29.11,.	0/0:26:13,13:.,36.04,.	0/0:29:14,15:.,40.2,.	1/0:34:19,15:.,47.13,.	0/0:10:5,5:.,13.86,.	0/0:35:17,18:.,48.52,.	0/0:35:17,18:.,48.52,.	1/0:35:24,11:.,48.52,.	1/0:27:13,14:.,37.43,.	1/0:33:15,18:.,45.75,.	0/0:31:15,16:.,42.98,.	0/0:39:19,20:.,54.07,.	1/0:51:31,20:.,70.7,.	1/0:41:15,26:.,56.84,.	0/0:31:15,16:.,42.98,.	1/0:45:22,23:.,62.38,.	0/0:32:16,16:.,44.36,.	0/0:27:13,14:.,37.43,.	1/0:41:27,14:.,56.84,.	1/0:30:17,13:.,41.59,.	1/0:36:21,15:.,49.91,.	0/0:42:21,21:.,58.22,.	1/0:39:15,24:.,54.07,.	0/0:23:11,12:.,31.88,.	1/1:26:13,13:.,36.04,.	0/0:22:11,11:.,30.5,.	0/0:18:9,9:.,24.95,.	1/1:23:11,12:.,31.88,.	0/0:23:11,12:.,31.88,.	1/0:24:14,10:.,33.27,.	0/0:20:10,10:.,27.73,.	0/0:11:5,6:.,15.25,.	1/0:29:11,18:.,40.2,.	1/0:22:10,12:.,30.5,.	0/0:28:14,14:.,38.82,.	0/0:24:12,12:.,33.27,.	0/0:20:10,10:.,27.73,.	0/0:25:12,13:.,34.66,.	0/0:17:8,9:.,23.57,.	0/0:29:14,15:.,40.2,.	0/0:17:8,9:.,23.57,.	0/0:25:12,13:.,34.66,.	1/0:7:4,3:.,9.7,.	0/0:18:9,9:.,24.95,.	1/0:25:15,10:.,34.66,.	0/0:22:11,11:.,30.5,.	0/0:19:9,10:.,26.34,.	0/0:15:7,8:.,20.79,.	1/0:22:10,12:.,30.5,.	0/0:20:10,10:.,27.73,.	1/1:11:5,6:.,15.25,.	1/0:8:4,4:.,12.48,.	1/0:7:4,3:.,9.7,.	1/0:8:5,3:.,11.09,.	1/1:5:2,3:.,6.93,.	1/0:19:9,10:.,26.34,.	1/0:11:6,5:.,15.25,.	1/1:10:5,5:.,13.86,.	1/1:12:6,6:.,16.64,.	1/1:12:6,6:.,16.64,.	0/0:18:9,9:.,24.95,.	1/0:10:7,3:.,13.86,.	0/0:13:6,7:.,18.02,.	0/0:7:3,4:.,9.7,.	1/1:12:6,6:.,16.64,.	1/0:10:8,2:.,13.86,.	0/0:13:6,7:.,18.02,.	0/0:16:8,8:.,22.18,.	1/1:10:5,5:.,13.86,.	./.:6:.,.:.,.,.	./.:7:.,.:.,.,.	0/0:7:3,4:.,9.7,.	1/0:10:5,5:.,13.86,.	1/1:15:7,8:.,20.79,.	1/1:14:7,7:.,19.41,.	1/1:16:8,8:.,22.18,.	1/0:22:14,8:.,30.5,.	./.:0:.,.:.,.,.	0/0:16:8,8:.,22.18,.	1/1:17:8,9:.,23.57,.	1/0:16:9,7:.,22.18,.	1/0:12:6,6:.,16.64,.	1/1:15:7,8:.,20.79,.	1/1:13:6,7:.,18.02,.	1/1:12:6,6:.,16.64,.	1/1:12:6,6:.,16.64,.	1/0:21:11,10:.,29.11,.	1/1:13:6,7:.,18.02,.	1/1:10:5,5:.,13.86,.	1/1:12:6,6:.,16.64,.	1/0:9:5,4:.,12.48,.	1/1:10:5,5:.,13.86,.	0/0:13:6,7:.,18.02,.	1/1:16:8,8:.,22.18,.	1/0:15:5,10:.,20.79,.	0/0:18:9,9:.,24.95,.	1/0:14:6,8:.,19.41,.
LG01	6609053	3144	G	A	.	PASS	NS=74;AF=0.797,0.203	GT:DP:AD:GL	1/0:6:3,3:.,9.7,.	./.:0:.,.:.,.,.	0/0:10:5,5:.,13.86,.	0/0:5:2,3:.,6.93,.	0/0:15:7,8:.,20.79,.	0/0:8:4,4:.,11.09,.	./.:0:.,.:.,.,.	0/0:17:8,9:.,23.57,.	0/0:12:6,6:.,16.64,.	0/0:13:6,7:.,18.02,.	0/0:9:4,5:.,12.48,.	0/0:12:6,6:.,16.64,.	0/0:13:6,7:.,18.02,.	1/1:9:4,5:.,12.48,.	0/0:20:10,10:.,27.73,.	0/0:7:3,4:.,9.7,.	0/0:12:6,6:.,16.64,.	0/0:14:7,7:.,19.41,.	1/0:15:8,7:.,20.79,.	1/1:13:6,7:.,18.02,.	1/0:16:8,8:.,22.18,.	0/0:12:6,6:.,16.64,.	1/0:12:7,5:.,16.64,.	0/0:14:7,7:.,19.41,.	0/0:10:5,5:.,13.86,.	0/0:13:6,7:.,18.02,.	0/0:11:5,6:.,15.25,.	1/0:15:6,9:.,20.79,.	1/1:9:4,5:.,12.48,.	0/0:15:7,8:.,20.79,.	./.:0:.,.:.,.,.	./.:0:.,.:.,.,.	1/0:12:5,7:.,16.64,.	1/0:10:6,4:.,13.86,.	0/0:14:7,7:.,19.41,.	1/1:5:2,3:.,6.93,.	1/0:11:8,3:.,15.25,.	0/0:13:6,7:.,18.02,.	0/0:5:2,3:.,6.93,.	0/0:10:5,5:.,13.86,.	1/0:8:2,6:.,11.09,.	1/0:10:4,6:.,13.86,.	1/0:8:6,2:.,11.09,.	0/0:18:9,9:.,24.95,.	0/0:12:6,6:.,16.64,.	0/0:8:4,4:.,11.09,.	0/0:9:4,5:.,12.48,.	1/0:11:4,7:.,15.25,.	1/0:8:6,2:.,11.09,.	0/0:5:2,3:.,6.93,.	1/0:5:3,2:.,6.93,.	1/0:11:7,4:.,15.25,.	0/0:10:5,5:.,13.86,.	0/0:7:3,4:.,9.7,.	./.:0:.,.:.,.,.	./.:6:.,.:.,.,.	0/0:7:3,4:.,9.7,.	./.:0:.,.:.,.,.	0/0:5:2,3:.,6.93,.	0/0:7:3,4:.,9.7,.	0/0:6:3,3:.,8.32,.	0/0:7:3,4:.,9.7,.	1/0:9:2,7:.,12.48,.	./.:5:.,.:.,.,.	./.:0:.,.:.,.,.	./.:0:.,.:.,.,.	./.:0:.,.:.,.,.	0/0:6:3,3:.,8.32,.	0/0:9:4,5:.,12.48,.	1/1:6:3,3:.,8.32,.	0/0:6:3,3:.,8.32,.	./.:5:.,.:.,.,.	./.:0:.,.:.,.,.	0/0:6:3,3:.,8.32,.	1/0:7:4,3:.,9.7,.	0/0:9:4,5:.,12.48,.	0/0:8:4,4:.,11.09,.	0/0:7:3,4:.,9.7,.	./.:0:.,.:.,.,.	./.:0:.,.:.,.,.	0/0:8:4,4:.,11.09,.	0/0:8:4,4:.,11.09,.	./.:0:.,.:.,.,.	./.:5:.,.:.,.,.	./.:0:.,.:.,.,.	./.:0:.,.:.,.,.	1/0:5:3,2:.,6.93,.	0/0:6:3,3:.,8.32,.	1/0:10:6,4:.,13.86,.	./.:0:.,.:.,.,.	0/0:5:2,3:.,6.93,.	0/0:11:5,6:.,15.25,.	./.:0:.,.:.,.,.	0/0:8:4,4:.,11.09,.	./.:8:.,.:.,.,.	./.:0:.,.:.,.,.	./.:6:.,.:.,.,.	1/0:6:3,3:.,8.32,.	./.:0:.,.:.,.,.
LG01	6654574	3148	G	A	.	PASS	NS=98;AF=0.990,0.010	GT:DP:AD:GL	0/0:19:9,10:.,26.34,.	0/0:22:11,11:.,30.5,.	0/0:22:11,11:.,30.5,.	0/0:15:7,8:.,20.79,.	0/1:22:11,11:.,30.5,.	0/0:36:18,18:.,49.91,.	0/0:17:8,9:.,23.57,.	0/0:40:20,20:.,55.45,.	0/0:14:7,7:.,19.41,.	0/0:34:17,17:.,47.13,.	0/0:43:21,22:.,59.61,.	0/0:31:15,16:.,42.98,.	0/0:45:22,23:.,62.38,.	0/0:15:7,8:.,20.79,.	0/0:38:19,19:.,52.68,.	0/0:39:19,20:.,54.07,.	0/0:27:13,14:.,37.43,.	0/0:54:27,27:.,74.86,.	0/0:27:13,14:.,37.43,.	0/0:24:12,12:.,33.27,.	0/0:52:26,26:.,72.09,.	0/0:32:16,16:.,44.36,.	0/0:23:11,12:.,31.88,.	0/0:27:13,14:.,37.43,.	0/0:35:17,18:.,48.52,.	0/0:28:14,14:.,38.82,.	0/0:15:7,8:.,20.79,.	0/0:27:13,14:.,37.43,.	0/0:23:11,12:.,31.88,.	0/0:37:18,19:.,51.29,.	0/0:17:8,9:.,23.57,.	0/0:25:12,13:.,34.66,.	0/0:28:14,14:.,38.82,.	0/0:26:13,13:.,36.04,.	0/0:29:14,15:.,40.2,.	0/0:21:10,11:.,29.11,.	0/0:32:16,16:.,44.36,.	0/0:31:15,16:.,42.98,.	0/1:25:15,10:.,34.66,.	0/0:24:12,12:.,33.27,.	0/0:11:5,6:.,15.25,.	0/0:36:18,18:.,49.91,.	0/0:16:8,8:.,22.18,.	0/0:23:11,12:.,31.88,.	0/0:15:7,8:.,20.79,.	0/0:15:7,8:.,20.79,.	0/0:25:12,13:.,34.66,.	0/0:38:19,19:.,52.68,.	0/0:17:8,9:.,23.57,.	0/0:13:6,7:.,18.02,.	0/0:13:6,7:.,18.02,.	0/0:20:10,10:.,27.73,.	0/0:18:9,9:.,24.95,.	0/0:7:3,4:.,9.7,.	0/0:19:9,10:.,26.34,.	0/0:14:7,7:.,19.41,.	0/0:10:5,5:.,13.86,.	0/0:35:17,18:.,48.52,.	0/0:9:4,5:.,12.48,.	0/0:30:15,15:.,41.59,.	0/0:13:6,7:.,18.02,.	0/0:17:8,9:.,23.57,.	0/0:17:8,9:.,23.57,.	0/0:12:6,6:.,16.64,.	0/0:12:6,6:.,16.64,.	./.:0:.,.:.,.,.	0/0:12:6,6:.,16.64,.	0/0:23:11,12:.,31.88,.	0/0:25:12,13:.,34.66,.	0/0:18:9,9:.,24.95,.	0/0:9:4,5:.,12.48,.	0/0:11:5,6:.,15.25,.	0/0:7:3,4:.,9.7,.	0/0:10:5,5:.,13.86,.	0/0:10:5,5:.,13.86,.	0/0:27:13,14:.,37.43,.	0/0:24:12,12:.,33.27,.	0/0:41:20,21:.,56.84,.	0/0:25:12,13:.,34.66,.	0/0:9:4,5:.,12.48,.	0/0:20:10,10:.,27.73,.	0/0:12:6,6:.,16.64,.	0/0:11:5,6:.,15.25,.	0/0:21:10,11:.,29.11,.	0/0:15:7,8:.,20.79,.	0/0:17:8,9:.,23.57,.	0/0:23:11,12:.,31.88,.	0/0:17:8,9:.,23.57,.	0/0:30:15,15:.,41.59,.	0/0:7:3,4:.,9.7,.	0/0:15:7,8:.,20.79,.	0/0:18:9,9:.,24.95,.	0/0:9:4,5:.,12.48,.	0/0:19:9,10:.,26.34,.	0/0:10:5,5:.,13.86,.	0/0:14:7,7:.,19.41,.	0/0:16:8,8:.,22.18,.	0/0:24:12,12:.,33.27,.	0/0:5:2,3:.,6.93,.
LG01	6701253	3149	C	T	.	PASS	NS=89;AF=0.893,0.107	GT:DP:AD:GL	0/1:7:5,2:.,11.09,.	0/0:8:4,4:.,11.09,.	0/0:9:4,5:.,12.48,.	0/0:11:5,6:.,15.25,.	0/0:6:3,3:.,8.32,.	0/0:8:4,4:.,11.09,.	0/1:14:7,7:.,19.41,.	0/0:10:5,5:.,13.86,.	0/0:11:5,6:.,15.25,.	0/1:7:2,5:.,9.7,.	0/0:9:4,5:.,12.48,.	1/1:10:5,5:.,13.86,.	0/0:9:4,5:.,12.48,.	0/0:6:3,3:.,8.32,.	0/1:11:9,2:.,15.25,.	0/0:7:3,4:.,9.7,.	0/0:7:3,4:.,9.7,.	0/0:10:5,5:.,13.86,.	0/0:11:5,6:.,15.25,.	0/0:8:4,4:.,11.09,.	0/1:9:4,5:.,12.48,.	0/1:10:6,4:.,13.86,.	0/0:10:5,5:.,13.86,.	0/0:5:2,3:.,6.93,.	1/1:11:5,6:.,15.25,.	0/0:6:3,3:.,8.32,.	0/0:6:3,3:.,8.32,.	0/0:8:4,4:.,11.09,.	0/0:6:3,3:.,8.32,.	0/0:13:6,7:.,18.02,.	0/1:7:2,5:.,9.7,.	0/0:7:3,4:.,9.7,.	0/0:8:4,4:.,11.09,.	0/1:16:7,9:.,22.18,.	0/0:8:4,4:.,11.09,.	0/1:12:9,3:.,16.64,.	0/0:6:3,3:.,8.32,.	0/0:9:4,5:.,12.48,.	0/1:13:5,8:.,18.02,.	0/0:8:4,4:.,11.09,.	0/0:6:3,3:.,8.32,.	0/0:9:4,5:.,12.48,.	0/0:6:3,3:.,8.32,.	0/0:7:3,4:.,9.7,.	./.:0:.,.:.,.,.	./.:8:.,.:.,.,.	0/0:14:7,7:.,19.41,.	0/1:6:3,3:.,8.32,.	0/0:9:4,5:.,12.48,.	0/0:13:6,7:.,18.02,.	0/0:8:4,4:.,11.09,.	0/1:18:8,10:.,24.95,.	0/0:13:6,7:.,18.02,.	0/1:7:4,3:.,9.7,.	0/0:10:5,5:.,13.86,.	0/0:6:3,3:.,8.32,.	0/0:6:3,3:.,8.32,.	0/0:16:8,8:.,22.18,.	0/0:9:4,5:.,12.48,.	0/0:7:3,4:.,9.7,.	./.:0:.,.:.,.,.	./.:0:.,.:.,.,.	0/0:10:5,5:.,13.86,.	./.:0:.,.:.,.,.	0/0:13:6,7:.,18.02,.	./.:6:.,.:.,.,.	./.:0:.,.:.,.,.	0/0:9:4,5:.,12.48,.	0/1:12:4,8:.,16.64,.	0/0:13:6,7:.,18.02,.	0/0:13:6,7:.,18.02,.	./.:5:.,.:.,.,.	./.:0:.,.:.,.,.	0/1:8:2,6:.,11.09,.	0/0:10:5,5:.,13.86,.	0/0:8:4,4:.,11.09,.	0/0:7:3,4:.,9.7,.	0/0:9:4,5:.,12.48,.	./.:0:.,.:.,.,.	0/0:11:5,6:.,15.25,.	0/0:9:4,5:.,12.48,.	0/0:14:7,7:.,19.41,.	0/0:7:3,4:.,9.7,.	0/0:11:5,6:.,15.25,.	0/0:6:3,3:.,8.32,.	0/0:11:5,6:.,15.25,.	0/0:13:6,7:.,18.02,.	0/0:13:6,7:.,18.02,.	0/0:14:7,7:.,19.41,.	0/0:7:3,4:.,9.7,.	0/0:8:4,4:.,11.09,.	0/0:8:4,4:.,11.09,.	0/0:5:2,3:.,6.93,.	0/0:8:4,4:.,11.09,.	0/0:7:3,4:.,9.7,.	0/0:13:6,7:.,18.02,.	0/0:11:5,6:.,15.25,.	0/0:14:7,7:.,19.41,.	0/0:10:5,5:.,13.86,.
LG01	6730819	3151	A	G	.	PASS	NS=98;AF=0.602,0.398	GT:DP:AD:GL	1/0:6:3,3:.,8.32,.	1/1:12:6,6:.,16.64,.	0/0:17:8,9:.,23.57,.	1/0:11:3,8:.,15.25,.	1/0:17:3,14:.,23.57,.	0/0:21:10,11:.,29.11,.	0/0:15:7,8:.,20.79,.	1/1:13:6,7:.,18.02,.	1/1:13:6,7:.,18.02,.	0/0:10:5,5:.,13.86,.	1/1:16:8,8:.,22.18,.	0/0:17:8,9:.,23.57,.	1/1:18:9,9:.,24.95,.	1/1:15:7,8:.,20.79,.	1/0:15:7,8:.,20.79,.	1/0:18:10,8:.,24.95,.	1/0:9:6,3:.,12.48,.	1/1:14:7,7:.,19.41,.	0/0:17:8,9:.,23.57,.	1/1:17:8,9:.,23.57,.	1/0:15:7,8:.,20.79,.	1/0:18:8,10:.,24.95,.	1/1:20:10,10:.,27.73,.	1/1:5:2,3:.,6.93,.	0/0:17:8,9:.,23.57,.	1/1:13:6,7:.,18.02,.	1/1:11:5,6:.,15.25,.	1/1:11:5,6:.,15.25,.	1/0:16:3,13:.,22.18,.	1/0:11:5,6:.,15.25,.	1/0:14:7,7:.,19.41,.	1/0:10:6,4:.,13.86,.	1/1:17:8,9:.,23.57,.	1/0:13:7,6:.,18.02,.	1/1:14:7,7:.,19.41,.	1/0:23:11,12:.,31.88,.	1/0:21:9,12:.,29.11,.	./.:8:.,.:.,.,.	0/0:11:5,6:.,15.25,.	1/0:16:6,10:.,22.18,.	1/0:15:10,5:.,20.79,.	1/1:20:10,10:.,27.73,.	1/0:14:7,7:.,19.41,.	0/0:10:5,5:.,13.86,.	0/0:10:5,5:.,13.86,.	1/1:16:8,8:.,22.18,.	1/1:18:9,9:.,24.95,.	1/0:13:7,6:.,18.02,.	1/1:15:7,8:.,20.79,.	1/0:10:6,4:.,13.86,.	0/0:15:7,8:.,20.79,.	0/0:12:6,6:.,16.64,.	0/0:10:5,5:.,13.86,.	0/0:15:7,8:.,20.79,.	0/0:10:5,5:.,13.86,.	0/0:10:5,5:.,13.86,.	1/0:8:2,6:.,11.09,.	0/0:18:9,9:.,24.95,.	0/0:5:2,3:.,6.93,.	0/0:13:6,7:.,18.02,.	1/0:11:5,6:.,15.25,.	0/0:15:7,8:.,20.79,.	0/0:13:6,7:.,18.02,.	1/1:12:6,6:.,16.64,.	1/0:10:4,6:.,13.86,.	1/0:8:4,4:.,12.48,.	0/0:8:4,4:.,11.09,.	1/0:7:3,4:.,9.7,.	0/0:17:8,9:.,23.57,.	1/0:6:2,4:.,8.32,.	0/0:18:9,9:.,24.95,.	0/0:9:4,5:.,12.48,.	0/0:7:3,4:.,9.7,.	0/0:6:3,3:.,8.32,.	0/0:15:7,8:.,20.79,.	1/0:22:12,10:.,30.5,.	1/1:15:7,8:.,20.79,.	1/0:11:7,4:.,15.25,.	0/0:16:8,8:.,22.18,.	0/0:9:4,5:.,12.48,.	0/0:16:8,8:.,22.18,.	1/0:13:7,6:.,18.02,.	0/0:14:7,7:.,19.41,.	0/0:21:10,11:.,29.11,.	1/0:10:4,6:.,13.86,.	0/0:17:8,9:.,23.57,.	0/0:16:8,8:.,22.18,.	0/0:21:10,11:.,29.11,.	0/0:21:10,11:.,29.11,.	0/0:10:5,5:.,13.86,.	0/0:11:5,6:.,15.25,.	1/0:18:8,10:.,24.95,.	1/0:11:5,6:.,15.25,.	1/0:18:7,11:.,24.95,.	0/0:13:6,7:.,18.02,.	1/0:25:8,17:.,34.66,.	0/0:20:10,10:.,27.73,.	0/0:18:9,9:.,24.95,.	1/1:18:9,9:.,24.95,.
LG01	6855969	3166	C	A	.	PASS	NS=72;AF=0.993,0.007	GT:DP:AD:GL	./.:0:.,.:.,.,.	0/0:7:3,4:.,9.7,.	./.:0:.,.:.,.,.	0/0:11:5,6:.,15.25,.	0/0:15:7,8:.,20.79,.	0/0:12:6,6:.,16.64,.	0/0:10:5,5:.,13.86,.	0/0:13:6,7:.,18.02,.	0/0:6:3,3:.,8.32,.	0/0:15:7,8:.,20.79,.	0/0:17:8,9:.,23.57,.	0/0:14:7,7:.,19.41,.	0/0:15:7,8:.,20.79,.	0/0:17:8,9:.,23.57,.	0/0:11:5,6:.,15.25,.	0/0:15:7,8:.,20.79,.	0/0:10:5,5:.,13.86,.	0/0:14:7,7:.,19.41,.	0/0:12:6,6:.,16.64,.	0/0:8:4,4:.,11.09,.	0/0:9:4,5:.,12.48,.	0/0:17:8,9:.,23.57,.	0/0:13:6,7:.,18.02,.	0/0:12:6,6:.,16.64,.	0/0:13:6,7:.,18.02,.	0/0:11:5,6:.,15.25,.	0/0:11:5,6:.,15.25,.	0/0:6:3,3:.,8.32,.	0/0:14:7,7:.,19.41,.	0/0:10:5,5:.,13.86,.	0/1:11:5,6:.,15.25,.	0/0:11:5,6:.,15.25,.	0/0:5:2,3:.,6.93,.	0/0:12:6,6:.,16.64,.	0/0:7:3,4:.,9.7,.	0/0:13:6,7:.,18.02,.	0/0:11:5,6:.,15.25,.	0/0:10:5,5:.,13.86,.	0/0:12:6,6:.,16.64,.	0/0:9:4,5:.,12.48,.	0/0:14:7,7:.,19.41,.	0/0:14:7,7:.,19.41,.	0/0:11:5,6:.,15.25,.	0/0:10:5,5:.,13.86,.	./.:0:.,.:.,.,.	0/0:7:3,4:.,9.7,.	0/0:10:5,5:.,13.86,.	0/0:9:4,5:.,12.48,.	0/0:5:2,3:.,6.93,.	0/0:5:2,3:.,6.93,.	./.:0:.,.:.,.,.	0/0:10:5,5:.,13.86,.	0/0:7:3,4:.,9.7,.	./.:0:.,.:.,.,.	./.:0:.,.:.,.,.	0/0:6:3,3:.,8.32,.	0/0:5:2,3:.,6.93,.	./.:0:.,.:.,.,.	./.:0:.,.:.,.,.	0/0:6:3,3:.,8.32,.	./.:0:.,.:.,.,.	0/0:5:2,3:.,6.93,.	./.:0:.,.:.,.,.	./.:0:.,.:.,.,.	0/0:5:2,3:.,6.93,.	./.:0:.,.:.,.,.	0/0:7:3,4:.,9.7,.	0/0:7:3,4:.,9.7,.	0/0:6:3,3:.,8.32,.	./.:0:.,.:.,.,.	./.:0:.,.:.,.,.	./.:0:.,.:.,.,.	./.:0:.,.:.,.,.	./.:0:.,.:.,.,.	./.:0:.,.:.,.,.	0/0:6:3,3:.,8.32,.	0/0:6:3,3:.,8.32,.	0/0:8:4,4:.,11.09,.	0/0:12:6,6:.,16.64,.	./.:0:.,.:.,.,.	./.:0:.,.:.,.,.	./.:0:.,.:.,.,.	0/0:8:4,4:.,11.09,.	0/0:10:5,5:.,13.86,.	./.:0:.,.:.,.,.	0/0:13:6,7:.,18.02,.	0/0:10:5,5:.,13.86,.	0/0:5:2,3:.,6.93,.	0/0:6:3,3:.,8.32,.	./.:0:.,.:.,.,.	./.:0:.,.:.,.,.	0/0:5:2,3:.,6.93,.	./.:0:.,.:.,.,.	./.:0:.,.:.,.,.	0/0:6:3,3:.,8.32,.	0/0:6:3,3:.,8.32,.	0/0:9:4,5:.,12.48,.	./.:0:.,.:.,.,.	0/0:5:2,3:.,6.93,.
LG01	7170646	3190	G	C	.	PASS	NS=57;AF=0.965,0.035	GT:DP:AD:GL	1/0:7:3,4:.,9.7,.	./.:0:.,.:.,.,.	0/0:8:4,4:.,11.09,.	./.:0:.,.:.,.,.	1/0:6:2,4:.,11.09,.	0/0:9:4,5:.,12.48,.	0/0:6:3,3:.,8.32,.	0/0:6:3,3:.,8.32,.	./.:0:.,.:.,.,.	./.:0:.,.:.,.,.	0/0:11:5,6:.,15.25,.	0/0:6:3,3:.,8.32,.	0/0:8:4,4:.,11.09,.	0/0:7:3,4:.,9.7,.	0/0:6:3,3:.,8.32,.	0/0:6:3,3:.,8.32,.	0/0:6:3,3:.,8.32,.	0/0:5:2,3:.,6.93,.	./.:0:.,.:.,.,.	./.:0:.,.:.,.,.	./.:0:.,.:.,.,.	0/0:5:2,3:.,6.93,.	./.:0:.,.:.,.,.	./.:0:.,.:.,.,.	0/0:7:3,4:.,9.7,.	./.:0:.,.:.,.,.	0/0:6:3,3:.,8.32,.	./.:0:.,.:.,.,.	0/0:6:3,3:.,8.32,.	./.:0:.,.:.,.,.	0/0:6:3,3:.,8.32,.	./.:0:.,.:.,.,.	0/0:6:3,3:.,8.32,.	0/0:6:3,3:.,8.32,.	./.:0:.,.:.,.,.	0/0:10:5,5:.,13.86,.	0/0:5:2,3:.,6.93,.	0/0:7:3,4:.,9.7,.	./.:0:.,.:.,.,.	./.:0:.,.:.,.,.	0/0:7:3,4:.,9.7,.	./.:0:.,.:.,.,.	./.:0:.,.:.,.,.	0/0:6:3,3:.,8.32,.	./.:0:.,.:.,.,.	0/0:9:4,5:.,12.48,.	0/0:12:6,6:.,16.64,.	0/0:6:3,3:.,8.32,.	0/0:8:4,4:.,11.09,.	1/0:8:2,6:.,11.09,.	0/0:5:2,3:.,6.93,.	./.:0:.,.:.,.,.	./.:0:.,.:.,.,.	./.:0:.,.:.,.,.	./.:0:.,.:.,.,.	./.:0:.,.:.,.,.	./.:0:.,.:.,.,.	./.:0:.,.:.,.,.	0/0:6:3,3:.,8.32,.	0/0:11:5,6:.,15.25,.	0/0:7:3,4:.,9.7,.	0/0:5:2,3:.,6.93,.	0/0:6:3,3:.,8.32,.	./.:0:.,.:.,.,.	./.:0:.,.:.,.,.	./.:0:.,.:.,.,.	./.:0:.,.:.,.,.	0/0:5:2,3:.,6.93,.	1/0:10:5,5:.,13.86,.	0/0:5:2,3:.,6.93,.	0/0:7:3,4:.,9.7,.	./.:0:.,.:.,.,.	./.:0:.,.:.,.,.	./.:0:.,.:.,.,.	./.:0:.,.:.,.,.	0/0:8:4,4:.,11.09,.	0/0:8:4,4:.,11.09,.	0/0:8:4,4:.,11.09,.	./.:0:.,.:.,.,.	0/0:5:2,3:.,6.93,.	0/0:6:3,3:.,8.32,.	./.:0:.,.:.,.,.	./.:0:.,.:.,.,.	0/0:5:2,3:.,6.93,.	0/0:6:3,3:.,8.32,.	0/0:6:3,3:.,8.32,.	0/0:5:2,3:.,6.93,.	./.:0:.,.:.,.,.	0/0:6:3,3:.,8.32,.	0/0:7:3,4:.,9.7,.	./.:0:.,.:.,.,.	0/0:6:3,3:.,8.32,.	./.:0:.,.:.,.,.	./.:0:.,.:.,.,.	0/0:7:3,4:.,9.7,.	0/0:8:4,4:.,11.09,.	./.:0:.,.:.,.,.	0/0:15:7,8:.,20.79,.	0/0:10:5,5:.,13.86,.
LG01	7197695	3193	G	A	.	PASS	NS=92;AF=0.717,0.283	GT:DP:AD:GL	0/0:9:4,5:.,12.48,.	0/1:7:5,2:.,9.7,.	0/0:10:5,5:.,13.86,.	0/1:10:6,4:.,13.86,.	0/0:11:5,6:.,15.25,.	1/1:11:5,6:.,15.25,.	1/1:11:5,6:.,15.25,.	0/0:8:4,4:.,11.09,.	0/1:9:7,2:.,12.48,.	0/1:11:8,3:.,15.25,.	0/0:25:12,13:.,34.66,.	0/0:20:10,10:.,27.73,.	0/1:9:5,4:.,12.48,.	0/1:11:5,6:.,15.25,.	0/0:18:9,9:.,24.95,.	0/1:11:6,5:.,15.25,.	0/1:14:6,8:.,19.41,.	0/1:16:9,7:.,22.18,.	0/1:8:4,4:.,11.09,.	0/1:8:3,5:.,11.09,.	0/1:9:4,5:.,12.48,.	0/1:9:5,4:.,12.48,.	0/0:13:6,7:.,18.02,.	0/0:15:7,8:.,20.79,.	0/1:9:6,3:.,12.48,.	0/0:10:5,5:.,13.86,.	0/0:11:5,6:.,15.25,.	0/1:7:3,4:.,11.09,.	1/1:8:4,4:.,11.09,.	1/1:12:6,6:.,16.64,.	0/0:8:4,4:.,11.09,.	0/0:6:3,3:.,8.32,.	0/0:5:2,3:.,6.93,.	0/0:12:6,6:.,16.64,.	0/1:7:4,3:.,9.7,.	./.:0:.,.:.,.,.	0/1:17:9,8:.,23.57,.	0/0:10:5,5:.,13.86,.	0/0:11:5,6:.,15.25,.	0/1:5:4,1:.,8.32,.	./.:0:.,.:.,.,.	0/1:8:4,4:.,11.09,.	0/1:10:4,6:.,13.86,.	0/1:6:2,4:.,8.32,.	./.:0:.,.:.,.,.	1/1:16:8,8:.,22.18,.	0/0:13:6,7:.,18.02,.	0/0:9:4,5:.,12.48,.	0/1:11:8,3:.,15.25,.	./.:0:.,.:.,.,.	0/1:12:4,8:.,16.64,.	0/1:10:7,3:.,13.86,.	0/0:12:6,6:.,16.64,.	0/0:8:4,4:.,11.09,.	0/0:5:2,3:.,6.93,.	0/0:8:4,4:.,11.09,.	0/0:6:3,3:.,8.32,.	0/1:10:5,5:.,13.86,.	0/0:8:4,4:.,11.09,.	0/0:7:3,4:.,9.7,.	0/0:6:3,3:.,8.32,.	0/0:6:3,3:.,8.32,.	0/1:11:4,7:.,15.25,.	0/1:6:3,3:.,8.32,.	0/1:10:8,2:.,13.86,.	0/0:6:3,3:.,8.32,.	./.:12:.,.:.,.,.	0/1:5:3,2:.,6.93,.	0/0:12:6,6:.,16.64,.	0/1:14:8,6:.,19.41,.	0/0:9:4,5:.,12.48,.	./.:0:.,.:.,.,.	0/0:6:3,3:.,8.32,.	0/0:5:2,3:.,6.93,.	./.:0:.,.:.,.,.	0/1:11:6,5:.,15.25,.	1/1:11:5,6:.,15.25,.	0/1:20:13,7:.,27.73,.	0/0:18:9,9:.,24.95,.	0/0:7:3,4:.,9.7,.	0/0:14:7,7:.,19.41,.	0/0:9:4,5:.,12.48,.	0/0:10:5,5:.,13.86,.	0/1:10:6,4:.,13.86,.	0/0:9:4,5:.,12.48,.	0/0:14:7,7:.,19.41,.	0/1:16:7,9:.,22.18,.	0/0:13:6,7:.,18.02,.	0/1:18:8,10:.,24.95,.	0/0:5:2,3:.,6.93,.	0/0:8:4,4:.,11.09,.	0/1:10:5,5:.,13.86,.	0/0:11:5,6:.,15.25,.	0/0:11:5,6:.,15.25,.	0/1:13:5,8:.,18.02,.	0/0:11:5,6:.,15.25,.	0/1:19:8,11:.,26.34,.	0/1:8:4,4:.,11.09,.	0/1:14:5,9:.,19.41,.
LG01	7223823	3198	T	G	.	PASS	NS=89;AF=0.545,0.455	GT:DP:AD:GL	1/1:5:2,3:.,6.93,.	1/0:7:2,5:.,9.7,.	1/0:14:9,5:.,19.41,.	1/0:13:9,4:.,18.02,.	1/0:27:18,9:.,37.43,.	1/1:17:8,9:.,23.57,.	1/1:5:2,3:.,6.93,.	0/0:21:10,11:.,29.11,.	1/0:27:15,12:.,37.43,.	1/0:23:11,12:.,31.88,.	0/0:17:8,9:.,23.57,.	1/0:15:8,7:.,20.79,.	1/0:27:18,9:.,37.43,.	1/0:23:11,12:.,31.88,.	1/0:26:12,14:.,36.04,.	1/1:21:10,11:.,29.11,.	1/0:10:5,5:.,13.86,.	1/0:20:11,9:.,27.73,.	1/1:26:13,13:.,36.04,.	1/0:17:9,8:.,23.57,.	1/1:29:14,15:.,40.2,.	1/0:18:12,6:.,24.95,.	0/0:36:18,18:.,49.91,.	1/0:24:15,9:.,33.27,.	1/1:18:9,9:.,24.95,.	0/0:9:4,5:.,12.48,.	0/0:16:8,8:.,22.18,.	1/1:15:7,8:.,20.79,.	1/0:16:10,6:.,22.18,.	1/1:18:9,9:.,24.95,.	1/0:17:7,10:.,23.57,.	0/0:11:5,6:.,15.25,.	0/0:15:7,8:.,20.79,.	1/0:15:7,8:.,20.79,.	1/0:13:8,5:.,18.02,.	1/0:14:10,4:.,19.41,.	1/0:10:2,8:.,13.86,.	0/0:8:4,4:.,11.09,.	0/0:20:10,10:.,27.73,.	1/0:10:5,5:.,13.86,.	1/0:11:9,2:.,15.25,.	0/0:11:5,6:.,15.25,.	1/0:15:11,4:.,20.79,.	1/0:17:10,7:.,23.57,.	./.:0:.,.:.,.,.	1/1:12:6,6:.,16.64,.	1/0:15:8,7:.,20.79,.	1/0:17:6,11:.,23.57,.	1/0:10:6,4:.,13.86,.	1/0:8:3,5:.,11.09,.	./.:5:.,.:.,.,.	1/0:8:4,4:.,12.48,.	0/0:8:4,4:.,11.09,.	1/0:8:3,5:.,11.09,.	0/0:7:3,4:.,9.7,.	0/0:5:2,3:.,6.93,.	1/0:7:5,2:.,9.7,.	1/0:8:3,5:.,11.09,.	0/0:10:5,5:.,13.86,.	0/0:11:5,6:.,15.25,.	./.:0:.,.:.,.,.	0/0:5:2,3:.,6.93,.	1/0:5:2,3:.,8.32,.	1/1:7:3,4:.,9.7,.	1/1:5:2,3:.,6.93,.	1/0:5:2,3:.,8.32,.	0/0:6:3,3:.,8.32,.	1/0:8:3,5:.,11.09,.	0/0:12:6,6:.,16.64,.	1/1:5:2,3:.,6.93,.	./.:0:.,.:.,.,.	./.:6:.,.:.,.,.	1/0:6:2,4:.,8.32,.	./.:5:.,.:.,.,.	./.:0:.,.:.,.,.	1/0:13:4,9:.,18.02,.	1/1:10:5,5:.,13.86,.	1/1:15:7,8:.,20.79,.	1/0:11:7,4:.,15.25,.	0/0:6:3,3:.,8.32,.	0/0:6:3,3:.,8.32,.	1/0:8:4,4:.,11.09,.	0/0:6:3,3:.,8.32,.	1/0:16:8,8:.,22.18,.	1/0:8:5,3:.,11.09,.	0/0:10:5,5:.,13.86,.	1/0:10:4,6:.,13.86,.	0/0:13:6,7:.,18.02,.	1/0:10:5,5:.,13.86,.	./.:0:.,.:.,.,.	0/0:9:4,5:.,12.48,.	1/0:11:7,4:.,15.25,.	./.:6:.,.:.,.,.	1/0:5:2,3:.,6.93,.	./.:5:.,.:.,.,.	1/0:8:2,6:.,11.09,.	1/0:7:5,2:.,11.09,.	1/0:7:2,5:.,9.7,.	1/1:8:4,4:.,11.09,.
LG01	7271845	3203	C	T	.	PASS	NS=98;AF=0.944,0.056	GT:DP:AD:GL	0/0:9:4,5:.,12.48,.	1/0:7:4,3:.,9.7,.	0/0:13:6,7:.,18.02,.	1/0:13:8,5:.,18.02,.	1/0:17:8,9:.,23.57,.	0/0:22:11,11:.,30.5,.	0/0:10:5,5:.,13.86,.	0/0:20:10,10:.,27.73,.	0/0:23:11,12:.,31.88,.	0/0:13:6,7:.,18.02,.	0/0:13:6,7:.,18.02,.	0/0:24:12,12:.,33.27,.	0/0:26:13,13:.,36.04,.	0/0:19:9,10:.,26.34,.	0/0:20:10,10:.,27.73,.	0/0:10:5,5:.,13.86,.	0/0:12:6,6:.,16.64,.	0/0:20:10,10:.,27.73,.	1/0:15:5,10:.,20.79,.	0/0:21:10,11:.,29.11,.	0/0:16:8,8:.,22.18,.	0/0:8:4,4:.,11.09,.	0/0:17:8,9:.,23.57,.	1/0:17:8,9:.,23.57,.	0/0:21:10,11:.,29.11,.	0/0:15:7,8:.,20.79,.	0/0:13:6,7:.,18.02,.	0/0:11:5,6:.,15.25,.	0/0:12:6,6:.,16.64,.	0/0:14:7,7:.,19.41,.	0/0:9:4,5:.,12.48,.	0/0:11:5,6:.,15.25,.	0/0:10:5,5:.,13.86,.	0/0:15:7,8:.,20.79,.	0/0:9:4,5:.,12.48,.	0/0:11:5,6:.,15.25,.	0/0:16:8,8:.,22.18,.	0/0:16:8,8:.,22.18,.	0/0:13:6,7:.,18.02,.	0/0:13:6,7:.,18.02,.	0/0:8:4,4:.,11.09,.	0/0:16:8,8:.,22.18,.	0/0:14:7,7:.,19.41,.	0/0:17:8,9:.,23.57,.	0/0:12:6,6:.,16.64,.	0/0:12:6,6:.,16.64,.	1/0:13:6,7:.,18.02,.	0/0:21:10,11:.,29.11,.	0/0:17:8,9:.,23.57,.	1/0:8:4,4:.,11.09,.	0/0:11:5,6:.,15.25,.	1/0:21:11,10:.,29.11,.	0/0:15:7,8:.,20.79,.	0/0:7:3,4:.,9.7,.	0/0:12:6,6:.,16.64,.	0/0:9:4,5:.,12.48,.	0/0:12:6,6:.,16.64,.	0/0:8:4,4:.,11.09,.	0/0:10:5,5:.,13.86,.	0/0:11:5,6:.,15.25,.	0/0:9:4,5:.,12.48,.	0/0:9:4,5:.,12.48,.	0/0:14:7,7:.,19.41,.	0/0:12:6,6:.,16.64,.	0/0:11:5,6:.,15.25,.	1/0:5:3,2:.,6.93,.	0/0:11:5,6:.,15.25,.	0/0:9:4,5:.,12.48,.	1/0:11:7,4:.,15.25,.	0/0:16:8,8:.,22.18,.	0/0:8:4,4:.,11.09,.	1/0:10:5,5:.,13.86,.	./.:0:.,.:.,.,.	0/0:7:3,4:.,9.7,.	0/0:6:3,3:.,8.32,.	0/0:17:8,9:.,23.57,.	0/0:13:6,7:.,18.02,.	0/0:18:9,9:.,24.95,.	0/0:31:15,16:.,42.98,.	0/0:11:5,6:.,15.25,.	0/0:19:9,10:.,26.34,.	0/0:8:4,4:.,11.09,.	0/0:11:5,6:.,15.25,.	0/0:15:7,8:.,20.79,.	0/0:12:6,6:.,16.64,.	0/0:10:5,5:.,13.86,.	0/0:16:8,8:.,22.18,.	0/0:15:7,8:.,20.79,.	0/0:18:9,9:.,24.95,.	0/0:15:7,8:.,20.79,.	0/0:20:10,10:.,27.73,.	0/0:14:7,7:.,19.41,.	0/0:7:3,4:.,9.7,.	0/0:11:5,6:.,15.25,.	0/0:8:4,4:.,11.09,.	0/0:12:6,6:.,16.64,.	0/0:18:9,9:.,24.95,.	0/0:20:10,10:.,27.73,.	0/0:15:7,8:.,20.79,.
LG01	7383198	83299	G	A	.	PASS	NS=83;AF=0.994,0.006	GT:DP:AD:GL	0/0:5:2,3:.,6.93,.	0/0:8:4,4:.,12.48,.	0/0:11:5,6:.,15.25,.	0/0:6:3,3:.,8.32,.	0/0:7:3,4:.,9.7,.	0/0:9:4,5:.,12.48,.	0/0:12:6,6:.,16.64,.	0/0:8:4,4:.,11.09,.	0/0:7:3,4:.,9.7,.	0/0:11:5,6:.,15.25,.	0/0:12:6,6:.,16.64,.	0/0:7:3,4:.,9.7,.	0/0:12:6,6:.,16.64,.	0/0:11:5,6:.,15.25,.	0/0:9:4,5:.,12.48,.	0/0:6:3,3:.,8.32,.	./.:0:.,.:.,.,.	0/0:8:4,4:.,11.09,.	0/0:10:5,5:.,13.86,.	0/1:6:4,2:.,8.32,.	0/0:13:6,7:.,18.02,.	0/0:5:2,3:.,6.93,.	0/0:9:4,5:.,12.48,.	0/0:9:4,5:.,12.48,.	0/0:9:4,5:.,12.48,.	0/0:11:5,6:.,15.25,.	0/0:11:5,6:.,15.25,.	0/0:8:4,4:.,11.09,.	0/0:14:7,7:.,19.41,.	0/0:10:5,5:.,13.86,.	0/0:10:5,5:.,13.86,.	./.:0:.,.:.,.,.	./.:0:.,.:.,.,.	0/0:13:6,7:.,18.02,.	0/0:11:5,6:.,15.25,.	0/0:8:4,4:.,11.09,.	./.:0:.,.:.,.,.	0/0:9:4,5:.,12.48,.	0/0:9:4,5:.,12.48,.	0/0:11:5,6:.,15.25,.	0/0:9:4,5:.,12.48,.	0/0:9:4,5:.,12.48,.	0/0:7:3,4:.,9.7,.	0/0:13:6,7:.,18.02,.	./.:0:.,.:.,.,.	0/0:10:5,5:.,13.86,.	0/0:14:7,7:.,19.41,.	0/0:8:4,4:.,11.09,.	0/0:10:5,5:.,13.86,.	0/0:8:4,4:.,11.09,.	0/0:9:4,5:.,12.48,.	0/0:7:3,4:.,9.7,.	./.:0:.,.:.,.,.	0/0:5:2,3:.,6.93,.	0/0:5:2,3:.,6.93,.	0/0:5:2,3:.,6.93,.	./.:0:.,.:.,.,.	0/0:10:5,5:.,13.86,.	0/0:9:4,5:.,12.48,.	0/0:9:4,5:.,12.48,.	0/0:10:5,5:.,13.86,.	./.:0:.,.:.,.,.	0/0:12:6,6:.,16.64,.	./.:0:.,.:.,.,.	0/0:10:5,5:.,13.86,.	./.:0:.,.:.,.,.	0/0:6:3,3:.,8.32,.	./.:0:.,.:.,.,.	0/0:13:6,7:.,18.02,.	0/0:14:7,7:.,19.41,.	0/0:8:4,4:.,11.09,.	./.:0:.,.:.,.,.	./.:0:.,.:.,.,.	0/0:5:2,3:.,6.93,.	./.:0:.,.:.,.,.	0/0:9:4,5:.,12.48,.	0/0:11:5,6:.,15.25,.	0/0:10:5,5:.,13.86,.	0/0:14:7,7:.,19.41,.	0/0:6:3,3:.,8.32,.	0/0:6:3,3:.,8.32,.	0/0:7:3,4:.,9.7,.	0/0:11:5,6:.,15.25,.	0/0:8:4,4:.,11.09,.	0/0:6:3,3:.,8.32,.	0/0:13:6,7:.,18.02,.	0/0:5:2,3:.,6.93,.	0/0:12:6,6:.,16.64,.	./.:0:.,.:.,.,.	0/0:6:3,3:.,8.32,.	./.:0:.,.:.,.,.	0/0:14:7,7:.,19.41,.	0/0:7:3,4:.,9.7,.	0/0:5:2,3:.,6.93,.	0/0:5:2,3:.,6.93,.	0/0:14:7,7:.,19.41,.	0/0:6:3,3:.,8.32,.	0/0:15:7,8:.,20.79,.	0/0:10:5,5:.,13.86,.
LG01	7529357	94287	T	C	.	PASS	NS=73;AF=0.836,0.164	GT:DP:AD:GL	./.:0:.,.:.,.,.	0/1:9:5,4:.,12.48,.	0/0:12:6,6:.,16.64,.	0/0:9:4,5:.,12.48,.	1/1:7:3,4:.,9.7,.	./.:0:.,.:.,.,.	0/0:5:2,3:.,6.93,.	0/1:12:4,8:.,16.64,.	0/0:14:7,7:.,19.41,.	0/0:12:6,6:.,16.64,.	0/0:15:7,8:.,20.79,.	0/0:13:6,7:.,18.02,.	0/0:8:4,4:.,11.09,.	0/0:12:6,6:.,16.64,.	0/1:10:4,6:.,13.86,.	./.:8:.,.:.,.,.	0/1:12:7,5:.,16.64,.	0/0:8:4,4:.,11.09,.	0/0:13:6,7:.,18.02,.	./.:7:.,.:.,.,.	0/0:6:3,3:.,8.32,.	0/0:7:3,4:.,9.7,.	0/0:15:7,8:.,20.79,.	0/0:7:3,4:.,9.7,.	0/0:6:3,3:.,8.32,.	0/0:13:6,7:.,18.02,.	0/0:8:4,4:.,11.09,.	1/1:12:6,6:.,16.64,.	./.:0:.,.:.,.,.	./.:0:.,.:.,.,.	0/1:7:3,4:.,9.7,.	1/1:6:3,3:.,8.32,.	./.:0:.,.:.,.,.	0/0:13:6,7:.,18.02,.	./.:0:.,.:.,.,.	0/0:7:3,4:.,9.7,.	0/0:8:4,4:.,11.09,.	1/1:16:8,8:.,22.18,.	0/1:11:4,7:.,15.25,.	0/0:6:3,3:.,8.32,.	0/0:8:4,4:.,11.09,.	0/0:13:6,7:.,18.02,.	0/1:7:3,4:.,9.7,.	./.:0:.,.:.,.,.	./.:0:.,.:.,.,.	0/0:11:5,6:.,15.25,.	0/1:11:5,6:.,15.25,.	1/1:14:7,7:.,19.41,.	0/1:10:6,4:.,13.86,.	./.:0:.,.:.,.,.	0/0:7:3,4:.,9.7,.	0/0:9:4,5:.,12.48,.	0/0:11:5,6:.,15.25,.	0/0:5:2,3:.,6.93,.	./.:0:.,.:.,.,.	0/0:8:4,4:.,11.09,.	./.:0:.,.:.,.,.	0/0:7:3,4:.,9.7,.	0/0:6:3,3:.,8.32,.	1/1:9:4,5:.,12.48,.	0/1:6:1,5:.,9.7,.	0/0:11:5,6:.,15.25,.	0/0:5:2,3:.,6.93,.	./.:5:.,.:.,.,.	./.:0:.,.:.,.,.	./.:0:.,.:.,.,.	0/0:7:3,4:.,9.7,.	./.:5:.,.:.,.,.	./.:0:.,.:.,.,.	0/0:14:7,7:.,19.41,.	0/0:6:3,3:.,8.32,.	./.:0:.,.:.,.,.	0/0:5:2,3:.,6.93,.	./.:0:.,.:.,.,.	0/0:6:3,3:.,8.32,.	0/0:11:5,6:.,15.25,.	./.:0:.,.:.,.,.	./.:6:.,.:.,.,.	0/0:8:4,4:.,11.09,.	0/0:5:2,3:.,6.93,.	0/0:10:5,5:.,13.86,.	0/0:5:2,3:.,6.93,.	./.:0:.,.:.,.,.	0/0:5:2,3:.,6.93,.	./.:0:.,.:.,.,.	0/0:8:4,4:.,11.09,.	0/0:6:3,3:.,8.32,.	0/0:9:4,5:.,12.48,.	0/0:12:6,6:.,16.64,.	./.:0:.,.:.,.,.	0/0:6:3,3:.,8.32,.	0/0:5:2,3:.,6.93,.	0/0:8:4,4:.,11.09,.	./.:0:.,.:.,.,.	0/0:7:3,4:.,9.7,.	0/1:8:6,2:.,11.09,.	0/0:10:5,5:.,13.86,.	0/0:15:7,8:.,20.79,.	0/1:6:3,3:.,9.7,.
LG01	7585430	3223	C	G	.	PASS	NS=86;AF=0.930,0.070	GT:DP:AD:GL	0/0:5:2,3:.,6.93,.	./.:0:.,.:.,.,.	1/0:7:2,5:.,9.7,.	0/0:13:6,7:.,18.02,.	0/0:15:7,8:.,20.79,.	1/0:25:15,10:.,34.66,.	0/0:7:3,4:.,9.7,.	0/0:20:10,10:.,27.73,.	0/0:15:7,8:.,20.79,.	1/0:9:4,5:.,12.48,.	1/0:14:8,6:.,19.41,.	1/0:14:6,8:.,19.41,.	0/0:15:7,8:.,20.79,.	0/0:15:7,8:.,20.79,.	0/0:13:6,7:.,18.02,.	0/0:16:8,8:.,22.18,.	0/0:10:5,5:.,13.86,.	0/0:18:9,9:.,24.95,.	1/0:14:5,9:.,19.41,.	0/0:11:5,6:.,15.25,.	0/0:20:10,10:.,27.73,.	0/0:7:3,4:.,9.7,.	1/0:13:5,8:.,18.02,.	0/0:15:7,8:.,20.79,.	0/0:16:8,8:.,22.18,.	1/0:9:4,5:.,12.48,.	1/0:14:6,8:.,19.41,.	0/0:7:3,4:.,9.7,.	1/0:11:6,5:.,15.25,.	./.:0:.,.:.,.,.	0/0:9:4,5:.,12.48,.	0/0:8:4,4:.,11.09,.	./.:0:.,.:.,.,.	1/0:16:11,5:.,22.18,.	0/0:10:5,5:.,13.86,.	0/0:12:6,6:.,16.64,.	0/0:15:7,8:.,20.79,.	0/0:11:5,6:.,15.25,.	0/0:7:3,4:.,9.7,.	0/0:11:5,6:.,15.25,.	0/0:15:7,8:.,20.79,.	0/0:9:4,5:.,12.48,.	0/0:6:3,3:.,8.32,.	0/0:14:7,7:.,19.41,.	1/0:10:4,6:.,13.86,.	0/0:6:3,3:.,8.32,.	0/0:13:6,7:.,18.02,.	0/0:14:7,7:.,19.41,.	0/0:10:5,5:.,13.86,.	0/0:6:3,3:.,8.32,.	0/0:8:4,4:.,11.09,.	0/0:10:5,5:.,13.86,.	0/0:16:8,8:.,22.18,.	0/0:6:3,3:.,8.32,.	0/0:7:3,4:.,9.7,.	0/0:5:2,3:.,6.93,.	./.:0:.,.:.,.,.	0/0:12:6,6:.,16.64,.	./.:0:.,.:.,.,.	0/0:5:2,3:.,6.93,.	0/0:9:4,5:.,12.48,.	0/0:6:3,3:.,8.32,.	0/0:9:4,5:.,12.48,.	0/0:10:5,5:.,13.86,.	0/0:5:2,3:.,6.93,.	./.:0:.,.:.,.,.	0/0:5:2,3:.,6.93,.	0/0:7:3,4:.,9.7,.	0/0:11:5,6:.,15.25,.	0/0:7:3,4:.,9.7,.	./.:0:.,.:.,.,.	0/0:5:2,3:.,6.93,.	./.:0:.,.:.,.,.	0/0:6:3,3:.,8.32,.	0/0:5:2,3:.,6.93,.	0/0:12:6,6:.,16.64,.	0/0:10:5,5:.,13.86,.	0/0:9:4,5:.,12.48,.	0/0:6:3,3:.,8.32,.	./.:0:.,.:.,.,.	0/0:6:3,3:.,8.32,.	0/0:11:5,6:.,15.25,.	./.:0:.,.:.,.,.	0/0:7:3,4:.,9.7,.	./.:0:.,.:.,.,.	0/0:7:3,4:.,9.7,.	0/0:10:5,5:.,13.86,.	0/0:7:3,4:.,9.7,.	0/0:12:6,6:.,16.64,.	./.:0:.,.:.,.,.	./.:0:.,.:.,.,.	0/0:5:2,3:.,6.93,.	0/0:6:3,3:.,8.32,.	0/0:10:5,5:.,13.86,.	0/0:10:5,5:.,13.86,.	0/0:14:7,7:.,19.41,.	0/0:6:3,3:.,8.32,.	0/0:13:6,7:.,18.02,.	0/0:5:2,3:.,6.93,.
LG01	7589384	3224	A	G	.	PASS	NS=94;AF=0.691,0.309	GT:DP:AD:GL	0/0:16:8,8:.,22.18,.	0/1:33:17,16:.,45.75,.	0/1:27:12,15:.,37.43,.	0/1:42:19,23:.,58.22,.	0/0:43:21,22:.,59.61,.	0/1:48:25,23:.,66.54,.	1/1:22:11,11:.,30.5,.	1/1:35:17,18:.,48.52,.	1/1:35:17,18:.,48.52,.	0/1:35:20,15:.,48.52,.	0/0:37:18,19:.,51.29,.	0/1:41:22,19:.,56.84,.	0/1:36:15,21:.,49.91,.	0/1:26:12,14:.,36.04,.	0/1:42:19,23:.,58.22,.	1/1:34:17,17:.,47.13,.	0/0:23:11,12:.,31.88,.	1/1:44:22,22:.,61,.	0/1:38:23,15:.,52.68,.	./.:0:.,.:.,.,.	./.:0:.,.:.,.,.	0/1:35:18,17:.,48.52,.	0/0:43:21,22:.,59.61,.	./.:0:.,.:.,.,.	1/1:48:24,24:.,66.54,.	0/0:23:11,12:.,31.88,.	0/0:21:10,11:.,29.11,.	1/1:27:13,14:.,37.43,.	0/1:26:10,16:.,36.04,.	0/1:23:10,13:.,31.88,.	0/1:32:16,16:.,44.36,.	1/1:27:13,14:.,37.43,.	0/1:19:9,10:.,26.34,.	0/0:24:12,12:.,33.27,.	0/0:15:7,8:.,20.79,.	0/0:25:12,13:.,34.66,.	1/1:42:21,21:.,58.22,.	0/1:27:16,11:.,37.43,.	0/1:21:7,14:.,29.11,.	0/1:27:15,12:.,37.43,.	0/1:15:5,10:.,20.79,.	0/0:27:13,14:.,37.43,.	0/1:21:9,12:.,29.11,.	0/0:26:13,13:.,36.04,.	0/1:11:6,5:.,15.25,.	0/1:15:7,8:.,20.79,.	0/0:22:11,11:.,30.5,.	./.:0:.,.:.,.,.	1/1:10:5,5:.,13.86,.	1/1:10:5,5:.,13.86,.	0/0:23:11,12:.,31.88,.	0/0:27:13,14:.,37.43,.	0/0:22:11,11:.,30.5,.	1/1:15:7,8:.,20.79,.	0/0:12:6,6:.,16.64,.	0/0:12:6,6:.,16.64,.	0/0:17:8,9:.,23.57,.	0/1:25:14,11:.,34.66,.	0/0:16:8,8:.,22.18,.	0/1:22:8,14:.,30.5,.	0/0:11:5,6:.,15.25,.	0/0:10:5,5:.,13.86,.	0/0:21:10,11:.,29.11,.	0/0:18:9,9:.,24.95,.	0/1:15:6,9:.,20.79,.	0/0:11:5,6:.,15.25,.	0/0:24:12,12:.,33.27,.	0/0:13:6,7:.,18.02,.	0/0:17:8,9:.,23.57,.	0/0:16:8,8:.,22.18,.	0/0:16:8,8:.,22.18,.	0/0:15:7,8:.,20.79,.	0/1:14:7,7:.,19.41,.	1/1:20:10,10:.,27.73,.	0/0:7:3,4:.,9.7,.	0/0:20:10,10:.,27.73,.	0/0:20:10,10:.,27.73,.	0/1:26:12,14:.,36.04,.	0/1:32:14,18:.,44.36,.	0/0:11:5,6:.,15.25,.	0/0:9:4,5:.,12.48,.	0/1:20:10,10:.,27.73,.	0/1:12:5,7:.,16.64,.	0/0:27:13,14:.,37.43,.	0/0:21:10,11:.,29.11,.	0/0:19:9,10:.,26.34,.	./.:0:.,.:.,.,.	0/0:30:15,15:.,41.59,.	0/0:27:13,14:.,37.43,.	0/1:17:7,10:.,23.57,.	0/0:9:4,5:.,12.48,.	0/0:24:12,12:.,33.27,.	0/0:15:7,8:.,20.79,.	0/1:22:10,12:.,30.5,.	0/0:10:5,5:.,13.86,.	0/0:27:13,14:.,37.43,.	0/0:25:12,13:.,34.66,.	0/0:19:9,10:.,26.34,.	0/0:12:6,6:.,16.64,.
LG01	7621939	3227	G	A	.	PASS	NS=96;AF=0.958,0.042	GT:DP:AD:GL	0/0:36:18,18:.,49.91,.	0/0:31:15,16:.,42.98,.	0/1:37:19,18:.,51.29,.	0/0:32:16,16:.,44.36,.	0/0:67:33,34:.,92.88,.	0/0:60:30,30:.,83.18,.	0/0:32:16,16:.,44.36,.	0/0:60:30,30:.,83.18,.	0/0:69:34,35:.,95.65,.	0/1:52:27,25:.,72.09,.	0/0:62:31,31:.,85.95,.	0/1:67:29,38:.,92.88,.	0/0:79:39,40:.,109.52,.	0/0:62:31,31:.,85.95,.	0/0:69:34,35:.,95.65,.	0/0:63:31,32:.,87.34,.	0/1:35:16,19:.,48.52,.	0/0:62:31,31:.,85.95,.	0/1:60:24,36:.,83.18,.	0/0:55:27,28:.,76.25,.	0/0:60:30,30:.,83.18,.	0/0:53:26,27:.,73.47,.	0/0:67:33,34:.,92.88,.	0/0:73:36,37:.,101.2,.	0/0:61:30,31:.,84.56,.	0/0:45:22,23:.,62.38,.	0/0:60:30,30:.,83.18,.	0/0:54:27,27:.,74.86,.	0/0:45:22,23:.,62.38,.	0/0:56:28,28:.,77.63,.	0/0:56:28,28:.,77.63,.	0/0:37:18,19:.,51.29,.	0/0:54:27,27:.,74.86,.	0/1:36:19,17:.,49.91,.	0/0:46:23,23:.,63.77,.	0/0:44:22,22:.,61,.	0/0:49:24,25:.,67.93,.	0/0:42:21,21:.,58.22,.	0/1:54:27,27:.,74.86,.	0/0:49:24,25:.,67.93,.	0/0:41:20,21:.,56.84,.	./.:0:.,.:.,.,.	0/0:39:19,20:.,54.07,.	0/0:63:31,32:.,87.34,.	0/0:21:10,11:.,29.11,.	0/0:49:24,25:.,67.93,.	0/0:46:23,23:.,63.77,.	0/1:66:35,31:.,92.88,.	0/0:51:25,26:.,70.7,.	0/0:29:14,15:.,40.2,.	0/0:33:16,17:.,45.75,.	0/0:34:17,17:.,47.13,.	0/0:32:16,16:.,44.36,.	0/0:26:13,13:.,36.04,.	0/0:28:14,14:.,38.82,.	0/0:16:8,8:.,22.18,.	0/0:14:7,7:.,19.41,.	0/0:34:17,17:.,47.13,.	0/0:24:12,12:.,33.27,.	0/0:23:11,12:.,31.88,.	0/0:12:6,6:.,16.64,.	0/0:21:10,11:.,29.11,.	0/0:22:11,11:.,30.5,.	0/0:27:13,14:.,37.43,.	0/0:27:13,14:.,37.43,.	0/0:16:8,8:.,22.18,.	0/0:30:15,15:.,41.59,.	0/0:22:11,11:.,30.5,.	./.:0:.,.:.,.,.	0/0:34:17,17:.,47.13,.	0/0:24:12,12:.,33.27,.	0/0:22:11,11:.,30.5,.	0/0:9:4,5:.,12.48,.	0/0:9:4,5:.,12.48,.	0/0:22:11,11:.,30.5,.	0/0:45:22,23:.,62.38,.	0/0:41:20,21:.,56.84,.	0/0:40:20,20:.,55.45,.	0/0:38:19,19:.,52.68,.	0/0:20:10,10:.,27.73,.	0/0:34:17,17:.,47.13,.	0/0:36:18,18:.,49.91,.	0/0:36:18,18:.,49.91,.	0/0:30:15,15:.,41.59,.	0/0:28:14,14:.,38.82,.	0/0:30:15,15:.,41.59,.	0/0:37:18,19:.,51.29,.	0/0:46:23,23:.,63.77,.	./.:0:.,.:.,.,.	0/0:26:13,13:.,36.04,.	0/0:25:12,13:.,34.66,.	0/0:39:19,20:.,54.07,.	0/0:28:14,14:.,38.82,.	0/0:30:15,15:.,41.59,.	0/0:27:13,14:.,37.43,.	0/0:29:14,15:.,40.2,.	0/0:39:19,20:.,54.07,.	0/0:34:17,17:.,47.13,.	0/0:24:12,12:.,33.27,.
LG01	7658269	3230	G	A	.	PASS	NS=96;AF=0.995,0.005	GT:DP:AD:GL	0/0:19:9,10:.,26.34,.	0/0:26:13,13:.,36.04,.	0/0:32:16,16:.,44.36,.	0/0:21:10,11:.,29.11,.	0/0:24:12,12:.,33.27,.	0/0:32:16,16:.,44.36,.	0/0:22:11,11:.,30.5,.	0/0:36:18,18:.,49.91,.	0/0:51:25,26:.,70.7,.	0/0:39:19,20:.,54.07,.	0/0:23:11,12:.,31.88,.	0/0:37:18,19:.,51.29,.	0/0:31:15,16:.,42.98,.	1/0:42:21,21:.,58.22,.	0/0:52:26,26:.,72.09,.	0/0:47:23,24:.,65.16,.	0/0:30:15,15:.,41.59,.	0/0:61:30,31:.,84.56,.	0/0:39:19,20:.,54.07,.	0/0:49:24,25:.,67.93,.	0/0:51:25,26:.,70.7,.	0/0:31:15,16:.,42.98,.	0/0:54:27,27:.,74.86,.	0/0:34:17,17:.,47.13,.	0/0:39:19,20:.,54.07,.	0/0:19:9,10:.,26.34,.	0/0:31:15,16:.,42.98,.	0/0:22:11,11:.,30.5,.	0/0:25:12,13:.,34.66,.	0/0:22:11,11:.,30.5,.	0/0:25:12,13:.,34.66,.	0/0:19:9,10:.,26.34,.	0/0:20:10,10:.,27.73,.	0/0:20:10,10:.,27.73,.	0/0:29:14,15:.,40.2,.	0/0:25:12,13:.,34.66,.	./.:0:.,.:.,.,.	0/0:23:11,12:.,31.88,.	0/0:20:10,10:.,27.73,.	0/0:31:15,16:.,42.98,.	0/0:30:15,15:.,41.59,.	0/0:30:15,15:.,41.59,.	0/0:14:7,7:.,19.41,.	0/0:21:10,11:.,29.11,.	0/0:17:8,9:.,23.57,.	0/0:18:9,9:.,24.95,.	0/0:22:11,11:.,30.5,.	0/0:31:15,16:.,42.98,.	0/0:29:14,15:.,40.2,.	0/0:16:8,8:.,22.18,.	0/0:22:11,11:.,30.5,.	0/0:22:11,11:.,30.5,.	0/0:20:10,10:.,27.73,.	0/0:13:6,7:.,18.02,.	0/0:11:5,6:.,15.25,.	0/0:13:6,7:.,18.02,.	0/0:9:4,5:.,12.48,.	0/0:19:9,10:.,26.34,.	0/0:11:5,6:.,15.25,.	0/0:24:12,12:.,33.27,.	0/0:11:5,6:.,15.25,.	0/0:16:8,8:.,22.18,.	0/0:14:7,7:.,19.41,.	0/0:16:8,8:.,22.18,.	0/0:20:10,10:.,27.73,.	0/0:6:3,3:.,8.32,.	0/0:17:8,9:.,23.57,.	0/0:17:8,9:.,23.57,.	0/0:15:7,8:.,20.79,.	0/0:16:8,8:.,22.18,.	0/0:14:7,7:.,19.41,.	0/0:12:6,6:.,16.64,.	0/0:5:2,3:.,6.93,.	0/0:16:8,8:.,22.18,.	0/0:16:8,8:.,22.18,.	0/0:21:10,11:.,29.11,.	0/0:22:11,11:.,30.5,.	0/0:21:10,11:.,29.11,.	0/0:23:11,12:.,31.88,.	0/0:7:3,4:.,9.7,.	0/0:19:9,10:.,26.34,.	0/0:20:10,10:.,27.73,.	0/0:24:12,12:.,33.27,.	0/0:25:12,13:.,34.66,.	0/0:18:9,9:.,24.95,.	0/0:23:11,12:.,31.88,.	0/0:32:16,16:.,44.36,.	./.:0:.,.:.,.,.	./.:0:.,.:.,.,.	0/0:11:5,6:.,15.25,.	0/0:15:7,8:.,20.79,.	0/0:31:15,16:.,42.98,.	0/0:18:9,9:.,24.95,.	0/0:20:10,10:.,27.73,.	0/0:17:8,9:.,23.57,.	0/0:23:11,12:.,31.88,.	0/0:20:10,10:.,27.73,.	0/0:18:9,9:.,24.95,.	0/0:12:6,6:.,16.64,.
LG01	7984362	3250	G	A	.	PASS	NS=99;AF=0.995,0.005	GT:DP:AD:GL	0/0:21:10,11:.,29.11,.	0/0:25:12,13:.,34.66,.	0/0:26:13,13:.,36.04,.	0/0:20:10,10:.,27.73,.	0/0:30:15,15:.,41.59,.	0/0:34:17,17:.,47.13,.	0/0:18:9,9:.,24.95,.	0/0:43:21,22:.,59.61,.	0/0:37:18,19:.,51.29,.	0/0:36:18,18:.,49.91,.	0/0:29:14,15:.,40.2,.	0/0:41:20,21:.,56.84,.	0/0:51:25,26:.,70.7,.	0/0:24:12,12:.,33.27,.	0/0:38:19,19:.,52.68,.	0/0:41:20,21:.,56.84,.	0/0:38:19,19:.,52.68,.	0/0:44:22,22:.,61,.	0/0:49:24,25:.,67.93,.	0/0:31:15,16:.,42.98,.	0/0:54:27,27:.,74.86,.	0/0:21:10,11:.,29.11,.	0/0:40:20,20:.,55.45,.	0/0:45:22,23:.,62.38,.	0/0:33:16,17:.,45.75,.	0/0:23:11,12:.,31.88,.	0/0:24:12,12:.,33.27,.	0/0:29:14,15:.,40.2,.	0/0:20:10,10:.,27.73,.	0/0:22:11,11:.,30.5,.	0/0:26:13,13:.,36.04,.	0/0:22:11,11:.,30.5,.	0/0:23:11,12:.,31.88,.	0/1:23:10,13:.,33.27,.	0/0:26:13,13:.,36.04,.	0/0:37:18,19:.,51.29,.	0/0:26:13,13:.,36.04,.	0/0:30:15,15:.,41.59,.	0/0:28:14,14:.,38.82,.	0/0:24:12,12:.,33.27,.	0/0:22:11,11:.,30.5,.	0/0:28:14,14:.,38.82,.	0/0:13:6,7:.,18.02,.	0/0:35:17,18:.,48.52,.	0/0:22:11,11:.,30.5,.	0/0:31:15,16:.,42.98,.	0/0:26:13,13:.,36.04,.	0/0:29:14,15:.,40.2,.	0/0:29:14,15:.,40.2,.	0/0:13:6,7:.,18.02,.	0/0:13:6,7:.,18.02,.	0/0:29:14,15:.,40.2,.	0/0:26:13,13:.,36.04,.	0/0:9:4,5:.,12.48,.	0/0:19:9,10:.,26.34,.	0/0:12:6,6:.,16.64,.	0/0:8:4,4:.,11.09,.	0/0:19:9,10:.,26.34,.	0/0:16:8,8:.,22.18,.	0/0:14:7,7:.,19.41,.	0/0:22:11,11:.,30.5,.	0/0:18:9,9:.,24.95,.	0/0:20:10,10:.,27.73,.	0/0:20:10,10:.,27.73,.	0/0:18:9,9:.,24.95,.	0/0:6:3,3:.,8.32,.	0/0:17:8,9:.,23.57,.	0/0:19:9,10:.,26.34,.	0/0:16:8,8:.,22.18,.	0/0:17:8,9:.,23.57,.	0/0:12:6,6:.,16.64,.	0/0:17:8,9:.,23.57,.	0/0:12:6,6:.,16.64,.	0/0:17:8,9:.,23.57,.	0/0:14:7,7:.,19.41,.	0/0:18:9,9:.,24.95,.	0/0:23:11,12:.,31.88,.	0/0:23:11,12:.,31.88,.	0/0:36:18,18:.,49.91,.	0/0:8:4,4:.,11.09,.	0/0:31:15,16:.,42.98,.	0/0:21:10,11:.,29.11,.	0/0:24:12,12:.,33.27,.	0/0:11:5,6:.,15.25,.	0/0:21:10,11:.,29.11,.	0/0:29:14,15:.,40.2,.	0/0:17:8,9:.,23.57,.	0/0:22:11,11:.,30.5,.	0/0:22:11,11:.,30.5,.	0/0:5:2,3:.,6.93,.	0/0:20:10,10:.,27.73,.	0/0:21:10,11:.,29.11,.	0/0:18:9,9:.,24.95,.	0/0:21:10,11:.,29.11,.	0/0:16:8,8:.,22.18,.	0/0:18:9,9:.,24.95,.	0/0:24:12,12:.,33.27,.	0/0:10:5,5:.,13.86,.	0/0:14:7,7:.,19.41,.
LG01	7998799	3253	G	A	.	PASS	NS=95;AF=0.626,0.374	GT:DP:AD:GL	1/0:21:10,11:.,29.11,.	1/0:20:11,9:.,27.73,.	0/0:30:15,15:.,41.59,.	1/0:34:18,16:.,47.13,.	0/0:41:20,21:.,56.84,.	0/0:29:14,15:.,40.2,.	0/0:24:12,12:.,33.27,.	0/0:32:16,16:.,44.36,.	0/0:44:22,22:.,61,.	0/0:41:20,21:.,56.84,.	1/0:33:15,18:.,45.75,.	0/0:38:19,19:.,52.68,.	0/0:39:19,20:.,54.07,.	0/0:40:20,20:.,55.45,.	0/0:49:24,25:.,67.93,.	0/0:50:25,25:.,69.31,.	0/0:29:14,15:.,40.2,.	1/0:47:18,29:.,65.16,.	1/1:39:19,20:.,54.07,.	0/0:37:18,19:.,51.29,.	0/0:56:28,28:.,77.63,.	1/0:27:14,13:.,37.43,.	0/0:35:17,18:.,48.52,.	0/0:49:24,25:.,67.93,.	0/0:43:21,22:.,59.61,.	0/0:36:18,18:.,49.91,.	0/0:36:18,18:.,49.91,.	0/0:30:15,15:.,41.59,.	0/0:26:13,13:.,36.04,.	0/0:29:14,15:.,40.2,.	1/0:26:8,18:.,36.04,.	0/0:27:13,14:.,37.43,.	0/0:32:16,16:.,44.36,.	0/0:31:15,16:.,42.98,.	0/0:24:12,12:.,33.27,.	0/0:28:14,14:.,38.82,.	0/0:28:14,14:.,38.82,.	0/0:34:17,17:.,47.13,.	1/0:28:17,11:.,38.82,.	0/0:43:21,22:.,59.61,.	0/0:9:4,5:.,12.48,.	0/0:28:14,14:.,38.82,.	0/0:22:11,11:.,30.5,.	0/0:26:13,13:.,36.04,.	./.:0:.,.:.,.,.	0/0:32:16,16:.,44.36,.	0/0:26:13,13:.,36.04,.	0/0:30:15,15:.,41.59,.	./.:0:.,.:.,.,.	0/0:22:11,11:.,30.5,.	1/0:28:14,14:.,38.82,.	./.:0:.,.:.,.,.	1/1:31:15,16:.,42.98,.	1/0:21:9,12:.,29.11,.	1/0:18:11,7:.,24.95,.	1/1:19:9,10:.,26.34,.	1/1:15:7,8:.,20.79,.	1/0:35:15,20:.,48.52,.	1/0:21:11,10:.,29.11,.	1/1:34:17,17:.,47.13,.	1/1:23:11,12:.,31.88,.	1/1:24:12,12:.,33.27,.	0/0:40:20,20:.,55.45,.	1/1:23:11,12:.,31.88,.	0/0:22:11,11:.,30.5,.	1/0:21:10,11:.,29.11,.	1/1:29:14,15:.,40.2,.	1/0:24:15,9:.,33.27,.	0/0:24:12,12:.,33.27,.	1/0:28:14,14:.,38.82,.	1/1:13:6,7:.,18.02,.	0/0:25:12,13:.,34.66,.	1/0:14:9,5:.,19.41,.	0/0:24:12,12:.,33.27,.	1/0:27:13,14:.,37.43,.	./.:0:.,.:.,.,.	1/0:32:12,20:.,44.36,.	1/1:35:17,18:.,48.52,.	1/0:32:19,13:.,44.36,.	1/1:28:14,14:.,38.82,.	0/0:38:19,19:.,52.68,.	1/1:34:17,17:.,47.13,.	1/0:29:17,12:.,40.2,.	1/0:25:14,11:.,34.66,.	1/1:31:15,16:.,42.98,.	1/1:30:15,15:.,41.59,.	1/1:40:20,20:.,55.45,.	1/1:35:17,18:.,48.52,.	1/0:38:20,18:.,52.68,.	1/1:26:13,13:.,36.04,.	1/1:30:15,15:.,41.59,.	1/0:47:23,24:.,65.16,.	1/1:16:8,8:.,22.18,.	1/1:32:16,16:.,44.36,.	0/0:24:12,12:.,33.27,.	1/1:25:12,13:.,34.66,.	1/0:31:16,15:.,44.36,.	0/0:34:17,17:.,47.13,.	1/1:30:15,15:.,41.59,.
LG01	8185263	3270	C	T	.	PASS	NS=89;AF=0.742,0.258	GT:DP:AD:GL	./.:0:.,.:.,.,.	0/0:7:3,4:.,9.7,.	0/1:6:2,4:.,8.32,.	0/0:19:9,10:.,26.34,.	0/1:10:4,6:.,13.86,.	0/1:13:8,5:.,18.02,.	./.:0:.,.:.,.,.	1/1:11:5,6:.,15.25,.	0/1:11:6,5:.,15.25,.	1/1:15:7,8:.,20.79,.	./.:12:.,.:.,.,.	0/1:15:10,5:.,20.79,.	0/1:12:6,6:.,16.64,.	1/1:5:2,3:.,6.93,.	0/0:24:12,12:.,33.27,.	0/1:16:8,8:.,22.18,.	0/1:10:4,6:.,13.86,.	0/0:20:10,10:.,27.73,.	1/1:17:8,9:.,23.57,.	0/0:16:8,8:.,22.18,.	0/1:27:14,13:.,37.43,.	0/1:9:6,3:.,12.48,.	0/1:14:9,5:.,19.41,.	0/0:19:9,10:.,26.34,.	1/1:13:6,7:.,18.02,.	0/0:22:11,11:.,30.5,.	0/1:11:6,5:.,15.25,.	./.:5:.,.:.,.,.	0/1:21:12,9:.,29.11,.	0/1:15:9,6:.,20.79,.	0/1:7:1,6:.,11.09,.	1/1:15:7,8:.,20.79,.	0/0:15:7,8:.,20.79,.	0/0:14:7,7:.,19.41,.	0/0:6:3,3:.,8.32,.	0/1:5:3,2:.,6.93,.	0/0:12:6,6:.,16.64,.	0/1:13:8,5:.,18.02,.	1/1:11:5,6:.,15.25,.	0/0:13:6,7:.,18.02,.	0/0:13:6,7:.,18.02,.	0/1:17:11,6:.,23.57,.	1/1:10:5,5:.,13.86,.	0/0:13:6,7:.,18.02,.	1/1:9:4,5:.,12.48,.	0/0:12:6,6:.,16.64,.	0/0:17:8,9:.,23.57,.	0/1:11:2,9:.,15.25,.	0/0:19:9,10:.,26.34,.	0/1:7:5,2:.,9.7,.	./.:0:.,.:.,.,.	./.:0:.,.:.,.,.	0/0:16:8,8:.,22.18,.	0/1:7:5,2:.,9.7,.	0/0:6:3,3:.,8.32,.	0/0:9:4,5:.,12.48,.	0/0:8:4,4:.,11.09,.	0/1:12:6,6:.,16.64,.	0/0:5:2,3:.,6.93,.	0/0:8:4,4:.,11.09,.	1/1:10:5,5:.,13.86,.	./.:0:.,.:.,.,.	0/0:12:6,6:.,16.64,.	0/1:8:3,5:.,11.09,.	0/0:9:4,5:.,12.48,.	0/0:5:2,3:.,6.93,.	0/0:6:3,3:.,8.32,.	0/0:7:3,4:.,9.7,.	0/0:8:4,4:.,11.09,.	0/0:11:5,6:.,15.25,.	0/0:5:2,3:.,6.93,.	0/0:8:4,4:.,11.09,.	./.:0:.,.:.,.,.	./.:0:.,.:.,.,.	0/0:5:2,3:.,6.93,.	0/0:13:6,7:.,18.02,.	0/0:11:5,6:.,15.25,.	0/0:13:6,7:.,18.02,.	0/0:15:7,8:.,20.79,.	0/0:5:2,3:.,6.93,.	0/0:11:5,6:.,15.25,.	0/0:7:3,4:.,9.7,.	./.:0:.,.:.,.,.	0/0:9:4,5:.,12.48,.	0/0:6:3,3:.,8.32,.	0/0:13:6,7:.,18.02,.	0/0:10:5,5:.,13.86,.	0/0:9:4,5:.,12.48,.	0/0:13:6,7:.,18.02,.	0/0:6:3,3:.,8.32,.	0/0:8:4,4:.,11.09,.	0/0:6:3,3:.,8.32,.	0/0:8:4,4:.,11.09,.	0/0:6:3,3:.,8.32,.	0/0:11:5,6:.,15.25,.	1/1:6:3,3:.,8.32,.	0/0:8:4,4:.,11.09,.	0/1:13:6,7:.,18.02,.	0/0:6:3,3:.,8.32,.
LG01	8192713	3271	C	T	.	PASS	NS=76;AF=0.993,0.007	GT:DP:AD:GL	0/0:5:2,3:.,6.93,.	0/0:5:2,3:.,6.93,.	0/0:8:4,4:.,11.09,.	0/0:7:3,4:.,9.7,.	0/0:17:8,9:.,23.57,.	0/0:9:4,5:.,12.48,.	0/0:6:3,3:.,8.32,.	0/0:16:8,8:.,22.18,.	0/0:13:6,7:.,18.02,.	0/0:13:6,7:.,18.02,.	0/0:10:5,5:.,13.86,.	0/0:8:4,4:.,11.09,.	0/0:14:7,7:.,19.41,.	0/0:7:3,4:.,9.7,.	0/0:18:9,9:.,24.95,.	0/0:7:3,4:.,9.7,.	0/0:8:4,4:.,11.09,.	0/0:12:6,6:.,16.64,.	0/0:12:6,6:.,16.64,.	0/0:20:10,10:.,27.73,.	0/0:17:8,9:.,23.57,.	1/0:21:7,14:.,29.11,.	0/0:20:10,10:.,27.73,.	0/0:13:6,7:.,18.02,.	0/0:13:6,7:.,18.02,.	0/0:9:4,5:.,12.48,.	0/0:14:7,7:.,19.41,.	0/0:11:5,6:.,15.25,.	0/0:14:7,7:.,19.41,.	0/0:7:3,4:.,9.7,.	0/0:10:5,5:.,13.86,.	0/0:15:7,8:.,20.79,.	0/0:14:7,7:.,19.41,.	0/0:14:7,7:.,19.41,.	0/0:16:8,8:.,22.18,.	0/0:15:7,8:.,20.79,.	0/0:19:9,10:.,26.34,.	0/0:14:7,7:.,19.41,.	0/0:10:5,5:.,13.86,.	0/0:16:8,8:.,22.18,.	0/0:14:7,7:.,19.41,.	0/0:12:6,6:.,16.64,.	./.:0:.,.:.,.,.	0/0:13:6,7:.,18.02,.	./.:0:.,.:.,.,.	0/0:12:6,6:.,16.64,.	0/0:9:4,5:.,12.48,.	0/0:17:8,9:.,23.57,.	0/0:10:5,5:.,13.86,.	0/0:5:2,3:.,6.93,.	0/0:7:3,4:.,9.7,.	0/0:8:4,4:.,11.09,.	0/0:9:4,5:.,12.48,.	0/0:5:2,3:.,6.93,.	./.:0:.,.:.,.,.	0/0:5:2,3:.,6.93,.	./.:0:.,.:.,.,.	0/0:6:3,3:.,8.32,.	./.:0:.,.:.,.,.	0/0:8:4,4:.,11.09,.	./.:0:.,.:.,.,.	0/0:5:2,3:.,6.93,.	0/0:8:4,4:.,11.09,.	./.:0:.,.:.,.,.	./.:0:.,.:.,.,.	./.:0:.,.:.,.,.	./.:0:.,.:.,.,.	./.:0:.,.:.,.,.	./.:0:.,.:.,.,.	0/0:10:5,5:.,13.86,.	0/0:5:2,3:.,6.93,.	0/0:5:2,3:.,6.93,.	./.:0:.,.:.,.,.	./.:0:.,.:.,.,.	0/0:6:3,3:.,8.32,.	0/0:7:3,4:.,9.7,.	0/0:7:3,4:.,9.7,.	0/0:6:3,3:.,8.32,.	0/0:9:4,5:.,12.48,.	./.:0:.,.:.,.,.	0/0:9:4,5:.,12.48,.	0/0:7:3,4:.,9.7,.	./.:0:.,.:.,.,.	0/0:9:4,5:.,12.48,.	./.:0:.,.:.,.,.	./.:0:.,.:.,.,.	0/0:11:5,6:.,15.25,.	0/0:10:5,5:.,13.86,.	0/0:7:3,4:.,9.7,.	./.:0:.,.:.,.,.	./.:0:.,.:.,.,.	./.:0:.,.:.,.,.	./.:0:.,.:.,.,.	0/0:6:3,3:.,8.32,.	0/0:8:4,4:.,11.09,.	./.:0:.,.:.,.,.	0/0:9:4,5:.,12.48,.	0/0:7:3,4:.,9.7,.	0/0:6:3,3:.,8.32,.
LG01	8193079	3272	G	A	.	PASS	NS=92;AF=0.533,0.467	GT:DP:AD:GL	1/1:15:7,8:.,20.79,.	1/1:18:9,9:.,24.95,.	1/0:17:10,7:.,23.57,.	1/0:16:4,12:.,22.18,.	1/0:27:11,16:.,37.43,.	1/0:20:7,13:.,27.73,.	1/1:14:7,7:.,19.41,.	0/0:32:16,16:.,44.36,.	1/0:14:10,4:.,19.41,.	0/0:21:10,11:.,29.11,.	0/0:23:11,12:.,31.88,.	1/0:16:9,7:.,22.18,.	1/1:23:11,12:.,31.88,.	0/0:17:8,9:.,23.57,.	1/0:23:8,15:.,31.88,.	0/0:18:9,9:.,24.95,.	1/0:21:10,11:.,29.11,.	0/0:29:14,15:.,40.2,.	1/1:22:11,11:.,30.5,.	1/0:25:8,17:.,34.66,.	0/0:34:17,17:.,47.13,.	1/0:11:7,4:.,15.25,.	1/0:23:8,15:.,31.88,.	1/0:22:14,8:.,30.5,.	1/1:28:14,14:.,38.82,.	1/0:27:16,11:.,37.43,.	0/0:14:7,7:.,19.41,.	1/0:14:4,10:.,19.41,.	1/0:16:9,7:.,22.18,.	1/0:12:4,8:.,16.64,.	0/0:11:5,6:.,15.25,.	1/0:12:7,5:.,16.64,.	0/0:19:9,10:.,26.34,.	1/1:13:6,7:.,18.02,.	0/0:7:3,4:.,9.7,.	0/0:10:5,5:.,13.86,.	1/0:19:10,9:.,26.34,.	0/0:29:14,15:.,40.2,.	1/1:9:4,5:.,12.48,.	1/1:26:13,13:.,36.04,.	1/0:16:11,5:.,22.18,.	0/0:13:6,7:.,18.02,.	0/0:14:7,7:.,19.41,.	1/0:16:6,10:.,22.18,.	1/0:7:3,4:.,11.09,.	1/1:14:7,7:.,19.41,.	0/0:14:7,7:.,19.41,.	1/0:18:7,11:.,24.95,.	1/0:14:5,9:.,19.41,.	1/0:14:8,6:.,19.41,.	1/0:15:3,12:.,20.79,.	1/1:7:3,4:.,9.7,.	0/0:13:6,7:.,18.02,.	1/0:6:2,4:.,8.32,.	1/0:7:2,5:.,9.7,.	1/0:8:3,5:.,12.48,.	./.:0:.,.:.,.,.	1/0:7:5,2:.,9.7,.	./.:0:.,.:.,.,.	1/0:15:7,8:.,20.79,.	1/1:9:4,5:.,12.48,.	0/0:5:2,3:.,6.93,.	0/0:13:6,7:.,18.02,.	1/1:12:6,6:.,16.64,.	1/0:9:4,5:.,12.48,.	1/0:7:5,2:.,9.7,.	1/0:9:7,2:.,12.48,.	./.:0:.,.:.,.,.	1/1:16:8,8:.,22.18,.	1/0:9:3,6:.,12.48,.	0/0:6:3,3:.,8.32,.	1/1:9:4,5:.,12.48,.	./.:0:.,.:.,.,.	./.:0:.,.:.,.,.	1/1:11:5,6:.,15.25,.	1/1:22:11,11:.,30.5,.	0/0:16:8,8:.,22.18,.	1/0:13:9,4:.,18.02,.	1/0:22:13,9:.,30.5,.	0/0:5:2,3:.,6.93,.	1/0:15:7,8:.,20.79,.	1/0:20:9,11:.,27.73,.	0/0:9:4,5:.,12.48,.	1/0:12:6,6:.,16.64,.	./.:5:.,.:.,.,.	1/0:13:6,7:.,18.02,.	0/0:13:6,7:.,18.02,.	0/0:10:5,5:.,13.86,.	1/0:22:10,12:.,30.5,.	./.:0:.,.:.,.,.	1/0:7:4,3:.,12.48,.	1/1:13:6,7:.,18.02,.	1/0:9:4,5:.,12.48,.	0/0:9:4,5:.,12.48,.	1/1:9:4,5:.,12.48,.	1/1:10:5,5:.,13.86,.	1/0:17:11,6:.,23.57,.	1/1:12:6,6:.,16.64,.	0/0:10:5,5:.,13.86,.
LG01	8237420	3277	G	A	.	PASS	NS=99;AF=0.960,0.040	GT:DP:AD:GL	0/0:21:10,11:.,29.11,.	0/0:36:18,18:.,49.91,.	1/0:34:20,14:.,47.13,.	0/0:29:14,15:.,40.2,.	1/0:54:36,18:.,74.86,.	0/0:41:20,21:.,56.84,.	0/0:22:11,11:.,30.5,.	0/0:53:26,27:.,73.47,.	0/0:46:23,23:.,63.77,.	0/0:39:19,20:.,54.07,.	0/0:42:21,21:.,58.22,.	0/0:47:23,24:.,65.16,.	0/0:61:30,31:.,84.56,.	0/0:48:24,24:.,66.54,.	0/0:59:29,30:.,81.79,.	0/0:44:22,22:.,61,.	0/0:44:22,22:.,61,.	1/0:55:34,21:.,76.25,.	0/0:48:24,24:.,66.54,.	0/0:43:21,22:.,59.61,.	0/0:56:28,28:.,77.63,.	0/0:44:22,22:.,61,.	1/0:58:29,29:.,80.41,.	0/0:41:20,21:.,56.84,.	0/0:56:28,28:.,77.63,.	0/0:41:20,21:.,56.84,.	0/0:49:24,25:.,67.93,.	1/0:52:31,21:.,72.09,.	0/0:48:24,24:.,66.54,.	0/0:37:18,19:.,51.29,.	0/0:40:20,20:.,55.45,.	0/0:37:18,19:.,51.29,.	1/0:41:18,23:.,56.84,.	0/0:39:19,20:.,54.07,.	1/0:47:22,25:.,65.16,.	0/0:42:21,21:.,58.22,.	0/0:39:19,20:.,54.07,.	0/0:50:25,25:.,69.31,.	0/0:45:22,23:.,62.38,.	0/0:46:23,23:.,63.77,.	0/0:35:17,18:.,48.52,.	0/0:50:25,25:.,69.31,.	0/0:25:12,13:.,34.66,.	0/0:28:14,14:.,38.82,.	0/0:11:5,6:.,15.25,.	0/0:37:18,19:.,51.29,.	0/0:31:15,16:.,42.98,.	0/0:62:31,31:.,85.95,.	1/0:37:14,23:.,51.29,.	0/0:30:15,15:.,41.59,.	0/0:36:18,18:.,49.91,.	0/0:20:10,10:.,27.73,.	0/0:27:13,14:.,37.43,.	0/0:19:9,10:.,26.34,.	0/0:15:7,8:.,20.79,.	0/0:19:9,10:.,26.34,.	0/0:16:8,8:.,22.18,.	0/0:23:11,12:.,31.88,.	0/0:13:6,7:.,18.02,.	0/0:27:13,14:.,37.43,.	0/0:24:12,12:.,33.27,.	0/0:12:6,6:.,16.64,.	0/0:28:14,14:.,38.82,.	0/0:28:14,14:.,38.82,.	0/0:26:13,13:.,36.04,.	0/0:16:8,8:.,22.18,.	0/0:22:11,11:.,30.5,.	0/0:17:8,9:.,23.57,.	0/0:28:14,14:.,38.82,.	0/0:25:12,13:.,34.66,.	0/0:15:7,8:.,20.79,.	0/0:15:7,8:.,20.79,.	0/0:13:6,7:.,18.02,.	0/0:18:9,9:.,24.95,.	0/0:13:6,7:.,18.02,.	0/0:30:15,15:.,41.59,.	0/0:27:13,14:.,37.43,.	0/0:29:14,15:.,40.2,.	0/0:41:20,21:.,56.84,.	0/0:8:4,4:.,11.09,.	0/0:17:8,9:.,23.57,.	0/0:31:15,16:.,42.98,.	0/0:34:17,17:.,47.13,.	0/0:22:11,11:.,30.5,.	0/0:17:8,9:.,23.57,.	0/0:30:15,15:.,41.59,.	0/0:28:14,14:.,38.82,.	0/0:27:13,14:.,37.43,.	0/0:40:20,20:.,55.45,.	0/0:17:8,9:.,23.57,.	0/0:19:9,10:.,26.34,.	0/0:18:9,9:.,24.95,.	0/0:13:6,7:.,18.02,.	0/0:30:15,15:.,41.59,.	0/0:22:11,11:.,30.5,.	0/0:32:16,16:.,44.36,.	0/0:23:11,12:.,31.88,.	0/0:38:19,19:.,52.68,.	0/0:19:9,10:.,26.34,.
LG01	8250808	3279	A	G	.	PASS	NS=95;AF=0.579,0.421	GT:DP:AD:GL	0/0:14:7,7:.,19.41,.	0/1:17:11,6:.,23.57,.	0/1:16:5,11:.,22.18,.	1/1:15:7,8:.,20.79,.	0/1:8:2,6:.,12.48,.	1/1:20:10,10:.,27.73,.	0/1:13:7,6:.,18.02,.	1/1:22:11,11:.,30.5,.	0/1:12:7,5:.,16.64,.	0/1:18:10,8:.,24.95,.	0/1:10:7,3:.,13.86,.	0/1:19:10,9:.,26.34,.	1/1:14:7,7:.,19.41,.	1/1:11:5,6:.,15.25,.	0/1:19:10,9:.,26.34,.	0/1:16:8,8:.,22.18,.	1/1:13:6,7:.,18.02,.	1/1:15:7,8:.,20.79,.	0/0:12:6,6:.,16.64,.	0/0:17:8,9:.,23.57,.	1/1:18:9,9:.,24.95,.	0/0:17:8,9:.,23.57,.	1/1:17:8,9:.,23.57,.	1/1:13:6,7:.,18.02,.	1/1:11:5,6:.,15.25,.	1/1:17:8,9:.,23.57,.	1/1:7:3,4:.,9.7,.	1/1:16:8,8:.,22.18,.	0/1:13:8,5:.,18.02,.	0/0:12:6,6:.,16.64,.	0/1:12:6,6:.,16.64,.	1/1:12:6,6:.,16.64,.	1/1:12:6,6:.,16.64,.	1/1:8:4,4:.,11.09,.	1/1:14:7,7:.,19.41,.	1/1:8:4,4:.,11.09,.	1/1:18:9,9:.,24.95,.	0/1:15:10,5:.,20.79,.	1/1:14:7,7:.,19.41,.	1/1:15:7,8:.,20.79,.	1/1:8:4,4:.,11.09,.	0/1:15:10,5:.,20.79,.	1/1:11:5,6:.,15.25,.	0/1:14:5,9:.,19.41,.	./.:0:.,.:.,.,.	0/1:15:10,5:.,20.79,.	0/1:13:5,8:.,18.02,.	0/1:19:10,9:.,26.34,.	0/1:19:11,8:.,26.34,.	0/1:12:6,6:.,16.64,.	0/0:10:5,5:.,13.86,.	0/0:16:8,8:.,22.18,.	0/0:17:8,9:.,23.57,.	0/0:13:6,7:.,18.02,.	0/0:12:6,6:.,16.64,.	./.:0:.,.:.,.,.	./.:0:.,.:.,.,.	0/1:20:11,9:.,27.73,.	0/0:12:6,6:.,16.64,.	0/0:23:11,12:.,31.88,.	0/1:16:10,6:.,22.18,.	0/0:5:2,3:.,6.93,.	0/0:18:9,9:.,24.95,.	1/1:16:8,8:.,22.18,.	0/0:18:9,9:.,24.95,.	0/0:8:4,4:.,11.09,.	0/0:11:5,6:.,15.25,.	0/0:16:8,8:.,22.18,.	0/1:27:18,9:.,37.43,.	0/0:10:5,5:.,13.86,.	0/0:15:7,8:.,20.79,.	0/0:14:7,7:.,19.41,.	0/0:10:5,5:.,13.86,.	0/0:10:5,5:.,13.86,.	./.:0:.,.:.,.,.	0/0:29:14,15:.,40.2,.	0/0:15:7,8:.,20.79,.	0/0:24:12,12:.,33.27,.	0/1:22:9,13:.,30.5,.	0/0:12:6,6:.,16.64,.	0/1:28:14,14:.,38.82,.	0/0:28:14,14:.,38.82,.	0/0:20:10,10:.,27.73,.	0/0:13:6,7:.,18.02,.	0/0:18:9,9:.,24.95,.	0/1:21:13,8:.,29.11,.	0/0:21:10,11:.,29.11,.	0/0:26:13,13:.,36.04,.	0/0:29:14,15:.,40.2,.	0/0:7:3,4:.,9.7,.	0/0:16:8,8:.,22.18,.	0/0:20:10,10:.,27.73,.	0/0:15:7,8:.,20.79,.	0/0:23:11,12:.,31.88,.	0/1:20:9,11:.,27.73,.	1/1:26:13,13:.,36.04,.	0/0:22:11,11:.,30.5,.	0/1:16:7,9:.,22.18,.	0/0:18:9,9:.,24.95,.
LG01	8355917	3285	C	T	.	PASS	NS=98;AF=0.995,0.005	GT:DP:AD:GL	0/0:10:5,5:.,13.86,.	0/0:13:6,7:.,18.02,.	0/0:19:9,10:.,26.34,.	0/0:24:12,12:.,33.27,.	0/0:18:9,9:.,24.95,.	0/0:18:9,9:.,24.95,.	0/0:8:4,4:.,11.09,.	0/0:26:13,13:.,36.04,.	0/0:16:8,8:.,22.18,.	0/0:18:9,9:.,24.95,.	0/0:20:10,10:.,27.73,.	0/0:23:11,12:.,31.88,.	0/0:15:7,8:.,20.79,.	0/0:16:8,8:.,22.18,.	0/0:17:8,9:.,23.57,.	0/0:26:13,13:.,36.04,.	0/0:15:7,8:.,20.79,.	0/0:27:13,14:.,37.43,.	0/0:19:9,10:.,26.34,.	0/0:14:7,7:.,19.41,.	0/0:23:11,12:.,31.88,.	0/0:28:14,14:.,38.82,.	0/0:22:11,11:.,30.5,.	0/0:22:11,11:.,30.5,.	0/0:26:13,13:.,36.04,.	0/0:18:9,9:.,24.95,.	0/0:15:7,8:.,20.79,.	0/0:14:7,7:.,19.41,.	0/0:21:10,11:.,29.11,.	0/0:23:11,12:.,31.88,.	0/0:17:8,9:.,23.57,.	0/0:24:12,12:.,33.27,.	0/0:11:5,6:.,15.25,.	0/0:19:9,10:.,26.34,.	0/0:23:11,12:.,31.88,.	0/0:18:9,9:.,24.95,.	0/0:23:11,12:.,31.88,.	0/0:20:10,10:.,27.73,.	0/0:10:5,5:.,13.86,.	0/0:19:9,10:.,26.34,.	0/0:23:11,12:.,31.88,.	0/0:19:9,10:.,26.34,.	1/0:10:2,8:.,13.86,.	0/0:12:6,6:.,16.64,.	0/0:9:4,5:.,12.48,.	0/0:19:9,10:.,26.34,.	0/0:14:7,7:.,19.41,.	0/0:16:8,8:.,22.18,.	0/0:17:8,9:.,23.57,.	0/0:15:7,8:.,20.79,.	0/0:19:9,10:.,26.34,.	0/0:22:11,11:.,30.5,.	0/0:16:8,8:.,22.18,.	0/0:14:7,7:.,19.41,.	0/0:10:5,5:.,13.86,.	0/0:17:8,9:.,23.57,.	0/0:15:7,8:.,20.79,.	0/0:23:11,12:.,31.88,.	0/0:13:6,7:.,18.02,.	0/0:25:12,13:.,34.66,.	0/0:24:12,12:.,33.27,.	0/0:19:9,10:.,26.34,.	0/0:29:14,15:.,40.2,.	0/0:22:11,11:.,30.5,.	0/0:31:15,16:.,42.98,.	0/0:12:6,6:.,16.64,.	0/0:17:8,9:.,23.57,.	./.:0:.,.:.,.,.	0/0:21:10,11:.,29.11,.	0/0:11:5,6:.,15.25,.	0/0:17:8,9:.,23.57,.	0/0:19:9,10:.,26.34,.	0/0:13:6,7:.,18.02,.	0/0:10:5,5:.,13.86,.	0/0:8:4,4:.,11.09,.	0/0:31:15,16:.,42.98,.	0/0:23:11,12:.,31.88,.	0/0:31:15,16:.,42.98,.	0/0:32:16,16:.,44.36,.	0/0:9:4,5:.,12.48,.	0/0:23:11,12:.,31.88,.	0/0:18:9,9:.,24.95,.	0/0:20:10,10:.,27.73,.	0/0:24:12,12:.,33.27,.	0/0:24:12,12:.,33.27,.	0/0:13:6,7:.,18.02,.	0/0:19:9,10:.,26.34,.	0/0:33:16,17:.,45.75,.	0/0:28:14,14:.,38.82,.	0/0:16:8,8:.,22.18,.	0/0:18:9,9:.,24.95,.	0/0:24:12,12:.,33.27,.	0/0:14:7,7:.,19.41,.	0/0:19:9,10:.,26.34,.	0/0:24:12,12:.,33.27,.	0/0:27:13,14:.,37.43,.	0/0:32:16,16:.,44.36,.	0/0:30:15,15:.,41.59,.	0/0:17:8,9:.,23.57,.
LG01	8396551	3291	G	A	.	PASS	NS=99;AF=0.985,0.015	GT:DP:AD:GL	0/0:20:10,10:.,27.73,.	0/0:24:12,12:.,33.27,.	0/0:24:12,12:.,33.27,.	0/0:31:15,16:.,42.98,.	0/0:33:16,17:.,45.75,.	0/0:38:19,19:.,52.68,.	0/0:21:10,11:.,29.11,.	0/0:36:18,18:.,49.91,.	0/0:36:18,18:.,49.91,.	0/0:52:26,26:.,72.09,.	0/0:35:17,18:.,48.52,.	0/0:36:18,18:.,49.91,.	0/0:41:20,21:.,56.84,.	0/0:34:17,17:.,47.13,.	0/0:62:31,31:.,85.95,.	0/0:51:25,26:.,70.7,.	0/0:22:11,11:.,30.5,.	0/0:48:24,24:.,66.54,.	0/0:46:23,23:.,63.77,.	0/0:55:27,28:.,76.25,.	0/0:48:24,24:.,66.54,.	0/0:23:11,12:.,31.88,.	0/0:54:27,27:.,74.86,.	0/0:41:20,21:.,56.84,.	0/0:34:17,17:.,47.13,.	0/0:23:11,12:.,31.88,.	0/0:29:14,15:.,40.2,.	0/0:27:13,14:.,37.43,.	0/0:34:17,17:.,47.13,.	0/0:21:10,11:.,29.11,.	0/0:25:12,13:.,34.66,.	0/0:37:18,19:.,51.29,.	0/0:28:14,14:.,38.82,.	0/0:32:16,16:.,44.36,.	0/0:37:18,19:.,51.29,.	0/0:31:15,16:.,42.98,.	0/0:24:12,12:.,33.27,.	0/0:37:18,19:.,51.29,.	0/0:31:15,16:.,42.98,.	0/0:26:13,13:.,36.04,.	0/0:28:14,14:.,38.82,.	0/0:22:11,11:.,30.5,.	0/0:19:9,10:.,26.34,.	0/0:36:18,18:.,49.91,.	0/0:23:11,12:.,31.88,.	0/0:30:15,15:.,41.59,.	0/0:42:21,21:.,58.22,.	0/0:24:12,12:.,33.27,.	0/0:28:14,14:.,38.82,.	0/0:18:9,9:.,24.95,.	0/0:22:11,11:.,30.5,.	0/0:19:9,10:.,26.34,.	0/0:20:10,10:.,27.73,.	0/0:13:6,7:.,18.02,.	0/0:17:8,9:.,23.57,.	0/0:11:5,6:.,15.25,.	0/0:11:5,6:.,15.25,.	0/0:19:9,10:.,26.34,.	0/0:15:7,8:.,20.79,.	0/0:18:9,9:.,24.95,.	0/0:17:8,9:.,23.57,.	1/0:16:8,8:.,20.79,.	0/0:19:9,10:.,26.34,.	0/0:24:12,12:.,33.27,.	0/0:14:7,7:.,19.41,.	0/0:15:7,8:.,20.79,.	0/0:20:10,10:.,27.73,.	0/0:17:8,9:.,23.57,.	0/0:23:11,12:.,31.88,.	0/0:19:9,10:.,26.34,.	0/0:13:6,7:.,18.02,.	0/0:17:8,9:.,23.57,.	0/0:12:6,6:.,16.64,.	0/0:11:5,6:.,15.25,.	0/0:14:7,7:.,19.41,.	0/0:31:15,16:.,42.98,.	0/0:15:7,8:.,20.79,.	0/0:18:9,9:.,24.95,.	0/0:40:20,20:.,55.45,.	0/0:10:5,5:.,13.86,.	1/0:32:16,16:.,31.88,.	0/0:24:12,12:.,33.27,.	0/0:11:5,6:.,15.25,.	0/0:30:15,15:.,41.59,.	0/0:19:9,10:.,26.34,.	0/0:26:13,13:.,36.04,.	0/0:26:13,13:.,36.04,.	0/0:21:10,11:.,29.11,.	0/0:38:19,19:.,52.68,.	0/0:16:8,8:.,22.18,.	0/0:19:9,10:.,26.34,.	0/0:22:11,11:.,30.5,.	0/0:12:6,6:.,16.64,.	0/0:23:11,12:.,31.88,.	0/0:22:11,11:.,30.5,.	0/0:22:11,11:.,30.5,.	0/0:30:15,15:.,41.59,.	0/0:24:12,12:.,33.27,.	1/0:14:7,7:.,20.79,.
LG01	8404208	3294	G	A	.	PASS	NS=96;AF=0.995,0.005	GT:DP:AD:GL	0/0:5:2,3:.,6.93,.	./.:0:.,.:.,.,.	0/0:11:5,6:.,15.25,.	0/0:10:5,5:.,13.86,.	0/0:12:6,6:.,16.64,.	0/0:13:6,7:.,18.02,.	1/0:12:8,4:.,16.64,.	0/0:13:6,7:.,18.02,.	0/0:22:11,11:.,30.5,.	0/0:19:9,10:.,26.34,.	0/0:11:5,6:.,15.25,.	0/0:14:7,7:.,19.41,.	0/0:11:5,6:.,15.25,.	0/0:18:9,9:.,24.95,.	0/0:24:12,12:.,33.27,.	0/0:18:9,9:.,24.95,.	0/0:10:5,5:.,13.86,.	0/0:23:11,12:.,31.88,.	0/0:8:4,4:.,11.09,.	0/0:12:6,6:.,16.64,.	0/0:18:9,9:.,24.95,.	0/0:9:4,5:.,12.48,.	0/0:10:5,5:.,13.86,.	0/0:12:6,6:.,16.64,.	0/0:13:6,7:.,18.02,.	0/0:9:4,5:.,12.48,.	0/0:16:8,8:.,22.18,.	0/0:21:10,11:.,29.11,.	0/0:11:5,6:.,15.25,.	0/0:11:5,6:.,15.25,.	0/0:5:2,3:.,6.93,.	0/0:13:6,7:.,18.02,.	0/0:23:11,12:.,31.88,.	0/0:12:6,6:.,16.64,.	0/0:6:3,3:.,8.32,.	0/0:14:7,7:.,19.41,.	0/0:10:5,5:.,13.86,.	0/0:12:6,6:.,16.64,.	0/0:16:8,8:.,22.18,.	0/0:16:8,8:.,22.18,.	0/0:15:7,8:.,20.79,.	0/0:7:3,4:.,9.7,.	0/0:7:3,4:.,9.7,.	0/0:12:6,6:.,16.64,.	0/0:6:3,3:.,8.32,.	0/0:13:6,7:.,18.02,.	0/0:17:8,9:.,23.57,.	0/0:9:4,5:.,12.48,.	0/0:17:8,9:.,23.57,.	0/0:6:3,3:.,8.32,.	0/0:15:7,8:.,20.79,.	0/0:13:6,7:.,18.02,.	0/0:15:7,8:.,20.79,.	0/0:9:4,5:.,12.48,.	0/0:11:5,6:.,15.25,.	0/0:12:6,6:.,16.64,.	0/0:10:5,5:.,13.86,.	0/0:20:10,10:.,27.73,.	0/0:11:5,6:.,15.25,.	./.:0:.,.:.,.,.	0/0:13:6,7:.,18.02,.	0/0:9:4,5:.,12.48,.	0/0:13:6,7:.,18.02,.	0/0:11:5,6:.,15.25,.	0/0:8:4,4:.,11.09,.	0/0:8:4,4:.,11.09,.	0/0:7:3,4:.,9.7,.	0/0:9:4,5:.,12.48,.	0/0:17:8,9:.,23.57,.	0/0:11:5,6:.,15.25,.	0/0:5:2,3:.,6.93,.	0/0:8:4,4:.,11.09,.	0/0:5:2,3:.,6.93,.	0/0:10:5,5:.,13.86,.	./.:0:.,.:.,.,.	0/0:17:8,9:.,23.57,.	0/0:18:9,9:.,24.95,.	0/0:15:7,8:.,20.79,.	0/0:24:12,12:.,33.27,.	0/0:7:3,4:.,9.7,.	0/0:21:10,11:.,29.11,.	0/0:17:8,9:.,23.57,.	0/0:18:9,9:.,24.95,.	0/0:17:8,9:.,23.57,.	0/0:13:6,7:.,18.02,.	0/0:15:7,8:.,20.79,.	0/0:15:7,8:.,20.79,.	0/0:14:7,7:.,19.41,.	0/0:23:11,12:.,31.88,.	0/0:12:6,6:.,16.64,.	0/0:16:8,8:.,22.18,.	0/0:14:7,7:.,19.41,.	0/0:9:4,5:.,12.48,.	0/0:15:7,8:.,20.79,.	0/0:11:5,6:.,15.25,.	0/0:15:7,8:.,20.79,.	0/0:16:8,8:.,22.18,.	0/0:10:5,5:.,13.86,.	0/0:12:6,6:.,16.64,.
LG01	8732746	3321	G	A	.	PASS	NS=77;AF=0.968,0.032	GT:DP:AD:GL	0/0:5:2,3:.,6.93,.	0/0:12:6,6:.,12.48,.	0/1:8:5,3:.,11.09,.	0/0:14:7,7:.,20.79,.	0/0:26:13,13:.,36.04,.	0/0:23:11,12:.,31.88,.	./.:0:.,.:.,.,.	./.:0:.,.:.,.,.	0/0:24:12,12:.,34.66,.	0/0:14:7,7:.,27.73,.	0/0:18:9,9:.,27.73,.	0/0:20:10,10:.,27.73,.	0/0:15:7,8:.,20.79,.	0/0:22:11,11:.,20.79,.	0/0:23:11,12:.,31.88,.	0/0:13:6,7:.,18.02,.	0/0:17:8,9:.,23.57,.	0/0:29:14,15:.,40.2,.	0/0:10:5,5:.,13.86,.	0/0:17:8,9:.,23.57,.	0/0:20:10,10:.,31.88,.	0/0:19:9,10:.,26.34,.	0/0:20:10,10:.,27.73,.	0/0:12:6,6:.,16.64,.	0/0:16:8,8:.,22.18,.	0/0:7:3,4:.,9.7,.	0/0:9:4,5:.,12.48,.	0/1:12:6,6:.,16.64,.	0/0:18:9,9:.,24.95,.	0/0:19:9,10:.,26.34,.	0/0:16:8,8:.,18.02,.	./.:0:.,.:.,.,.	0/0:16:8,8:.,16.64,.	0/0:16:8,8:.,22.18,.	0/0:9:4,5:.,12.48,.	0/0:11:5,6:.,15.25,.	0/0:16:8,8:.,22.18,.	0/0:16:8,8:.,22.18,.	0/0:13:6,7:.,18.02,.	0/0:14:7,7:.,16.64,.	./.:0:.,.:.,.,.	0/1:11:6,5:.,15.25,.	0/0:9:4,5:.,12.48,.	0/0:19:9,10:.,26.34,.	0/0:8:4,4:.,11.09,.	0/0:11:5,6:.,15.25,.	0/0:7:3,4:.,9.7,.	0/0:17:8,9:.,23.57,.	0/0:14:7,7:.,19.41,.	./.:0:.,.:.,.,.	0/0:12:6,6:.,16.64,.	./.:8:.,.:.,.,.	0/0:9:4,5:.,12.48,.	0/0:7:3,4:.,9.7,.	0/0:8:4,4:.,11.09,.	./.:0:.,.:.,.,.	0/0:5:2,3:.,6.93,.	0/0:11:5,6:.,15.25,.	./.:0:.,.:.,.,.	0/0:5:2,3:.,6.93,.	0/0:8:4,4:.,11.09,.	./.:0:.,.:.,.,.	0/1:9:4,5:.,12.48,.	0/0:5:2,3:.,6.93,.	0/0:9:4,5:.,12.48,.	./.:0:.,.:.,.,.	0/0:9:4,5:.,12.48,.	./.:0:.,.:.,.,.	0/0:9:4,5:.,12.48,.	./.:0:.,.:.,.,.	./.:0:.,.:.,.,.	./.:0:.,.:.,.,.	./.:0:.,.:.,.,.	./.:0:.,.:.,.,.	0/0:6:3,3:.,8.32,.	0/0:11:5,6:.,15.25,.	0/0:7:3,4:.,9.7,.	0/0:11:5,6:.,15.25,.	0/0:12:6,6:.,22.18,.	./.:0:.,.:.,.,.	0/0:5:2,3:.,6.93,.	./.:0:.,.:.,.,.	0/1:10:5,5:.,13.86,.	0/0:7:3,4:.,9.7,.	0/0:6:3,3:.,8.32,.	./.:0:.,.:.,.,.	0/0:9:4,5:.,12.48,.	0/0:12:6,6:.,16.64,.	0/0:10:5,5:.,13.86,.	./.:0:.,.:.,.,.	./.:0:.,.:.,.,.	0/0:7:3,4:.,9.7,.	0/0:6:3,3:.,8.32,.	0/0:8:4,4:.,11.09,.	0/0:13:6,7:.,18.02,.	./.:0:.,.:.,.,.	0/0:7:3,4:.,9.7,.	0/0:8:4,4:.,11.09,.	0/0:10:5,5:.,13.86,.
LG01	8765327	3326	C	A	.	PASS	NS=97;AF=0.990,0.010	GT:DP:AD:GL	0/0:20:10,10:.,27.73,.	0/0:21:10,11:.,29.11,.	0/0:23:11,12:.,31.88,.	0/0:14:7,7:.,19.41,.	0/0:21:10,11:.,29.11,.	0/0:28:14,14:.,38.82,.	0/0:18:9,9:.,24.95,.	0/0:30:15,15:.,41.59,.	0/0:36:18,18:.,49.91,.	0/0:47:23,24:.,65.16,.	0/0:32:16,16:.,44.36,.	0/0:32:16,16:.,44.36,.	0/0:44:22,22:.,61,.	0/0:32:16,16:.,44.36,.	0/0:30:15,15:.,41.59,.	1/0:26:13,13:.,37.43,.	0/0:28:14,14:.,38.82,.	0/0:48:24,24:.,66.54,.	0/0:31:15,16:.,42.98,.	0/0:38:19,19:.,52.68,.	0/0:56:28,28:.,77.63,.	1/0:30:15,15:.,41.59,.	0/0:38:19,19:.,52.68,.	0/0:30:15,15:.,41.59,.	0/0:40:20,20:.,55.45,.	0/0:29:14,15:.,40.2,.	0/0:21:10,11:.,29.11,.	0/0:26:13,13:.,36.04,.	0/0:31:15,16:.,42.98,.	0/0:23:11,12:.,31.88,.	0/0:12:6,6:.,16.64,.	0/0:19:9,10:.,26.34,.	0/0:19:9,10:.,26.34,.	0/0:16:8,8:.,22.18,.	0/0:18:9,9:.,24.95,.	0/0:19:9,10:.,26.34,.	0/0:14:7,7:.,19.41,.	0/0:24:12,12:.,33.27,.	0/0:27:13,14:.,37.43,.	0/0:17:8,9:.,23.57,.	0/0:17:8,9:.,23.57,.	0/0:26:13,13:.,36.04,.	0/0:15:7,8:.,20.79,.	0/0:29:14,15:.,40.2,.	0/0:20:10,10:.,27.73,.	0/0:17:8,9:.,23.57,.	0/0:26:13,13:.,36.04,.	0/0:29:14,15:.,40.2,.	0/0:24:12,12:.,33.27,.	0/0:10:5,5:.,13.86,.	0/0:12:6,6:.,16.64,.	0/0:18:9,9:.,24.95,.	0/0:17:8,9:.,23.57,.	0/0:8:4,4:.,11.09,.	0/0:12:6,6:.,16.64,.	0/0:8:4,4:.,11.09,.	0/0:15:7,8:.,20.79,.	0/0:22:11,11:.,30.5,.	0/0:13:6,7:.,18.02,.	0/0:13:6,7:.,18.02,.	0/0:6:3,3:.,8.32,.	0/0:11:5,6:.,15.25,.	0/0:13:6,7:.,18.02,.	0/0:15:7,8:.,20.79,.	0/0:20:10,10:.,27.73,.	0/0:6:3,3:.,8.32,.	0/0:13:6,7:.,18.02,.	0/0:13:6,7:.,18.02,.	0/0:25:12,13:.,34.66,.	0/0:10:5,5:.,13.86,.	0/0:7:3,4:.,9.7,.	0/0:11:5,6:.,15.25,.	0/0:5:2,3:.,6.93,.	0/0:8:4,4:.,11.09,.	./.:0:.,.:.,.,.	0/0:28:14,14:.,38.82,.	0/0:29:14,15:.,40.2,.	0/0:11:5,6:.,15.25,.	0/0:18:9,9:.,24.95,.	./.:0:.,.:.,.,.	0/0:21:10,11:.,29.11,.	0/0:9:4,5:.,12.48,.	0/0:20:10,10:.,27.73,.	0/0:11:5,6:.,15.25,.	0/0:9:4,5:.,12.48,.	0/0:14:7,7:.,19.41,.	0/0:11:5,6:.,15.25,.	0/0:29:14,15:.,40.2,.	0/0:23:11,12:.,31.88,.	0/0:15:7,8:.,20.79,.	0/0:20:10,10:.,27.73,.	0/0:24:12,12:.,33.27,.	0/0:16:8,8:.,22.18,.	0/0:18:9,9:.,24.95,.	0/0:15:7,8:.,20.79,.	0/0:27:13,14:.,37.43,.	0/0:27:13,14:.,37.43,.	0/0:16:8,8:.,22.18,.	0/0:19:9,10:.,26.34,.
LG01	8924888	3348	T	C	.	PASS	NS=94;AF=0.665,0.335	GT:DP:AD:GL	1/1:14:7,7:.,19.41,.	1/1:20:10,10:.,27.73,.	1/1:19:9,10:.,26.34,.	1/0:27:14,13:.,37.43,.	1/1:36:18,18:.,49.91,.	1/0:29:15,14:.,40.2,.	1/0:11:5,6:.,15.25,.	./.:0:.,.:.,.,.	1/0:33:12,21:.,45.75,.	1/1:42:21,21:.,58.22,.	1/0:38:22,16:.,52.68,.	./.:0:.,.:.,.,.	1/1:25:12,13:.,34.66,.	1/0:36:20,16:.,49.91,.	1/0:34:18,16:.,47.13,.	1/0:27:14,13:.,37.43,.	0/0:30:15,15:.,41.59,.	1/0:44:23,21:.,61,.	0/0:31:15,16:.,42.98,.	1/1:26:13,13:.,36.04,.	1/0:39:17,22:.,54.07,.	0/0:28:14,14:.,38.82,.	1/1:38:19,19:.,52.68,.	1/0:28:16,12:.,38.82,.	1/1:32:16,16:.,44.36,.	1/1:24:12,12:.,33.27,.	./.:0:.,.:.,.,.	0/0:28:14,14:.,38.82,.	1/0:30:13,17:.,41.59,.	0/0:26:13,13:.,36.04,.	0/0:18:9,9:.,24.95,.	1/1:24:12,12:.,33.27,.	1/0:16:7,9:.,22.18,.	1/0:29:12,17:.,40.2,.	1/0:15:7,8:.,20.79,.	1/0:15:10,5:.,20.79,.	1/0:41:20,21:.,56.84,.	1/0:27:10,17:.,38.82,.	1/1:24:12,12:.,33.27,.	./.:0:.,.:.,.,.	0/0:22:11,11:.,30.5,.	0/0:28:14,14:.,38.82,.	0/0:9:4,5:.,12.48,.	1/0:29:9,20:.,40.2,.	1/0:5:3,2:.,8.32,.	1/0:26:13,13:.,36.04,.	1/0:35:19,16:.,48.52,.	1/0:21:9,12:.,29.11,.	1/0:27:15,12:.,37.43,.	1/0:9:3,6:.,12.48,.	1/0:22:14,8:.,30.5,.	0/0:20:10,10:.,27.73,.	1/0:23:14,9:.,31.88,.	0/0:12:6,6:.,16.64,.	0/0:14:7,7:.,19.41,.	0/0:23:11,12:.,31.88,.	0/0:9:4,5:.,12.48,.	0/0:19:9,10:.,26.34,.	0/0:14:7,7:.,19.41,.	0/0:17:8,9:.,23.57,.	0/0:16:8,8:.,22.18,.	./.:6:.,.:.,.,.	0/0:19:9,10:.,26.34,.	1/0:16:8,8:.,22.18,.	0/0:16:8,8:.,22.18,.	0/0:19:9,10:.,26.34,.	1/1:18:9,9:.,24.95,.	0/0:18:9,9:.,24.95,.	1/0:18:7,11:.,24.95,.	0/0:22:11,11:.,30.5,.	0/0:19:9,10:.,26.34,.	0/0:9:4,5:.,12.48,.	1/0:9:4,5:.,12.48,.	0/0:12:6,6:.,16.64,.	1/0:11:7,4:.,15.25,.	1/0:16:4,12:.,22.18,.	0/0:23:11,12:.,31.88,.	0/0:21:10,11:.,29.11,.	0/0:28:14,14:.,38.82,.	0/0:11:5,6:.,15.25,.	1/0:33:21,12:.,47.13,.	1/0:16:5,11:.,22.18,.	0/0:16:8,8:.,22.18,.	1/0:22:9,13:.,30.5,.	0/0:12:6,6:.,16.64,.	1/0:21:9,12:.,29.11,.	0/0:22:11,11:.,30.5,.	0/0:26:13,13:.,36.04,.	0/0:30:15,15:.,41.59,.	0/0:7:3,4:.,9.7,.	0/0:16:8,8:.,22.18,.	0/0:16:8,8:.,22.18,.	0/0:11:5,6:.,15.25,.	0/0:10:5,5:.,13.86,.	1/0:17:11,6:.,23.57,.	0/0:21:10,11:.,29.11,.	0/0:26:13,13:.,36.04,.	0/0:20:10,10:.,27.73,.	0/0:15:7,8:.,20.79,.
LG01	9009758	3352	C	T	.	PASS	NS=85;AF=0.976,0.024	GT:DP:AD:GL	0/0:8:4,4:.,11.09,.	0/0:11:5,6:.,15.25,.	0/0:5:2,3:.,6.93,.	0/0:8:4,4:.,11.09,.	0/0:9:4,5:.,12.48,.	0/0:18:9,9:.,24.95,.	./.:5:.,.:.,.,.	0/0:19:9,10:.,26.34,.	0/0:18:9,9:.,24.95,.	0/0:19:9,10:.,26.34,.	0/0:11:5,6:.,15.25,.	0/0:15:7,8:.,20.79,.	0/0:22:11,11:.,30.5,.	0/0:26:13,13:.,36.04,.	0/0:22:11,11:.,30.5,.	0/0:17:8,9:.,23.57,.	0/0:12:6,6:.,16.64,.	0/0:22:11,11:.,30.5,.	0/0:14:7,7:.,19.41,.	0/0:14:7,7:.,19.41,.	0/0:19:9,10:.,26.34,.	0/0:20:10,10:.,27.73,.	0/0:16:8,8:.,22.18,.	0/0:20:10,10:.,27.73,.	0/1:13:7,6:.,18.02,.	0/0:11:5,6:.,15.25,.	0/0:14:7,7:.,19.41,.	0/0:12:6,6:.,16.64,.	0/0:9:4,5:.,12.48,.	0/0:11:5,6:.,15.25,.	0/0:15:7,8:.,20.79,.	0/0:10:5,5:.,13.86,.	0/1:10:5,5:.,13.86,.	0/0:7:3,4:.,9.7,.	0/0:10:5,5:.,13.86,.	0/0:13:6,7:.,18.02,.	0/1:14:9,5:.,19.41,.	0/0:17:8,9:.,23.57,.	0/0:13:6,7:.,18.02,.	0/0:11:5,6:.,15.25,.	0/0:12:6,6:.,16.64,.	0/0:22:11,11:.,30.5,.	0/0:12:6,6:.,16.64,.	0/0:9:4,5:.,12.48,.	0/0:6:3,3:.,8.32,.	0/1:14:8,6:.,19.41,.	0/0:15:7,8:.,20.79,.	0/0:21:10,11:.,29.11,.	0/0:7:3,4:.,9.7,.	0/0:5:2,3:.,6.93,.	0/0:6:3,3:.,8.32,.	0/0:10:5,5:.,13.86,.	0/0:11:5,6:.,15.25,.	./.:0:.,.:.,.,.	0/0:5:2,3:.,6.93,.	0/0:6:3,3:.,8.32,.	0/0:7:3,4:.,9.7,.	0/0:7:3,4:.,9.7,.	0/0:5:2,3:.,6.93,.	0/0:6:3,3:.,8.32,.	0/0:5:2,3:.,6.93,.	0/0:6:3,3:.,8.32,.	0/0:10:5,5:.,13.86,.	0/0:7:3,4:.,9.7,.	./.:0:.,.:.,.,.	./.:0:.,.:.,.,.	0/0:6:3,3:.,8.32,.	0/0:8:4,4:.,11.09,.	0/0:8:4,4:.,11.09,.	0/0:9:4,5:.,12.48,.	./.:0:.,.:.,.,.	0/0:8:4,4:.,11.09,.	./.:0:.,.:.,.,.	./.:0:.,.:.,.,.	0/0:7:3,4:.,9.7,.	0/0:12:6,6:.,16.64,.	0/0:15:7,8:.,20.79,.	0/0:9:4,5:.,12.48,.	0/0:14:7,7:.,19.41,.	0/0:6:3,3:.,8.32,.	0/0:10:5,5:.,13.86,.	0/0:13:6,7:.,18.02,.	./.:0:.,.:.,.,.	./.:0:.,.:.,.,.	./.:0:.,.:.,.,.	0/0:9:4,5:.,12.48,.	0/0:7:3,4:.,9.7,.	0/0:11:5,6:.,15.25,.	./.:0:.,.:.,.,.	./.:0:.,.:.,.,.	0/0:6:3,3:.,8.32,.	0/0:12:6,6:.,16.64,.	0/0:10:5,5:.,13.86,.	./.:0:.,.:.,.,.	0/0:9:4,5:.,12.48,.	./.:0:.,.:.,.,.	0/0:9:4,5:.,12.48,.	0/0:8:4,4:.,11.09,.	0/0:8:4,4:.,11.09,.
LG01	9097220	3361	G	A	.	PASS	NS=81;AF=0.963,0.037	GT:DP:AD:GL	1/0:8:4,4:.,12.48,.	0/0:5:2,3:.,6.93,.	0/0:9:4,5:.,12.48,.	0/0:10:5,5:.,13.86,.	0/0:9:4,5:.,12.48,.	0/0:9:4,5:.,12.48,.	0/0:12:6,6:.,16.64,.	0/0:14:7,7:.,19.41,.	0/0:6:3,3:.,8.32,.	0/0:11:5,6:.,15.25,.	0/0:11:5,6:.,15.25,.	0/0:13:6,7:.,18.02,.	0/0:15:7,8:.,20.79,.	0/0:10:5,5:.,13.86,.	0/0:16:8,8:.,22.18,.	0/0:14:7,7:.,19.41,.	0/0:10:5,5:.,13.86,.	0/0:13:6,7:.,18.02,.	0/0:13:6,7:.,18.02,.	0/0:16:8,8:.,22.18,.	0/0:18:9,9:.,24.95,.	0/0:12:6,6:.,16.64,.	0/0:16:8,8:.,22.18,.	0/0:11:5,6:.,15.25,.	0/0:13:6,7:.,18.02,.	0/0:6:3,3:.,8.32,.	0/0:12:6,6:.,16.64,.	0/0:11:5,6:.,15.25,.	0/0:15:7,8:.,20.79,.	./.:0:.,.:.,.,.	0/0:9:4,5:.,12.48,.	0/0:11:5,6:.,15.25,.	0/0:8:4,4:.,11.09,.	0/0:5:2,3:.,6.93,.	0/0:14:7,7:.,19.41,.	0/0:14:7,7:.,19.41,.	0/0:7:3,4:.,9.7,.	0/0:8:4,4:.,11.09,.	0/0:10:5,5:.,13.86,.	0/0:11:5,6:.,15.25,.	0/0:7:3,4:.,9.7,.	./.:0:.,.:.,.,.	0/0:11:5,6:.,15.25,.	0/0:17:8,9:.,23.57,.	./.:0:.,.:.,.,.	0/0:9:4,5:.,12.48,.	0/0:8:4,4:.,11.09,.	0/0:9:4,5:.,12.48,.	0/0:5:2,3:.,6.93,.	./.:0:.,.:.,.,.	0/0:8:4,4:.,11.09,.	0/0:6:3,3:.,8.32,.	0/0:7:3,4:.,9.7,.	./.:0:.,.:.,.,.	0/0:6:3,3:.,8.32,.	./.:0:.,.:.,.,.	0/0:8:4,4:.,11.09,.	0/0:9:4,5:.,12.48,.	0/0:5:2,3:.,6.93,.	0/0:7:3,4:.,9.7,.	0/0:12:6,6:.,16.64,.	./.:0:.,.:.,.,.	0/0:7:3,4:.,9.7,.	0/0:6:3,3:.,8.32,.	0/0:10:5,5:.,13.86,.	./.:0:.,.:.,.,.	./.:0:.,.:.,.,.	0/0:6:3,3:.,8.32,.	./.:0:.,.:.,.,.	0/0:8:4,4:.,11.09,.	0/0:7:3,4:.,9.7,.	0/0:7:3,4:.,9.7,.	./.:0:.,.:.,.,.	./.:0:.,.:.,.,.	./.:0:.,.:.,.,.	0/0:8:4,4:.,11.09,.	1/0:10:3,7:.,13.86,.	0/0:8:4,4:.,11.09,.	./.:0:.,.:.,.,.	1/0:5:2,3:.,6.93,.	0/0:12:6,6:.,16.64,.	./.:0:.,.:.,.,.	0/0:5:2,3:.,6.93,.	0/0:9:4,5:.,12.48,.	0/0:10:5,5:.,13.86,.	0/0:8:4,4:.,11.09,.	1/0:11:5,6:.,15.25,.	0/0:13:6,7:.,18.02,.	0/0:11:5,6:.,15.25,.	0/0:7:3,4:.,9.7,.	./.:0:.,.:.,.,.	./.:7:.,.:.,.,.	0/0:7:3,4:.,9.7,.	1/0:6:4,2:.,8.32,.	./.:0:.,.:.,.,.	0/0:6:3,3:.,8.32,.	1/0:7:4,3:.,9.7,.	0/0:14:7,7:.,19.41,.	0/0:10:5,5:.,13.86,.
LG01	9129985	3365	C	A	.	PASS	NS=95;AF=0.995,0.005	GT:DP:AD:GL	0/0:9:4,5:.,12.48,.	0/0:14:7,7:.,19.41,.	0/0:8:4,4:.,11.09,.	0/0:14:7,7:.,19.41,.	0/0:20:10,10:.,27.73,.	0/0:17:8,9:.,23.57,.	./.:0:.,.:.,.,.	0/0:25:12,13:.,34.66,.	0/0:13:6,7:.,18.02,.	0/0:23:11,12:.,31.88,.	0/0:24:12,12:.,33.27,.	0/0:22:11,11:.,30.5,.	0/0:18:9,9:.,24.95,.	0/0:13:6,7:.,18.02,.	0/0:28:14,14:.,38.82,.	0/0:26:13,13:.,36.04,.	0/0:12:6,6:.,16.64,.	0/0:19:9,10:.,26.34,.	0/0:17:8,9:.,23.57,.	0/0:16:8,8:.,22.18,.	0/0:22:11,11:.,30.5,.	0/0:15:7,8:.,20.79,.	0/0:19:9,10:.,26.34,.	0/0:25:12,13:.,34.66,.	0/0:19:9,10:.,26.34,.	0/0:12:6,6:.,16.64,.	0/0:13:6,7:.,18.02,.	0/0:26:13,13:.,36.04,.	0/0:14:7,7:.,19.41,.	0/0:13:6,7:.,18.02,.	0/0:18:9,9:.,24.95,.	0/0:19:9,10:.,26.34,.	0/0:12:6,6:.,16.64,.	0/0:15:7,8:.,20.79,.	0/1:10:8,2:.,13.86,.	0/0:18:9,9:.,24.95,.	0/0:20:10,10:.,27.73,.	0/0:16:8,8:.,22.18,.	0/0:15:7,8:.,20.79,.	0/0:18:9,9:.,24.95,.	0/0:16:8,8:.,22.18,.	0/0:16:8,8:.,22.18,.	0/0:10:5,5:.,13.86,.	0/0:12:6,6:.,16.64,.	0/0:15:7,8:.,20.79,.	0/0:17:8,9:.,23.57,.	0/0:12:6,6:.,16.64,.	0/0:25:12,13:.,34.66,.	0/0:10:5,5:.,13.86,.	0/0:8:4,4:.,11.09,.	0/0:5:2,3:.,6.93,.	0/0:9:4,5:.,12.48,.	0/0:19:9,10:.,26.34,.	0/0:14:7,7:.,19.41,.	0/0:8:4,4:.,11.09,.	0/0:11:5,6:.,15.25,.	0/0:11:5,6:.,15.25,.	0/0:13:6,7:.,18.02,.	0/0:14:7,7:.,19.41,.	0/0:16:8,8:.,22.18,.	0/0:20:10,10:.,27.73,.	0/0:12:6,6:.,16.64,.	0/0:13:6,7:.,18.02,.	0/0:15:7,8:.,20.79,.	0/0:8:4,4:.,11.09,.	./.:0:.,.:.,.,.	0/0:6:3,3:.,8.32,.	0/0:11:5,6:.,15.25,.	0/0:14:7,7:.,19.41,.	0/0:8:4,4:.,11.09,.	0/0:8:4,4:.,11.09,.	0/0:7:3,4:.,9.7,.	0/0:7:3,4:.,9.7,.	./.:0:.,.:.,.,.	0/0:11:5,6:.,15.25,.	0/0:14:7,7:.,19.41,.	0/0:14:7,7:.,19.41,.	0/0:17:8,9:.,23.57,.	0/0:17:8,9:.,23.57,.	./.:0:.,.:.,.,.	0/0:9:4,5:.,12.48,.	0/0:11:5,6:.,15.25,.	0/0:11:5,6:.,15.25,.	0/0:12:6,6:.,16.64,.	0/0:6:3,3:.,8.32,.	0/0:13:6,7:.,18.02,.	0/0:13:6,7:.,18.02,.	0/0:16:8,8:.,22.18,.	0/0:21:10,11:.,29.11,.	0/0:6:3,3:.,8.32,.	0/0:8:4,4:.,11.09,.	0/0:11:5,6:.,15.25,.	0/0:6:3,3:.,8.32,.	0/0:12:6,6:.,16.64,.	0/0:6:3,3:.,8.32,.	0/0:8:4,4:.,11.09,.	0/0:18:9,9:.,24.95,.	0/0:8:4,4:.,11.09,.	0/0:6:3,3:.,8.32,.
LG01	9357656	3383	G	A	.	PASS	NS=77;AF=0.994,0.006	GT:DP:AD:GL	0/0:6:3,3:.,8.32,.	0/0:11:5,6:.,15.25,.	0/0:10:5,5:.,13.86,.	0/0:6:3,3:.,8.32,.	0/0:15:7,8:.,20.79,.	0/0:8:4,4:.,11.09,.	./.:0:.,.:.,.,.	0/0:17:8,9:.,23.57,.	0/0:13:6,7:.,18.02,.	0/0:20:10,10:.,27.73,.	0/0:13:6,7:.,18.02,.	0/0:19:9,10:.,26.34,.	0/0:15:7,8:.,20.79,.	0/0:6:3,3:.,8.32,.	0/0:19:9,10:.,26.34,.	0/0:14:7,7:.,19.41,.	0/0:11:5,6:.,15.25,.	0/0:19:9,10:.,26.34,.	0/0:12:6,6:.,16.64,.	0/0:13:6,7:.,18.02,.	0/0:16:8,8:.,22.18,.	0/0:10:5,5:.,13.86,.	0/0:22:11,11:.,30.5,.	0/0:16:8,8:.,22.18,.	0/0:22:11,11:.,30.5,.	0/0:9:4,5:.,12.48,.	0/0:12:6,6:.,16.64,.	0/0:11:5,6:.,15.25,.	0/0:16:8,8:.,22.18,.	0/0:12:6,6:.,16.64,.	0/0:8:4,4:.,11.09,.	0/0:7:3,4:.,9.7,.	0/0:11:5,6:.,15.25,.	./.:0:.,.:.,.,.	0/0:6:3,3:.,8.32,.	0/0:6:3,3:.,9.7,.	0/0:11:5,6:.,15.25,.	0/0:15:7,8:.,20.79,.	0/0:12:6,6:.,16.64,.	0/0:6:3,3:.,8.32,.	./.:0:.,.:.,.,.	0/0:14:7,7:.,19.41,.	0/0:9:4,5:.,12.48,.	0/0:14:7,7:.,19.41,.	./.:0:.,.:.,.,.	./.:0:.,.:.,.,.	0/0:8:4,4:.,11.09,.	0/0:11:5,6:.,15.25,.	0/0:6:3,3:.,8.32,.	0/0:9:4,5:.,12.48,.	./.:0:.,.:.,.,.	0/0:7:3,4:.,9.7,.	0/0:7:3,4:.,9.7,.	0/1:8:6,2:.,11.09,.	./.:0:.,.:.,.,.	./.:0:.,.:.,.,.	./.:0:.,.:.,.,.	0/0:6:3,3:.,8.32,.	./.:0:.,.:.,.,.	0/0:9:4,5:.,12.48,.	./.:0:.,.:.,.,.	0/0:9:4,5:.,12.48,.	./.:0:.,.:.,.,.	0/0:8:4,4:.,11.09,.	0/0:8:4,4:.,11.09,.	./.:0:.,.:.,.,.	./.:0:.,.:.,.,.	0/0:8:4,4:.,11.09,.	0/0:9:4,5:.,12.48,.	./.:0:.,.:.,.,.	0/0:10:5,5:.,13.86,.	0/0:7:3,4:.,9.7,.	./.:0:.,.:.,.,.	./.:0:.,.:.,.,.	./.:0:.,.:.,.,.	0/0:13:6,7:.,18.02,.	0/0:9:4,5:.,12.48,.	0/0:5:2,3:.,6.93,.	0/0:11:5,6:.,15.25,.	0/0:6:3,3:.,8.32,.	0/0:9:4,5:.,12.48,.	0/0:5:2,3:.,6.93,.	./.:0:.,.:.,.,.	0/0:5:2,3:.,6.93,.	0/0:6:3,3:.,8.32,.	0/0:11:5,6:.,15.25,.	0/0:11:5,6:.,15.25,.	0/0:8:4,4:.,11.09,.	0/0:5:2,3:.,6.93,.	./.:0:.,.:.,.,.	0/0:10:5,5:.,13.86,.	./.:0:.,.:.,.,.	./.:0:.,.:.,.,.	0/0:5:2,3:.,6.93,.	0/0:6:3,3:.,8.32,.	0/0:10:5,5:.,13.86,.	0/0:10:5,5:.,13.86,.	0/0:8:4,4:.,11.09,.	0/0:10:5,5:.,13.86,.
LG01	9624433	3412	T	G	.	PASS	NS=76;AF=0.928,0.072	GT:DP:AD:GL	0/0:8:4,4:.,11.09,.	0/0:11:5,6:.,15.25,.	0/0:9:4,5:.,12.48,.	0/0:5:2,3:.,6.93,.	0/0:17:8,9:.,23.57,.	0/0:15:7,8:.,20.79,.	./.:0:.,.:.,.,.	0/0:19:9,10:.,26.34,.	0/0:17:8,9:.,23.57,.	0/0:14:7,7:.,19.41,.	0/0:22:11,11:.,30.5,.	0/0:17:8,9:.,23.57,.	0/0:20:10,10:.,27.73,.	1/0:17:6,11:.,23.57,.	0/0:26:13,13:.,36.04,.	1/0:16:7,9:.,22.18,.	1/0:10:5,5:.,13.86,.	1/0:19:13,6:.,26.34,.	0/0:12:6,6:.,16.64,.	0/0:19:9,10:.,26.34,.	1/0:24:13,11:.,33.27,.	1/0:14:11,3:.,19.41,.	0/0:21:10,11:.,29.11,.	1/0:17:10,7:.,23.57,.	0/0:20:10,10:.,27.73,.	0/0:19:9,10:.,26.34,.	0/0:12:6,6:.,16.64,.	0/0:11:5,6:.,15.25,.	0/0:10:5,5:.,13.86,.	0/0:12:6,6:.,16.64,.	0/0:7:3,4:.,9.7,.	0/0:19:9,10:.,26.34,.	0/0:10:5,5:.,13.86,.	1/0:17:5,12:.,23.57,.	0/0:9:4,5:.,12.48,.	0/0:7:3,4:.,9.7,.	0/0:15:7,8:.,20.79,.	0/0:11:5,6:.,15.25,.	1/0:8:4,4:.,11.09,.	0/0:16:8,8:.,22.18,.	0/0:6:3,3:.,8.32,.	1/0:11:3,8:.,15.25,.	./.:0:.,.:.,.,.	1/0:8:4,4:.,11.09,.	./.:0:.,.:.,.,.	0/0:11:5,6:.,15.25,.	0/0:14:7,7:.,19.41,.	0/0:12:6,6:.,16.64,.	0/0:10:5,5:.,13.86,.	0/0:5:2,3:.,6.93,.	0/0:6:3,3:.,8.32,.	./.:0:.,.:.,.,.	0/0:7:3,4:.,9.7,.	0/0:7:3,4:.,9.7,.	./.:0:.,.:.,.,.	./.:0:.,.:.,.,.	0/0:6:3,3:.,8.32,.	0/0:5:2,3:.,6.93,.	0/0:5:2,3:.,6.93,.	0/0:5:2,3:.,6.93,.	./.:0:.,.:.,.,.	./.:0:.,.:.,.,.	0/0:5:2,3:.,6.93,.	./.:0:.,.:.,.,.	0/0:10:5,5:.,13.86,.	./.:0:.,.:.,.,.	./.:0:.,.:.,.,.	0/0:5:2,3:.,6.93,.	0/0:5:2,3:.,6.93,.	0/0:9:4,5:.,12.48,.	0/0:5:2,3:.,6.93,.	./.:0:.,.:.,.,.	./.:0:.,.:.,.,.	./.:0:.,.:.,.,.	./.:0:.,.:.,.,.	0/0:7:3,4:.,9.7,.	0/0:8:4,4:.,11.09,.	0/0:10:5,5:.,13.86,.	0/0:7:3,4:.,9.7,.	./.:0:.,.:.,.,.	0/0:6:3,3:.,8.32,.	0/0:5:2,3:.,6.93,.	0/0:5:2,3:.,6.93,.	0/0:9:4,5:.,12.48,.	0/0:7:3,4:.,9.7,.	./.:0:.,.:.,.,.	0/0:10:5,5:.,13.86,.	0/0:6:3,3:.,8.32,.	0/0:8:4,4:.,11.09,.	./.:0:.,.:.,.,.	0/0:6:3,3:.,8.32,.	./.:0:.,.:.,.,.	./.:0:.,.:.,.,.	./.:0:.,.:.,.,.	./.:0:.,.:.,.,.	0/0:7:3,4:.,9.7,.	0/0:6:3,3:.,8.32,.	./.:0:.,.:.,.,.	0/0:7:3,4:.,9.7,.
LG01	9752141	3429	C	A	.	PASS	NS=98;AF=0.995,0.005	GT:DP:AD:GL	0/0:25:12,13:.,34.66,.	0/0:31:15,16:.,42.98,.	0/0:29:14,15:.,40.2,.	0/0:31:15,16:.,42.98,.	0/0:49:24,25:.,67.93,.	0/0:37:18,19:.,51.29,.	0/0:21:10,11:.,29.11,.	0/0:52:26,26:.,72.09,.	0/0:57:28,29:.,79.02,.	0/0:45:22,23:.,62.38,.	0/0:49:24,25:.,67.93,.	0/0:46:23,23:.,63.77,.	0/0:49:24,25:.,67.93,.	0/0:58:29,29:.,80.41,.	0/0:68:34,34:.,94.27,.	0/0:59:29,30:.,81.79,.	0/0:49:24,25:.,67.93,.	0/0:69:34,35:.,95.65,.	0/0:43:21,22:.,59.61,.	0/0:53:26,27:.,73.47,.	0/0:59:29,30:.,81.79,.	0/0:42:21,21:.,58.22,.	0/0:61:30,31:.,84.56,.	0/0:54:27,27:.,74.86,.	0/0:69:34,35:.,95.65,.	0/0:48:24,24:.,66.54,.	0/0:55:27,28:.,76.25,.	0/0:44:22,22:.,61,.	0/0:40:20,20:.,55.45,.	0/0:51:25,26:.,70.7,.	0/0:31:15,16:.,42.98,.	0/0:34:17,17:.,47.13,.	0/0:31:15,16:.,42.98,.	0/0:43:21,22:.,59.61,.	0/1:34:19,15:.,47.13,.	0/0:33:16,17:.,45.75,.	0/0:50:25,25:.,69.31,.	0/0:41:20,21:.,56.84,.	0/0:35:17,18:.,48.52,.	0/0:53:26,27:.,73.47,.	0/0:42:21,21:.,58.22,.	0/0:50:25,25:.,69.31,.	0/0:38:19,19:.,52.68,.	0/0:53:26,27:.,73.47,.	0/0:21:10,11:.,29.11,.	0/0:45:22,23:.,62.38,.	0/0:49:24,25:.,67.93,.	0/0:35:17,18:.,48.52,.	0/0:22:11,11:.,30.5,.	0/0:18:9,9:.,24.95,.	0/0:36:18,18:.,49.91,.	0/0:33:16,17:.,45.75,.	0/0:21:10,11:.,29.11,.	0/0:22:11,11:.,30.5,.	0/0:15:7,8:.,20.79,.	0/0:13:6,7:.,18.02,.	0/0:15:7,8:.,20.79,.	0/0:24:12,12:.,33.27,.	0/0:9:4,5:.,12.48,.	0/0:19:9,10:.,26.34,.	0/0:17:8,9:.,23.57,.	0/0:20:10,10:.,27.73,.	0/0:24:12,12:.,33.27,.	0/0:19:9,10:.,26.34,.	0/0:28:14,14:.,38.82,.	0/0:19:9,10:.,26.34,.	0/0:17:8,9:.,23.57,.	0/0:25:12,13:.,34.66,.	0/0:31:15,16:.,42.98,.	0/0:23:11,12:.,31.88,.	0/0:18:9,9:.,24.95,.	0/0:23:11,12:.,31.88,.	0/0:15:7,8:.,20.79,.	0/0:18:9,9:.,24.95,.	0/0:18:9,9:.,24.95,.	0/0:40:20,20:.,55.45,.	0/0:25:12,13:.,34.66,.	0/0:35:17,18:.,48.52,.	0/0:22:11,11:.,30.5,.	0/0:14:7,7:.,19.41,.	0/0:28:14,14:.,38.82,.	0/0:16:8,8:.,22.18,.	0/0:23:11,12:.,31.88,.	0/0:31:15,16:.,42.98,.	0/0:23:11,12:.,31.88,.	0/0:25:12,13:.,34.66,.	0/0:38:19,19:.,52.68,.	0/0:20:10,10:.,27.73,.	0/0:35:17,18:.,48.52,.	0/0:12:6,6:.,16.64,.	0/0:13:6,7:.,18.02,.	0/0:26:13,13:.,36.04,.	0/0:11:5,6:.,15.25,.	0/0:15:7,8:.,20.79,.	0/0:25:12,13:.,34.66,.	./.:0:.,.:.,.,.	0/0:31:15,16:.,42.98,.	0/0:20:10,10:.,27.73,.	0/0:24:12,12:.,33.27,.
LG01	9763821	3431	A	T	.	PASS	NS=99;AF=0.995,0.005	GT:DP:AD:GL	0/0:20:10,10:.,27.73,.	0/0:26:13,13:.,36.04,.	0/0:28:14,14:.,38.82,.	0/0:29:14,15:.,40.2,.	0/0:28:14,14:.,38.82,.	1/0:27:15,12:.,37.43,.	0/0:28:14,14:.,38.82,.	0/0:26:13,13:.,36.04,.	0/0:40:20,20:.,55.45,.	0/0:31:15,16:.,42.98,.	0/0:30:15,15:.,41.59,.	0/0:40:20,20:.,55.45,.	0/0:30:15,15:.,41.59,.	0/0:17:8,9:.,23.57,.	0/0:19:9,10:.,26.34,.	0/0:25:12,13:.,34.66,.	0/0:32:16,16:.,44.36,.	0/0:41:20,21:.,56.84,.	0/0:34:17,17:.,47.13,.	0/0:22:11,11:.,30.5,.	0/0:40:20,20:.,55.45,.	0/0:29:14,15:.,40.2,.	0/0:43:21,22:.,59.61,.	0/0:44:22,22:.,61,.	0/0:34:17,17:.,47.13,.	0/0:14:7,7:.,19.41,.	0/0:20:10,10:.,27.73,.	0/0:20:10,10:.,27.73,.	0/0:20:10,10:.,27.73,.	0/0:15:7,8:.,20.79,.	0/0:23:11,12:.,31.88,.	0/0:19:9,10:.,26.34,.	0/0:27:13,14:.,37.43,.	0/0:20:10,10:.,27.73,.	0/0:14:7,7:.,19.41,.	0/0:14:7,7:.,19.41,.	0/0:28:14,14:.,38.82,.	0/0:26:13,13:.,36.04,.	0/0:17:8,9:.,23.57,.	0/0:15:7,8:.,20.79,.	0/0:8:4,4:.,11.09,.	0/0:16:8,8:.,22.18,.	0/0:13:6,7:.,18.02,.	0/0:37:18,19:.,51.29,.	0/0:6:3,3:.,8.32,.	0/0:22:11,11:.,30.5,.	0/0:21:10,11:.,29.11,.	0/0:18:9,9:.,24.95,.	0/0:10:5,5:.,13.86,.	0/0:10:5,5:.,13.86,.	0/0:15:7,8:.,20.79,.	0/0:28:14,14:.,38.82,.	0/0:22:11,11:.,30.5,.	0/0:15:7,8:.,20.79,.	0/0:22:11,11:.,30.5,.	0/0:12:6,6:.,16.64,.	0/0:6:3,3:.,8.32,.	0/0:23:11,12:.,31.88,.	0/0:16:8,8:.,22.18,.	0/0:21:10,11:.,29.11,.	0/0:24:12,12:.,33.27,.	0/0:15:7,8:.,20.79,.	0/0:29:14,15:.,40.2,.	0/0:17:8,9:.,23.57,.	0/0:18:9,9:.,24.95,.	0/0:12:6,6:.,16.64,.	0/0:22:11,11:.,30.5,.	0/0:15:7,8:.,20.79,.	0/0:22:11,11:.,30.5,.	0/0:19:9,10:.,26.34,.	0/0:7:3,4:.,9.7,.	0/0:11:5,6:.,15.25,.	0/0:6:3,3:.,8.32,.	0/0:12:6,6:.,16.64,.	0/0:11:5,6:.,15.25,.	0/0:37:18,19:.,51.29,.	0/0:26:13,13:.,36.04,.	0/0:28:14,14:.,38.82,.	0/0:34:17,17:.,47.13,.	0/0:16:8,8:.,22.18,.	0/0:32:16,16:.,44.36,.	0/0:21:10,11:.,29.11,.	0/0:21:10,11:.,29.11,.	0/0:17:8,9:.,23.57,.	0/0:16:8,8:.,22.18,.	0/0:24:12,12:.,33.27,.	0/0:30:15,15:.,41.59,.	0/0:22:11,11:.,30.5,.	0/0:37:18,19:.,51.29,.	0/0:11:5,6:.,15.25,.	0/0:19:9,10:.,26.34,.	0/0:23:11,12:.,31.88,.	0/0:16:8,8:.,22.18,.	0/0:20:10,10:.,27.73,.	0/0:8:4,4:.,11.09,.	0/0:23:11,12:.,31.88,.	0/0:32:16,16:.,44.36,.	0/0:21:10,11:.,29.11,.	0/0:14:7,7:.,19.41,.
LG01	9827545	3438	C	T	.	PASS	NS=98;AF=0.719,0.281	GT:DP:AD:GL	1/1:11:5,6:.,15.25,.	0/0:11:5,6:.,15.25,.	0/0:24:12,12:.,33.27,.	0/0:22:11,11:.,30.5,.	0/0:35:17,18:.,48.52,.	0/0:39:19,20:.,54.07,.	0/0:10:5,5:.,13.86,.	1/0:38:17,21:.,52.68,.	0/0:28:14,14:.,38.82,.	0/0:37:18,19:.,51.29,.	1/0:29:12,17:.,40.2,.	0/0:29:14,15:.,40.2,.	0/0:25:12,13:.,34.66,.	0/0:29:14,15:.,40.2,.	0/0:27:13,14:.,37.43,.	0/0:39:19,20:.,54.07,.	0/0:27:13,14:.,37.43,.	0/0:41:20,21:.,56.84,.	0/0:33:16,17:.,45.75,.	1/0:33:14,19:.,45.75,.	1/0:31:19,12:.,42.98,.	0/0:23:11,12:.,31.88,.	0/0:31:15,16:.,42.98,.	0/0:32:16,16:.,44.36,.	1/0:38:23,15:.,52.68,.	0/0:21:10,11:.,29.11,.	0/0:21:10,11:.,29.11,.	1/0:26:17,9:.,36.04,.	1/0:29:18,11:.,40.2,.	1/0:32:16,16:.,44.36,.	1/1:20:10,10:.,27.73,.	0/0:22:11,11:.,30.5,.	0/0:22:11,11:.,30.5,.	0/0:19:9,10:.,26.34,.	0/0:25:12,13:.,34.66,.	0/0:23:11,12:.,31.88,.	0/0:27:13,14:.,37.43,.	0/0:28:14,14:.,38.82,.	0/0:20:10,10:.,27.73,.	0/0:29:14,15:.,40.2,.	0/0:28:14,14:.,38.82,.	1/0:18:8,10:.,24.95,.	0/0:11:5,6:.,15.25,.	1/0:28:14,14:.,38.82,.	1/1:9:4,5:.,12.48,.	0/0:26:13,13:.,36.04,.	1/0:23:13,10:.,31.88,.	1/0:27:11,16:.,37.43,.	1/0:24:9,15:.,33.27,.	1/1:8:4,4:.,11.09,.	1/0:22:13,9:.,30.5,.	1/1:12:6,6:.,16.64,.	1/1:19:9,10:.,26.34,.	1/1:15:7,8:.,20.79,.	0/0:6:3,3:.,8.32,.	1/0:11:9,2:.,15.25,.	0/0:7:3,4:.,9.7,.	1/1:12:6,6:.,16.64,.	0/0:17:8,9:.,23.57,.	0/0:13:6,7:.,18.02,.	1/0:14:9,5:.,19.41,.	1/0:16:8,8:.,22.18,.	1/0:23:15,8:.,31.88,.	0/0:18:9,9:.,24.95,.	1/0:10:5,5:.,13.86,.	0/0:7:3,4:.,9.7,.	1/0:18:12,6:.,24.95,.	1/0:8:5,3:.,11.09,.	1/0:17:7,10:.,23.57,.	0/0:14:7,7:.,19.41,.	1/1:13:6,7:.,18.02,.	0/0:11:5,6:.,15.25,.	./.:0:.,.:.,.,.	0/0:5:2,3:.,6.93,.	1/0:6:2,4:.,8.32,.	1/0:12:5,7:.,16.64,.	0/0:17:8,9:.,23.57,.	0/0:23:11,12:.,31.88,.	1/0:17:10,7:.,23.57,.	1/1:6:3,3:.,8.32,.	0/0:19:9,10:.,26.34,.	1/0:9:3,6:.,12.48,.	0/0:14:7,7:.,19.41,.	0/0:15:7,8:.,20.79,.	0/0:16:8,8:.,22.18,.	0/0:11:5,6:.,15.25,.	1/0:21:5,16:.,29.11,.	0/0:19:9,10:.,26.34,.	1/0:20:9,11:.,27.73,.	0/0:6:3,3:.,8.32,.	1/0:12:4,8:.,16.64,.	0/0:12:6,6:.,16.64,.	0/0:14:7,7:.,19.41,.	1/0:10:6,4:.,13.86,.	0/0:18:9,9:.,24.95,.	1/1:15:7,8:.,20.79,.	1/0:26:14,12:.,36.04,.	1/0:15:7,8:.,20.79,.	1/0:8:4,4:.,11.09,.
LG01	9858744	3442	G	A	.	PASS	NS=96;AF=0.922,0.078	GT:DP:AD:GL	0/0:8:4,4:.,11.09,.	0/0:20:10,10:.,27.73,.	1/0:9:4,5:.,12.48,.	1/0:24:10,14:.,33.27,.	0/0:25:12,13:.,34.66,.	0/0:34:17,17:.,47.13,.	0/0:8:4,4:.,11.09,.	0/0:36:18,18:.,49.91,.	1/0:27:10,17:.,37.43,.	0/0:24:12,12:.,33.27,.	0/0:23:11,12:.,31.88,.	0/0:17:8,9:.,23.57,.	0/0:20:10,10:.,27.73,.	0/0:29:14,15:.,40.2,.	0/0:29:14,15:.,40.2,.	0/0:26:13,13:.,36.04,.	0/0:18:9,9:.,24.95,.	0/0:47:23,24:.,65.16,.	0/0:17:8,9:.,23.57,.	1/1:28:14,14:.,38.82,.	0/0:45:22,23:.,62.38,.	0/0:23:11,12:.,31.88,.	0/0:24:12,12:.,33.27,.	0/0:31:15,16:.,42.98,.	0/0:26:13,13:.,36.04,.	1/0:22:13,9:.,30.5,.	0/0:20:10,10:.,27.73,.	0/0:20:10,10:.,27.73,.	0/0:14:7,7:.,19.41,.	0/0:17:8,9:.,23.57,.	0/0:21:10,11:.,29.11,.	1/0:24:6,18:.,33.27,.	0/0:21:10,11:.,29.11,.	1/0:18:11,7:.,24.95,.	0/0:17:8,9:.,23.57,.	0/0:26:13,13:.,36.04,.	0/0:12:6,6:.,16.64,.	0/0:20:10,10:.,27.73,.	0/0:15:7,8:.,20.79,.	0/0:22:11,11:.,30.5,.	0/0:15:7,8:.,20.79,.	1/0:21:11,10:.,29.11,.	1/0:16:11,5:.,22.18,.	0/0:25:12,13:.,34.66,.	0/0:20:10,10:.,27.73,.	0/0:16:8,8:.,22.18,.	0/0:23:11,12:.,31.88,.	1/0:25:9,16:.,34.66,.	0/0:16:8,8:.,22.18,.	0/0:20:10,10:.,27.73,.	0/0:15:7,8:.,20.79,.	0/0:26:13,13:.,36.04,.	0/0:12:6,6:.,16.64,.	0/0:6:3,3:.,8.32,.	0/0:14:7,7:.,19.41,.	0/0:7:3,4:.,9.7,.	0/0:12:6,6:.,16.64,.	0/0:11:5,6:.,15.25,.	./.:5:.,.:.,.,.	0/0:12:6,6:.,16.64,.	0/0:5:2,3:.,6.93,.	0/0:10:5,5:.,13.86,.	0/0:10:5,5:.,13.86,.	1/0:16:10,6:.,22.18,.	0/0:12:6,6:.,16.64,.	1/0:5:2,3:.,6.93,.	0/0:9:4,5:.,12.48,.	0/0:8:4,4:.,11.09,.	0/0:13:6,7:.,18.02,.	0/0:15:7,8:.,20.79,.	0/0:12:6,6:.,16.64,.	0/0:9:4,5:.,12.48,.	0/0:7:3,4:.,9.7,.	./.:0:.,.:.,.,.	0/0:8:4,4:.,11.09,.	0/0:16:8,8:.,22.18,.	0/0:10:5,5:.,13.86,.	0/0:7:3,4:.,9.7,.	0/0:10:5,5:.,13.86,.	0/0:6:3,3:.,8.32,.	1/0:8:3,5:.,11.09,.	0/0:12:6,6:.,16.64,.	0/0:5:2,3:.,6.93,.	0/0:12:6,6:.,16.64,.	./.:0:.,.:.,.,.	0/0:11:5,6:.,15.25,.	0/0:18:9,9:.,24.95,.	0/0:9:4,5:.,12.48,.	0/0:12:6,6:.,16.64,.	0/0:9:4,5:.,12.48,.	0/0:9:4,5:.,12.48,.	0/0:14:7,7:.,19.41,.	0/0:8:4,4:.,11.09,.	0/0:9:4,5:.,12.48,.	0/0:7:3,4:.,9.7,.	0/0:14:7,7:.,19.41,.	0/0:10:5,5:.,13.86,.	0/0:14:7,7:.,19.41,.	1/0:9:4,5:.,12.48,.
LG01	9866567	83334	C	G	.	PASS	NS=87;AF=0.563,0.437	GT:DP:AD:GL	./.:0:.,.:.,.,.	0/0:9:4,5:.,12.48,.	1/1:10:5,5:.,13.86,.	0/0:10:5,5:.,13.86,.	1/0:21:11,10:.,29.11,.	0/0:22:11,11:.,30.5,.	1/1:7:3,4:.,9.7,.	1/0:15:9,6:.,20.79,.	1/1:15:7,8:.,20.79,.	1/0:21:9,12:.,29.11,.	1/0:13:8,5:.,18.02,.	1/0:15:10,5:.,20.79,.	1/0:25:15,10:.,34.66,.	1/0:19:11,8:.,26.34,.	0/0:17:8,9:.,23.57,.	1/1:14:7,7:.,19.41,.	1/0:14:6,8:.,19.41,.	1/0:32:16,16:.,44.36,.	1/0:17:11,6:.,23.57,.	1/0:18:8,10:.,24.95,.	1/1:31:15,16:.,42.98,.	1/1:15:7,8:.,20.79,.	1/1:23:11,12:.,31.88,.	1/0:19:11,8:.,26.34,.	1/0:21:10,11:.,29.11,.	0/0:18:9,9:.,24.95,.	0/0:5:2,3:.,6.93,.	1/0:17:5,12:.,23.57,.	0/0:15:7,8:.,20.79,.	1/0:23:11,12:.,31.88,.	0/0:10:5,5:.,13.86,.	./.:6:.,.:.,.,.	1/0:14:5,9:.,19.41,.	1/0:22:10,12:.,30.5,.	1/0:13:6,7:.,18.02,.	1/0:7:4,3:.,9.7,.	1/0:15:7,8:.,20.79,.	0/0:15:7,8:.,20.79,.	1/1:14:7,7:.,19.41,.	0/0:14:7,7:.,19.41,.	1/0:15:5,10:.,20.79,.	1/1:17:8,9:.,23.57,.	1/0:8:5,3:.,11.09,.	0/0:13:6,7:.,18.02,.	./.:6:.,.:.,.,.	./.:6:.,.:.,.,.	0/0:10:5,5:.,13.86,.	1/1:15:7,8:.,20.79,.	1/0:19:7,12:.,26.34,.	./.:0:.,.:.,.,.	0/0:14:7,7:.,19.41,.	1/0:12:5,7:.,16.64,.	./.:0:.,.:.,.,.	0/0:6:3,3:.,8.32,.	1/1:7:3,4:.,9.7,.	1/0:9:6,3:.,12.48,.	0/0:6:3,3:.,8.32,.	0/0:9:4,5:.,12.48,.	1/0:8:3,5:.,12.48,.	1/1:10:5,5:.,13.86,.	0/0:14:7,7:.,19.41,.	1/1:8:4,4:.,11.09,.	1/0:14:5,9:.,19.41,.	1/1:10:5,5:.,13.86,.	1/0:15:6,9:.,20.79,.	./.:7:.,.:.,.,.	1/0:12:9,3:.,16.64,.	0/0:8:4,4:.,11.09,.	0/0:8:4,4:.,11.09,.	./.:8:.,.:.,.,.	0/0:8:4,4:.,11.09,.	./.:6:.,.:.,.,.	./.:0:.,.:.,.,.	0/0:7:3,4:.,9.7,.	0/0:6:3,3:.,8.32,.	1/1:10:5,5:.,13.86,.	1/1:12:6,6:.,16.64,.	1/0:12:6,6:.,16.64,.	0/0:20:10,10:.,27.73,.	./.:0:.,.:.,.,.	1/0:13:5,8:.,18.02,.	0/0:16:8,8:.,22.18,.	1/0:9:6,3:.,12.48,.	1/0:6:3,3:.,9.7,.	1/0:8:6,2:.,11.09,.	1/0:11:6,5:.,15.25,.	1/0:13:10,3:.,18.02,.	1/0:8:4,4:.,11.09,.	0/0:15:7,8:.,20.79,.	1/1:7:3,4:.,9.7,.	./.:0:.,.:.,.,.	1/1:14:7,7:.,19.41,.	1/0:6:4,2:.,8.32,.	0/0:10:5,5:.,13.86,.	0/0:5:2,3:.,6.93,.	0/0:9:4,5:.,12.48,.	0/0:12:6,6:.,16.64,.	1/0:10:5,5:.,13.86,.	1/0:6:4,2:.,9.7,.
LG01	9937281	105732	T	C	.	PASS	NS=64;AF=0.992,0.008	GT:DP:AD:GL	0/0:6:3,3:.,8.32,.	0/0:8:4,4:.,11.09,.	0/0:8:4,4:.,11.09,.	0/0:6:3,3:.,8.32,.	./.:0:.,.:.,.,.	0/0:8:4,4:.,11.09,.	0/0:6:3,3:.,8.32,.	0/0:5:2,3:.,6.93,.	0/0:10:5,5:.,13.86,.	./.:0:.,.:.,.,.	0/0:8:4,4:.,11.09,.	0/0:15:7,8:.,20.79,.	0/0:8:4,4:.,11.09,.	0/0:11:5,6:.,15.25,.	0/0:8:4,4:.,11.09,.	0/0:9:4,5:.,12.48,.	./.:0:.,.:.,.,.	0/0:8:4,4:.,11.09,.	0/0:7:3,4:.,9.7,.	0/0:9:4,5:.,12.48,.	0/0:6:3,3:.,8.32,.	0/0:7:3,4:.,9.7,.	0/0:8:4,4:.,11.09,.	./.:0:.,.:.,.,.	0/0:13:6,7:.,18.02,.	0/0:6:3,3:.,8.32,.	./.:0:.,.:.,.,.	./.:0:.,.:.,.,.	./.:0:.,.:.,.,.	0/0:5:2,3:.,6.93,.	0/0:6:3,3:.,8.32,.	0/0:6:3,3:.,8.32,.	0/0:9:4,5:.,12.48,.	0/0:12:6,6:.,16.64,.	0/0:6:3,3:.,8.32,.	0/0:7:3,4:.,9.7,.	1/0:7:2,5:.,9.7,.	0/0:9:4,5:.,12.48,.	0/0:5:2,3:.,6.93,.	0/0:7:3,4:.,9.7,.	./.:0:.,.:.,.,.	./.:0:.,.:.,.,.	./.:0:.,.:.,.,.	0/0:5:2,3:.,6.93,.	./.:0:.,.:.,.,.	0/0:9:4,5:.,12.48,.	0/0:12:6,6:.,16.64,.	./.:0:.,.:.,.,.	0/0:7:3,4:.,9.7,.	0/0:5:2,3:.,6.93,.	./.:0:.,.:.,.,.	./.:0:.,.:.,.,.	0/0:6:3,3:.,8.32,.	./.:0:.,.:.,.,.	./.:0:.,.:.,.,.	./.:0:.,.:.,.,.	./.:0:.,.:.,.,.	./.:0:.,.:.,.,.	0/0:5:2,3:.,6.93,.	0/0:6:3,3:.,8.32,.	0/0:6:3,3:.,8.32,.	./.:0:.,.:.,.,.	0/0:9:4,5:.,12.48,.	./.:0:.,.:.,.,.	0/0:9:4,5:.,12.48,.	./.:0:.,.:.,.,.	0/0:6:3,3:.,8.32,.	0/0:5:2,3:.,6.93,.	0/0:11:5,6:.,15.25,.	0/0:10:5,5:.,13.86,.	./.:0:.,.:.,.,.	./.:0:.,.:.,.,.	./.:0:.,.:.,.,.	0/0:6:3,3:.,8.32,.	./.:0:.,.:.,.,.	0/0:8:4,4:.,11.09,.	0/0:11:5,6:.,15.25,.	./.:0:.,.:.,.,.	0/0:6:3,3:.,8.32,.	./.:0:.,.:.,.,.	./.:0:.,.:.,.,.	0/0:5:2,3:.,6.93,.	./.:0:.,.:.,.,.	0/0:5:2,3:.,6.93,.	./.:0:.,.:.,.,.	0/0:6:3,3:.,8.32,.	0/0:8:4,4:.,11.09,.	./.:0:.,.:.,.,.	0/0:11:5,6:.,15.25,.	./.:0:.,.:.,.,.	0/0:8:4,4:.,11.09,.	./.:0:.,.:.,.,.	./.:0:.,.:.,.,.	0/0:7:3,4:.,9.7,.	0/0:6:3,3:.,8.32,.	0/0:10:5,5:.,13.86,.	0/0:7:3,4:.,9.7,.	0/0:13:6,7:.,18.02,.	0/0:9:4,5:.,12.48,.
LG01	9956051	3461	A	T	.	PASS	NS=97;AF=0.938,0.062	GT:DP:AD:GL	0/0:8:4,4:.,11.09,.	0/0:25:12,13:.,34.66,.	0/0:27:13,14:.,37.43,.	0/0:32:16,16:.,44.36,.	0/0:43:21,22:.,59.61,.	0/0:37:18,19:.,51.29,.	0/0:21:10,11:.,29.11,.	0/0:32:16,16:.,44.36,.	0/0:35:17,18:.,48.52,.	0/1:43:20,23:.,59.61,.	0/0:23:11,12:.,31.88,.	0/1:41:24,17:.,56.84,.	0/0:38:19,19:.,52.68,.	0/0:30:15,15:.,41.59,.	0/1:44:21,23:.,62.38,.	0/0:36:18,18:.,49.91,.	0/0:27:13,14:.,37.43,.	0/0:63:31,32:.,87.34,.	0/0:31:15,16:.,42.98,.	0/0:31:15,16:.,42.98,.	0/0:44:22,22:.,61,.	0/0:24:12,12:.,33.27,.	0/0:35:17,18:.,48.52,.	0/0:32:16,16:.,44.36,.	0/0:40:20,20:.,55.45,.	0/0:24:12,12:.,33.27,.	0/0:17:8,9:.,23.57,.	0/0:27:13,14:.,37.43,.	0/0:20:10,10:.,27.73,.	0/1:22:12,10:.,30.5,.	0/0:17:8,9:.,23.57,.	0/0:17:8,9:.,23.57,.	0/1:24:11,13:.,33.27,.	0/0:23:11,12:.,31.88,.	0/0:24:12,12:.,33.27,.	0/1:21:8,13:.,29.11,.	0/0:27:13,14:.,37.43,.	0/1:37:15,22:.,51.29,.	0/1:25:15,10:.,34.66,.	0/0:26:13,13:.,36.04,.	0/0:20:10,10:.,27.73,.	0/1:20:7,13:.,27.73,.	0/0:16:8,8:.,22.18,.	0/0:19:9,10:.,26.34,.	0/0:12:6,6:.,16.64,.	./.:0:.,.:.,.,.	0/1:31:21,10:.,42.98,.	0/0:20:10,10:.,27.73,.	0/0:23:11,12:.,31.88,.	1/1:10:5,5:.,13.86,.	0/0:12:6,6:.,16.64,.	0/0:20:10,10:.,27.73,.	0/0:23:11,12:.,31.88,.	0/0:18:9,9:.,24.95,.	0/0:6:3,3:.,8.32,.	0/0:15:7,8:.,20.79,.	0/0:10:5,5:.,13.86,.	0/0:19:9,10:.,26.34,.	0/0:14:7,7:.,19.41,.	0/0:27:13,14:.,37.43,.	0/0:16:8,8:.,22.18,.	0/0:9:4,5:.,12.48,.	0/0:16:8,8:.,22.18,.	0/0:17:8,9:.,23.57,.	0/0:17:8,9:.,23.57,.	0/0:11:5,6:.,15.25,.	0/0:19:9,10:.,26.34,.	0/0:18:9,9:.,24.95,.	0/0:25:12,13:.,34.66,.	0/0:21:10,11:.,29.11,.	0/0:9:4,5:.,12.48,.	./.:0:.,.:.,.,.	0/0:5:2,3:.,6.93,.	0/0:13:6,7:.,18.02,.	0/0:12:6,6:.,16.64,.	0/0:15:7,8:.,20.79,.	0/0:20:10,10:.,27.73,.	0/0:15:7,8:.,20.79,.	0/0:29:14,15:.,40.2,.	0/0:15:7,8:.,20.79,.	0/0:20:10,10:.,27.73,.	0/0:12:6,6:.,16.64,.	0/0:18:9,9:.,24.95,.	0/0:16:8,8:.,22.18,.	0/0:17:8,9:.,23.57,.	0/0:21:10,11:.,29.11,.	0/0:24:12,12:.,33.27,.	0/0:16:8,8:.,22.18,.	0/0:21:10,11:.,29.11,.	0/0:9:4,5:.,12.48,.	0/0:20:10,10:.,27.73,.	0/0:22:11,11:.,30.5,.	0/0:15:7,8:.,20.79,.	0/0:19:9,10:.,26.34,.	0/0:14:7,7:.,19.41,.	0/0:15:7,8:.,20.79,.	0/0:21:10,11:.,29.11,.	0/0:18:9,9:.,24.95,.	0/0:16:8,8:.,22.18,.
LG01	10014626	43	C	T	.	PASS	NS=74;AF=0.993,0.007	GT:DP:AD:GL	./.:0:.,.:.,.,.	0/0:6:3,3:.,8.32,.	0/0:18:9,9:.,24.95,.	0/0:7:3,4:.,9.7,.	./.:0:.,.:.,.,.	0/0:5:2,3:.,6.93,.	0/0:10:5,5:.,13.86,.	0/0:12:6,6:.,16.64,.	0/0:13:6,7:.,18.02,.	./.:0:.,.:.,.,.	0/0:13:6,7:.,18.02,.	0/0:10:5,5:.,13.86,.	0/0:10:5,5:.,13.86,.	0/0:9:4,5:.,12.48,.	0/0:5:2,3:.,6.93,.	0/0:13:6,7:.,18.02,.	0/0:7:3,4:.,9.7,.	./.:0:.,.:.,.,.	0/1:6:3,3:.,8.32,.	0/0:7:3,4:.,9.7,.	0/0:8:4,4:.,11.09,.	./.:0:.,.:.,.,.	./.:0:.,.:.,.,.	0/0:10:5,5:.,13.86,.	0/0:6:3,3:.,8.32,.	0/0:9:4,5:.,12.48,.	0/0:8:4,4:.,11.09,.	0/0:8:4,4:.,11.09,.	./.:0:.,.:.,.,.	0/0:13:6,7:.,18.02,.	0/0:10:5,5:.,13.86,.	0/0:6:3,3:.,8.32,.	./.:0:.,.:.,.,.	0/0:8:4,4:.,11.09,.	0/0:5:2,3:.,6.93,.	0/0:7:3,4:.,9.7,.	./.:0:.,.:.,.,.	0/0:8:4,4:.,11.09,.	./.:0:.,.:.,.,.	0/0:6:3,3:.,8.32,.	0/0:8:4,4:.,11.09,.	0/0:6:3,3:.,8.32,.	./.:0:.,.:.,.,.	0/0:6:3,3:.,8.32,.	./.:0:.,.:.,.,.	0/0:5:2,3:.,6.93,.	0/0:11:5,6:.,15.25,.	0/0:10:5,5:.,13.86,.	0/0:10:5,5:.,13.86,.	./.:0:.,.:.,.,.	0/0:8:4,4:.,11.09,.	0/0:12:6,6:.,16.64,.	0/0:9:4,5:.,12.48,.	./.:0:.,.:.,.,.	0/0:7:3,4:.,9.7,.	./.:0:.,.:.,.,.	0/0:5:2,3:.,6.93,.	./.:0:.,.:.,.,.	0/0:5:2,3:.,6.93,.	0/0:8:4,4:.,11.09,.	0/0:5:2,3:.,6.93,.	0/0:6:3,3:.,8.32,.	0/0:10:5,5:.,13.86,.	./.:0:.,.:.,.,.	0/0:10:5,5:.,13.86,.	./.:0:.,.:.,.,.	0/0:5:2,3:.,6.93,.	0/0:7:3,4:.,9.7,.	0/0:6:3,3:.,8.32,.	0/0:8:4,4:.,11.09,.	./.:0:.,.:.,.,.	./.:0:.,.:.,.,.	0/0:5:2,3:.,6.93,.	./.:0:.,.:.,.,.	0/0:7:3,4:.,9.7,.	0/0:8:4,4:.,11.09,.	0/0:11:5,6:.,15.25,.	0/0:9:4,5:.,12.48,.	0/0:5:2,3:.,6.93,.	0/0:8:4,4:.,11.09,.	0/0:14:7,7:.,19.41,.	0/0:10:5,5:.,13.86,.	0/0:6:3,3:.,8.32,.	0/0:12:6,6:.,16.64,.	./.:0:.,.:.,.,.	0/0:5:2,3:.,6.93,.	./.:0:.,.:.,.,.	0/0:8:4,4:.,11.09,.	./.:0:.,.:.,.,.	0/0:6:3,3:.,8.32,.	0/0:9:4,5:.,12.48,.	0/0:11:5,6:.,15.25,.	./.:0:.,.:.,.,.	0/0:7:3,4:.,9.7,.	0/0:8:4,4:.,11.09,.	0/0:11:5,6:.,15.25,.	0/0:13:6,7:.,18.02,.	0/0:15:7,8:.,20.79,.	0/0:10:5,5:.,13.86,.
LG01	10044612	47	G	A	.	PASS	NS=78;AF=0.994,0.006	GT:DP:AD:GL	./.:0:.,.:.,.,.	0/0:9:4,5:.,12.48,.	1/0:10:6,4:.,13.86,.	0/0:9:4,5:.,12.48,.	0/0:11:5,6:.,15.25,.	0/0:7:3,4:.,9.7,.	./.:0:.,.:.,.,.	0/0:15:7,8:.,20.79,.	0/0:18:9,9:.,24.95,.	0/0:11:5,6:.,15.25,.	0/0:9:4,5:.,12.48,.	0/0:13:6,7:.,18.02,.	0/0:9:4,5:.,12.48,.	0/0:9:4,5:.,12.48,.	0/0:14:7,7:.,19.41,.	0/0:20:10,10:.,27.73,.	0/0:6:3,3:.,8.32,.	0/0:12:6,6:.,16.64,.	0/0:11:5,6:.,15.25,.	0/0:5:2,3:.,6.93,.	0/0:16:8,8:.,22.18,.	0/0:14:7,7:.,19.41,.	0/0:13:6,7:.,18.02,.	0/0:15:7,8:.,20.79,.	0/0:19:9,10:.,26.34,.	0/0:8:4,4:.,11.09,.	0/0:11:5,6:.,15.25,.	0/0:10:5,5:.,13.86,.	0/0:13:6,7:.,18.02,.	0/0:6:3,3:.,8.32,.	0/0:7:3,4:.,9.7,.	0/0:14:7,7:.,19.41,.	0/0:11:5,6:.,15.25,.	./.:0:.,.:.,.,.	0/0:19:9,10:.,26.34,.	0/0:6:3,3:.,8.32,.	0/0:15:7,8:.,20.79,.	0/0:11:5,6:.,15.25,.	0/0:8:4,4:.,11.09,.	0/0:14:7,7:.,19.41,.	0/0:17:8,9:.,23.57,.	0/0:6:3,3:.,8.32,.	0/0:7:3,4:.,9.7,.	0/0:11:5,6:.,15.25,.	./.:0:.,.:.,.,.	0/0:10:5,5:.,13.86,.	0/0:9:4,5:.,12.48,.	0/0:13:6,7:.,18.02,.	0/0:7:3,4:.,9.7,.	0/0:5:2,3:.,6.93,.	0/0:7:3,4:.,9.7,.	0/0:10:5,5:.,13.86,.	0/0:11:5,6:.,15.25,.	0/0:7:3,4:.,9.7,.	./.:0:.,.:.,.,.	0/0:7:3,4:.,9.7,.	./.:0:.,.:.,.,.	./.:0:.,.:.,.,.	0/0:7:3,4:.,9.7,.	./.:0:.,.:.,.,.	./.:0:.,.:.,.,.	0/0:6:3,3:.,8.32,.	0/0:7:3,4:.,9.7,.	0/0:6:3,3:.,8.32,.	./.:0:.,.:.,.,.	./.:0:.,.:.,.,.	./.:0:.,.:.,.,.	0/0:8:4,4:.,11.09,.	./.:0:.,.:.,.,.	0/0:7:3,4:.,9.7,.	./.:0:.,.:.,.,.	0/0:5:2,3:.,6.93,.	./.:0:.,.:.,.,.	0/0:7:3,4:.,9.7,.	./.:0:.,.:.,.,.	0/0:10:5,5:.,13.86,.	0/0:5:2,3:.,6.93,.	0/0:12:6,6:.,16.64,.	0/0:7:3,4:.,9.7,.	./.:0:.,.:.,.,.	./.:0:.,.:.,.,.	0/0:8:4,4:.,11.09,.	0/0:6:3,3:.,8.32,.	0/0:5:2,3:.,6.93,.	0/0:5:2,3:.,6.93,.	0/0:5:2,3:.,6.93,.	0/0:9:4,5:.,12.48,.	0/0:6:3,3:.,8.32,.	0/0:13:6,7:.,18.02,.	./.:0:.,.:.,.,.	./.:0:.,.:.,.,.	0/0:5:2,3:.,6.93,.	./.:0:.,.:.,.,.	0/0:9:4,5:.,12.48,.	0/0:7:3,4:.,9.7,.	0/0:7:3,4:.,9.7,.	0/0:9:4,5:.,12.48,.	0/0:12:6,6:.,16.64,.	0/0:6:3,3:.,8.32,.
LG01	10070691	51	C	G	.	PASS	NS=94;AF=0.915,0.085	GT:DP:AD:GL	0/0:10:5,5:.,13.86,.	0/0:17:8,9:.,23.57,.	0/0:19:9,10:.,26.34,.	0/0:13:6,7:.,18.02,.	1/0:23:12,11:.,31.88,.	./.:0:.,.:.,.,.	0/0:19:9,10:.,26.34,.	0/0:17:8,9:.,23.57,.	0/0:25:12,13:.,34.66,.	0/0:23:11,12:.,31.88,.	1/0:20:10,10:.,27.73,.	0/0:33:16,17:.,45.75,.	1/0:35:18,17:.,48.52,.	0/0:30:15,15:.,41.59,.	0/0:22:11,11:.,30.5,.	1/0:21:9,12:.,29.11,.	1/0:18:11,7:.,24.95,.	0/0:32:16,16:.,44.36,.	0/0:24:12,12:.,33.27,.	0/0:21:10,11:.,29.11,.	0/0:36:18,18:.,49.91,.	1/0:17:5,12:.,23.57,.	0/0:41:20,21:.,56.84,.	0/0:17:8,9:.,23.57,.	1/1:23:11,12:.,31.88,.	1/0:15:7,8:.,20.79,.	1/0:20:13,7:.,27.73,.	0/0:17:8,9:.,23.57,.	1/0:15:6,9:.,20.79,.	./.:0:.,.:.,.,.	0/0:10:5,5:.,13.86,.	0/0:22:11,11:.,30.5,.	1/0:20:7,13:.,27.73,.	1/0:18:12,6:.,24.95,.	0/0:17:8,9:.,23.57,.	0/0:17:8,9:.,23.57,.	0/0:14:7,7:.,19.41,.	1/1:19:9,10:.,26.34,.	0/0:7:3,4:.,9.7,.	0/0:16:8,8:.,22.18,.	0/0:10:5,5:.,13.86,.	0/0:13:6,7:.,18.02,.	1/0:7:3,4:.,9.7,.	./.:12:.,.:.,.,.	0/0:7:3,4:.,9.7,.	0/0:18:9,9:.,24.95,.	0/0:17:8,9:.,23.57,.	0/0:13:6,7:.,18.02,.	0/0:15:7,8:.,20.79,.	0/0:10:5,5:.,13.86,.	0/0:12:6,6:.,16.64,.	0/0:19:9,10:.,26.34,.	0/0:16:8,8:.,22.18,.	0/0:11:5,6:.,15.25,.	0/0:6:3,3:.,8.32,.	0/0:13:6,7:.,18.02,.	0/0:12:6,6:.,16.64,.	0/0:13:6,7:.,18.02,.	0/0:10:5,5:.,13.86,.	0/0:13:6,7:.,18.02,.	0/0:11:5,6:.,15.25,.	./.:0:.,.:.,.,.	0/0:21:10,11:.,29.11,.	0/0:9:4,5:.,12.48,.	0/0:17:8,9:.,23.57,.	0/0:10:5,5:.,13.86,.	0/0:9:4,5:.,12.48,.	0/0:12:6,6:.,16.64,.	0/0:16:8,8:.,22.18,.	0/0:12:6,6:.,16.64,.	0/0:6:3,3:.,8.32,.	0/0:9:4,5:.,12.48,.	./.:0:.,.:.,.,.	0/0:8:4,4:.,11.09,.	0/0:6:3,3:.,8.32,.	0/0:20:10,10:.,27.73,.	0/0:18:9,9:.,24.95,.	0/0:14:7,7:.,19.41,.	0/0:19:9,10:.,26.34,.	0/0:10:5,5:.,13.86,.	0/0:8:4,4:.,11.09,.	0/0:9:4,5:.,12.48,.	0/0:10:5,5:.,13.86,.	0/0:10:5,5:.,13.86,.	0/0:12:6,6:.,16.64,.	0/0:13:6,7:.,18.02,.	0/0:10:5,5:.,13.86,.	0/0:16:8,8:.,22.18,.	0/0:10:5,5:.,13.86,.	0/0:11:5,6:.,15.25,.	0/0:7:3,4:.,9.7,.	0/0:16:8,8:.,22.18,.	0/0:11:5,6:.,15.25,.	0/0:13:6,7:.,18.02,.	0/0:17:8,9:.,23.57,.	0/0:15:7,8:.,20.79,.	0/0:10:5,5:.,13.86,.	0/0:21:10,11:.,29.11,.	0/0:13:6,7:.,18.02,.
LG01	10123488	56	T	A	.	PASS	NS=99;AF=0.995,0.005	GT:DP:AD:GL	0/0:18:9,9:.,24.95,.	0/0:21:10,11:.,29.11,.	0/0:22:11,11:.,30.5,.	0/0:24:12,12:.,33.27,.	0/0:24:12,12:.,33.27,.	0/0:32:16,16:.,44.36,.	0/0:15:7,8:.,20.79,.	0/0:46:23,23:.,63.77,.	0/0:45:22,23:.,62.38,.	0/0:45:22,23:.,62.38,.	0/0:41:20,21:.,56.84,.	0/0:37:18,19:.,51.29,.	0/1:44:18,26:.,61,.	0/0:35:17,18:.,48.52,.	0/0:41:20,21:.,56.84,.	0/0:51:25,26:.,70.7,.	0/0:23:11,12:.,31.88,.	0/0:45:22,23:.,62.38,.	0/0:36:18,18:.,49.91,.	0/0:33:16,17:.,45.75,.	0/0:51:25,26:.,70.7,.	0/0:26:13,13:.,36.04,.	0/0:36:18,18:.,49.91,.	0/0:43:21,22:.,59.61,.	0/0:40:20,20:.,55.45,.	0/0:28:14,14:.,38.82,.	0/0:31:15,16:.,42.98,.	0/0:23:11,12:.,31.88,.	0/0:22:11,11:.,30.5,.	0/0:23:11,12:.,31.88,.	0/0:20:10,10:.,27.73,.	0/0:23:11,12:.,31.88,.	0/0:26:13,13:.,36.04,.	0/0:29:14,15:.,40.2,.	0/0:19:9,10:.,26.34,.	0/0:14:7,7:.,19.41,.	0/0:18:9,9:.,24.95,.	0/0:15:7,8:.,20.79,.	0/0:18:9,9:.,24.95,.	0/0:25:12,13:.,34.66,.	0/0:16:8,8:.,22.18,.	0/0:40:20,20:.,55.45,.	0/0:12:6,6:.,16.64,.	0/0:21:10,11:.,29.11,.	0/0:15:7,8:.,20.79,.	0/0:22:11,11:.,30.5,.	0/0:21:10,11:.,29.11,.	0/0:33:16,17:.,45.75,.	0/0:26:13,13:.,36.04,.	0/0:16:8,8:.,22.18,.	0/0:11:5,6:.,15.25,.	0/0:14:7,7:.,19.41,.	0/0:13:6,7:.,18.02,.	0/0:11:5,6:.,15.25,.	0/0:12:6,6:.,16.64,.	0/0:11:5,6:.,15.25,.	0/0:6:3,3:.,8.32,.	0/0:18:9,9:.,24.95,.	0/0:7:3,4:.,9.7,.	0/0:18:9,9:.,24.95,.	0/0:11:5,6:.,15.25,.	0/0:16:8,8:.,22.18,.	0/0:13:6,7:.,18.02,.	0/0:13:6,7:.,18.02,.	0/0:16:8,8:.,22.18,.	0/0:12:6,6:.,16.64,.	0/0:12:6,6:.,16.64,.	0/0:15:7,8:.,20.79,.	0/0:14:7,7:.,19.41,.	0/0:20:10,10:.,27.73,.	0/0:10:5,5:.,13.86,.	0/0:7:3,4:.,9.7,.	0/0:5:2,3:.,6.93,.	0/0:5:2,3:.,6.93,.	0/0:9:4,5:.,12.48,.	0/0:17:8,9:.,23.57,.	0/0:28:14,14:.,38.82,.	0/0:13:6,7:.,18.02,.	0/0:21:10,11:.,29.11,.	0/0:7:3,4:.,9.7,.	0/0:15:7,8:.,20.79,.	0/0:10:5,5:.,13.86,.	0/0:20:10,10:.,27.73,.	0/0:17:8,9:.,23.57,.	0/0:9:4,5:.,12.48,.	0/0:24:12,12:.,33.27,.	0/0:9:4,5:.,12.48,.	0/0:17:8,9:.,23.57,.	0/0:20:10,10:.,27.73,.	0/0:10:5,5:.,13.86,.	0/0:12:6,6:.,16.64,.	0/0:13:6,7:.,18.02,.	0/0:9:4,5:.,12.48,.	0/0:9:4,5:.,12.48,.	0/0:24:12,12:.,33.27,.	0/0:15:7,8:.,20.79,.	0/0:18:9,9:.,24.95,.	0/0:13:6,7:.,18.02,.	0/0:17:8,9:.,23.57,.
LG01	10221650	65	C	A	.	PASS	NS=97;AF=0.928,0.072	GT:DP:AD:GL	0/0:9:4,5:.,12.48,.	0/0:12:6,6:.,16.64,.	0/0:13:6,7:.,18.02,.	0/0:19:9,10:.,26.34,.	0/0:18:9,9:.,24.95,.	1/1:32:16,16:.,44.36,.	0/0:13:6,7:.,18.02,.	0/0:17:8,9:.,23.57,.	0/0:25:12,13:.,34.66,.	0/0:22:11,11:.,30.5,.	1/0:19:12,7:.,26.34,.	0/0:27:13,14:.,37.43,.	0/0:28:14,14:.,38.82,.	0/0:24:12,12:.,33.27,.	1/0:22:13,9:.,30.5,.	0/0:22:11,11:.,30.5,.	1/0:17:7,10:.,23.57,.	0/0:25:12,13:.,34.66,.	0/0:29:14,15:.,40.2,.	0/0:20:10,10:.,27.73,.	0/0:31:15,16:.,42.98,.	0/0:26:13,13:.,36.04,.	0/0:26:13,13:.,36.04,.	0/0:19:9,10:.,26.34,.	1/0:22:14,8:.,30.5,.	0/0:15:7,8:.,20.79,.	0/0:20:10,10:.,27.73,.	0/0:15:7,8:.,20.79,.	1/0:20:8,12:.,27.73,.	1/0:27:15,12:.,37.43,.	0/0:12:6,6:.,16.64,.	0/0:17:8,9:.,23.57,.	1/0:21:9,12:.,29.11,.	0/0:19:9,10:.,26.34,.	0/0:15:7,8:.,20.79,.	1/0:15:7,8:.,20.79,.	0/0:16:8,8:.,22.18,.	0/0:22:11,11:.,30.5,.	0/0:23:11,12:.,31.88,.	0/0:23:11,12:.,31.88,.	0/0:18:9,9:.,24.95,.	1/0:21:11,10:.,29.11,.	0/0:8:4,4:.,11.09,.	1/0:21:14,7:.,29.11,.	0/0:11:5,6:.,15.25,.	0/0:20:10,10:.,27.73,.	1/0:19:12,7:.,26.34,.	1/0:25:13,12:.,34.66,.	0/0:17:8,9:.,23.57,.	0/0:14:7,7:.,19.41,.	0/0:14:7,7:.,19.41,.	0/0:13:6,7:.,18.02,.	0/0:17:8,9:.,23.57,.	0/0:8:4,4:.,11.09,.	0/0:9:4,5:.,12.48,.	0/0:7:3,4:.,9.7,.	0/0:5:2,3:.,6.93,.	0/0:11:5,6:.,15.25,.	0/0:7:3,4:.,9.7,.	0/0:10:5,5:.,13.86,.	0/0:14:7,7:.,19.41,.	0/0:17:8,9:.,23.57,.	0/0:13:6,7:.,18.02,.	0/0:8:4,4:.,11.09,.	0/0:16:8,8:.,22.18,.	0/0:8:4,4:.,11.09,.	0/0:7:3,4:.,9.7,.	0/0:7:3,4:.,9.7,.	0/0:12:6,6:.,16.64,.	0/0:11:5,6:.,15.25,.	0/0:5:2,3:.,6.93,.	0/0:5:2,3:.,6.93,.	0/0:6:3,3:.,8.32,.	0/0:5:2,3:.,6.93,.	0/0:13:6,7:.,18.02,.	0/0:14:7,7:.,19.41,.	./.:0:.,.:.,.,.	0/0:14:7,7:.,19.41,.	0/0:17:8,9:.,23.57,.	./.:0:.,.:.,.,.	0/0:13:6,7:.,18.02,.	0/0:7:3,4:.,9.7,.	0/0:7:3,4:.,9.7,.	0/0:15:7,8:.,20.79,.	0/0:12:6,6:.,16.64,.	0/0:15:7,8:.,20.79,.	0/0:17:8,9:.,23.57,.	0/0:15:7,8:.,20.79,.	0/0:13:6,7:.,18.02,.	0/0:8:4,4:.,11.09,.	0/0:10:5,5:.,13.86,.	0/0:12:6,6:.,16.64,.	0/0:10:5,5:.,13.86,.	0/0:11:5,6:.,15.25,.	0/0:16:8,8:.,22.18,.	0/0:10:5,5:.,13.86,.	0/0:18:9,9:.,24.95,.	0/0:18:9,9:.,24.95,.	0/0:6:3,3:.,8.32,.
LG01	10244785	71	G	A	.	PASS	NS=94;AF=0.973,0.027	GT:DP:AD:GL	0/0:12:6,6:.,16.64,.	0/0:7:3,4:.,9.7,.	0/0:17:8,9:.,23.57,.	0/0:15:7,8:.,20.79,.	0/0:13:6,7:.,18.02,.	0/0:16:8,8:.,22.18,.	0/0:13:6,7:.,18.02,.	0/0:9:4,5:.,12.48,.	1/1:11:5,6:.,15.25,.	0/1:14:8,6:.,19.41,.	0/0:8:4,4:.,11.09,.	0/0:18:9,9:.,24.95,.	0/0:13:6,7:.,18.02,.	0/0:10:5,5:.,13.86,.	0/0:11:5,6:.,15.25,.	0/0:5:2,3:.,6.93,.	0/1:14:7,7:.,19.41,.	0/0:15:7,8:.,20.79,.	./.:0:.,.:.,.,.	0/0:5:2,3:.,6.93,.	0/0:15:7,8:.,20.79,.	0/0:13:6,7:.,18.02,.	0/0:12:6,6:.,16.64,.	0/0:15:7,8:.,20.79,.	0/0:6:3,3:.,8.32,.	0/0:10:5,5:.,13.86,.	0/0:11:5,6:.,15.25,.	0/0:7:3,4:.,9.7,.	0/0:7:3,4:.,9.7,.	0/0:12:6,6:.,16.64,.	0/0:6:3,3:.,8.32,.	0/0:13:6,7:.,18.02,.	0/0:17:8,9:.,23.57,.	0/0:9:4,5:.,12.48,.	0/0:12:6,6:.,16.64,.	0/0:9:4,5:.,12.48,.	0/0:17:8,9:.,23.57,.	./.:0:.,.:.,.,.	0/0:7:3,4:.,9.7,.	0/0:13:6,7:.,18.02,.	0/0:12:6,6:.,16.64,.	0/0:7:3,4:.,9.7,.	0/0:10:5,5:.,13.86,.	0/0:8:4,4:.,11.09,.	./.:0:.,.:.,.,.	./.:0:.,.:.,.,.	0/1:22:10,12:.,30.5,.	0/0:7:3,4:.,9.7,.	0/0:13:6,7:.,18.02,.	0/0:8:4,4:.,11.09,.	0/0:16:8,8:.,22.18,.	0/0:17:8,9:.,23.57,.	0/0:8:4,4:.,11.09,.	0/0:8:4,4:.,11.09,.	0/0:11:5,6:.,15.25,.	0/0:9:4,5:.,12.48,.	0/0:8:4,4:.,11.09,.	0/0:10:5,5:.,13.86,.	0/0:8:4,4:.,11.09,.	0/0:11:5,6:.,15.25,.	0/0:11:5,6:.,15.25,.	0/0:5:2,3:.,6.93,.	0/0:10:5,5:.,13.86,.	0/0:12:6,6:.,16.64,.	0/0:9:4,5:.,12.48,.	0/0:13:6,7:.,18.02,.	0/0:9:4,5:.,12.48,.	0/0:20:10,10:.,27.73,.	0/0:16:8,8:.,22.18,.	0/0:17:8,9:.,23.57,.	0/0:11:5,6:.,15.25,.	./.:0:.,.:.,.,.	0/0:5:2,3:.,6.93,.	0/0:9:4,5:.,12.48,.	0/0:6:3,3:.,8.32,.	0/0:13:6,7:.,18.02,.	0/0:11:5,6:.,15.25,.	0/0:12:6,6:.,16.64,.	0/0:11:5,6:.,15.25,.	0/0:9:4,5:.,12.48,.	0/0:21:10,11:.,29.11,.	0/0:19:9,10:.,26.34,.	0/0:17:8,9:.,23.57,.	0/0:6:3,3:.,8.32,.	0/0:11:5,6:.,15.25,.	0/0:15:7,8:.,20.79,.	0/0:12:6,6:.,16.64,.	0/0:15:7,8:.,20.79,.	0/0:22:11,11:.,30.5,.	0/0:8:4,4:.,11.09,.	0/0:14:7,7:.,19.41,.	0/0:14:7,7:.,19.41,.	0/0:12:6,6:.,16.64,.	0/0:20:10,10:.,27.73,.	0/0:8:4,4:.,11.09,.	0/0:16:8,8:.,22.18,.	0/0:13:6,7:.,18.02,.	0/0:31:15,16:.,42.98,.	0/0:11:5,6:.,15.25,.
LG01	10293844	79	C	T	.	PASS	NS=99;AF=0.995,0.005	GT:DP:AD:GL	0/0:17:8,9:.,23.57,.	0/0:13:6,7:.,18.02,.	0/0:17:8,9:.,23.57,.	0/0:21:10,11:.,29.11,.	0/0:29:14,15:.,40.2,.	0/0:35:17,18:.,48.52,.	0/0:13:6,7:.,18.02,.	0/0:39:19,20:.,54.07,.	0/0:23:11,12:.,31.88,.	0/0:35:17,18:.,48.52,.	0/0:34:17,17:.,47.13,.	0/0:34:17,17:.,47.13,.	0/0:39:19,20:.,54.07,.	0/0:27:13,14:.,37.43,.	0/0:49:24,25:.,67.93,.	0/0:41:20,21:.,56.84,.	0/0:21:10,11:.,29.11,.	0/0:32:16,16:.,44.36,.	0/0:34:17,17:.,47.13,.	0/0:32:16,16:.,44.36,.	0/0:54:27,27:.,74.86,.	0/0:25:12,13:.,34.66,.	0/0:41:20,21:.,56.84,.	0/0:40:20,20:.,55.45,.	0/0:50:25,25:.,69.31,.	0/0:18:9,9:.,24.95,.	0/0:25:12,13:.,34.66,.	0/0:20:10,10:.,27.73,.	0/0:29:14,15:.,40.2,.	0/0:27:13,14:.,37.43,.	0/0:21:10,11:.,29.11,.	0/0:21:10,11:.,29.11,.	0/0:30:15,15:.,41.59,.	0/0:37:18,19:.,51.29,.	0/0:17:8,9:.,23.57,.	0/0:28:14,14:.,38.82,.	1/0:25:13,12:.,34.66,.	0/0:21:10,11:.,29.11,.	0/0:18:9,9:.,24.95,.	0/0:23:11,12:.,31.88,.	0/0:18:9,9:.,24.95,.	0/0:35:17,18:.,48.52,.	0/0:15:7,8:.,20.79,.	0/0:27:13,14:.,37.43,.	0/0:25:12,13:.,34.66,.	0/0:17:8,9:.,23.57,.	0/0:28:14,14:.,38.82,.	0/0:29:14,15:.,40.2,.	0/0:16:8,8:.,22.18,.	0/0:9:4,5:.,12.48,.	0/0:11:5,6:.,15.25,.	0/0:19:9,10:.,26.34,.	0/0:11:5,6:.,15.25,.	0/0:16:8,8:.,22.18,.	0/0:11:5,6:.,15.25,.	0/0:11:5,6:.,15.25,.	0/0:11:5,6:.,15.25,.	0/0:13:6,7:.,18.02,.	0/0:9:4,5:.,12.48,.	0/0:17:8,9:.,23.57,.	0/0:10:5,5:.,13.86,.	0/0:9:4,5:.,12.48,.	0/0:12:6,6:.,16.64,.	0/0:10:5,5:.,13.86,.	0/0:15:7,8:.,20.79,.	0/0:16:8,8:.,22.18,.	0/0:10:5,5:.,13.86,.	0/0:14:7,7:.,19.41,.	0/0:9:4,5:.,12.48,.	0/0:16:8,8:.,22.18,.	0/0:9:4,5:.,12.48,.	0/0:9:4,5:.,12.48,.	0/0:11:5,6:.,15.25,.	0/0:9:4,5:.,12.48,.	0/0:10:5,5:.,13.86,.	0/0:18:9,9:.,24.95,.	0/0:23:11,12:.,31.88,.	0/0:16:8,8:.,22.18,.	0/0:16:8,8:.,22.18,.	0/0:12:6,6:.,16.64,.	0/0:20:10,10:.,27.73,.	0/0:13:6,7:.,18.02,.	0/0:7:3,4:.,9.7,.	0/0:15:7,8:.,20.79,.	0/0:6:3,3:.,8.32,.	0/0:12:6,6:.,16.64,.	0/0:14:7,7:.,19.41,.	0/0:18:9,9:.,24.95,.	0/0:23:11,12:.,31.88,.	0/0:11:5,6:.,15.25,.	0/0:17:8,9:.,23.57,.	0/0:15:7,8:.,20.79,.	0/0:10:5,5:.,13.86,.	0/0:17:8,9:.,23.57,.	0/0:12:6,6:.,16.64,.	0/0:15:7,8:.,20.79,.	0/0:23:11,12:.,31.88,.	0/0:22:11,11:.,30.5,.	0/0:12:6,6:.,16.64,.
LG01	10454639	96	C	G	.	PASS	NS=95;AF=0.979,0.021	GT:DP:AD:GL	0/0:11:5,6:.,15.25,.	0/0:10:5,5:.,13.86,.	0/0:24:12,12:.,33.27,.	0/0:16:8,8:.,22.18,.	0/1:27:12,15:.,37.43,.	0/0:22:11,11:.,30.5,.	0/0:16:8,8:.,22.18,.	0/1:16:9,7:.,22.18,.	0/0:17:8,9:.,23.57,.	0/0:25:12,13:.,34.66,.	0/0:15:7,8:.,20.79,.	0/0:23:11,12:.,31.88,.	0/1:12:8,4:.,16.64,.	0/0:14:7,7:.,19.41,.	0/0:17:8,9:.,23.57,.	0/0:19:9,10:.,26.34,.	0/0:16:8,8:.,22.18,.	0/0:16:8,8:.,22.18,.	0/0:16:8,8:.,22.18,.	0/0:11:5,6:.,15.25,.	0/0:19:9,10:.,26.34,.	0/0:9:4,5:.,12.48,.	0/0:20:10,10:.,27.73,.	0/0:8:4,4:.,11.09,.	0/0:13:6,7:.,18.02,.	0/0:12:6,6:.,16.64,.	0/0:16:8,8:.,22.18,.	0/0:20:10,10:.,27.73,.	0/0:18:9,9:.,24.95,.	0/0:16:8,8:.,22.18,.	0/0:11:5,6:.,15.25,.	0/0:10:5,5:.,13.86,.	0/0:13:6,7:.,18.02,.	0/0:13:6,7:.,18.02,.	0/0:16:8,8:.,22.18,.	0/0:10:5,5:.,13.86,.	0/0:16:8,8:.,22.18,.	0/0:15:7,8:.,20.79,.	0/0:13:6,7:.,18.02,.	0/0:14:7,7:.,19.41,.	0/0:10:5,5:.,13.86,.	0/1:27:13,14:.,37.43,.	0/0:12:6,6:.,16.64,.	0/0:18:9,9:.,24.95,.	./.:0:.,.:.,.,.	0/0:23:11,12:.,31.88,.	0/0:22:11,11:.,30.5,.	0/0:22:11,11:.,30.5,.	0/0:20:10,10:.,27.73,.	0/0:16:8,8:.,22.18,.	0/0:16:8,8:.,22.18,.	0/0:14:7,7:.,19.41,.	0/0:16:8,8:.,22.18,.	0/0:9:4,5:.,12.48,.	0/0:14:7,7:.,19.41,.	0/0:6:3,3:.,8.32,.	./.:0:.,.:.,.,.	0/0:14:7,7:.,19.41,.	0/0:11:5,6:.,15.25,.	0/0:13:6,7:.,18.02,.	0/0:14:7,7:.,19.41,.	./.:0:.,.:.,.,.	0/0:23:11,12:.,31.88,.	0/0:16:8,8:.,22.18,.	0/0:14:7,7:.,19.41,.	0/0:9:4,5:.,12.48,.	0/0:8:4,4:.,11.09,.	0/0:16:8,8:.,22.18,.	0/0:22:11,11:.,30.5,.	0/0:19:9,10:.,26.34,.	0/0:11:5,6:.,15.25,.	0/0:13:6,7:.,18.02,.	0/0:7:3,4:.,9.7,.	0/0:8:4,4:.,11.09,.	./.:0:.,.:.,.,.	0/0:21:10,11:.,29.11,.	0/0:18:9,9:.,24.95,.	0/0:16:8,8:.,22.18,.	0/0:27:13,14:.,37.43,.	0/0:11:5,6:.,15.25,.	0/0:26:13,13:.,36.04,.	0/0:14:7,7:.,19.41,.	0/0:13:6,7:.,18.02,.	0/0:15:7,8:.,20.79,.	0/0:13:6,7:.,18.02,.	0/0:18:9,9:.,24.95,.	0/0:20:10,10:.,27.73,.	0/0:17:8,9:.,23.57,.	0/0:11:5,6:.,15.25,.	0/0:13:6,7:.,18.02,.	0/0:14:7,7:.,19.41,.	0/0:14:7,7:.,19.41,.	0/0:11:5,6:.,15.25,.	0/0:14:7,7:.,19.41,.	0/0:9:4,5:.,12.48,.	0/0:22:11,11:.,30.5,.	0/0:16:8,8:.,22.18,.	0/0:27:13,14:.,37.43,.	0/0:21:10,11:.,29.11,.
LG01	10479995	97	C	T	.	PASS	NS=98;AF=0.934,0.066	GT:DP:AD:GL	1/0:28:16,12:.,38.82,.	0/0:31:15,16:.,42.98,.	0/0:31:15,16:.,42.98,.	0/0:32:16,16:.,44.36,.	0/0:48:24,24:.,66.54,.	0/0:53:26,27:.,73.47,.	0/0:32:16,16:.,44.36,.	0/0:66:33,33:.,91.5,.	0/0:45:22,23:.,62.38,.	1/0:42:23,19:.,58.22,.	1/0:59:32,27:.,81.79,.	0/0:60:30,30:.,83.18,.	0/0:50:25,25:.,69.31,.	1/0:49:21,28:.,67.93,.	0/0:45:22,23:.,62.38,.	1/0:41:27,14:.,56.84,.	0/0:37:18,19:.,51.29,.	0/0:72:36,36:.,99.81,.	0/0:41:20,21:.,56.84,.	0/0:41:20,21:.,56.84,.	0/0:66:33,33:.,91.5,.	0/0:40:20,20:.,55.45,.	0/0:41:20,21:.,56.84,.	./.:0:.,.:.,.,.	0/0:49:24,25:.,67.93,.	0/0:40:20,20:.,55.45,.	0/0:33:16,17:.,45.75,.	0/0:36:18,18:.,49.91,.	0/0:30:15,15:.,41.59,.	0/0:50:25,25:.,69.31,.	1/0:43:25,18:.,59.61,.	1/0:33:9,24:.,45.75,.	0/0:45:22,23:.,62.38,.	0/0:38:19,19:.,52.68,.	1/0:30:15,15:.,41.59,.	0/0:30:15,15:.,41.59,.	1/0:33:17,16:.,45.75,.	0/0:43:21,22:.,59.61,.	0/0:35:17,18:.,48.52,.	0/0:40:20,20:.,55.45,.	0/0:28:14,14:.,38.82,.	0/0:40:20,20:.,55.45,.	0/0:24:12,12:.,33.27,.	0/0:45:22,23:.,62.38,.	1/0:17:8,9:.,23.57,.	0/0:37:18,19:.,51.29,.	0/0:33:16,17:.,45.75,.	0/0:44:22,22:.,61,.	0/0:24:12,12:.,33.27,.	0/0:23:11,12:.,31.88,.	1/0:33:22,11:.,45.75,.	0/0:39:19,20:.,54.07,.	0/0:19:9,10:.,26.34,.	0/0:18:9,9:.,24.95,.	0/0:15:7,8:.,20.79,.	0/0:22:11,11:.,30.5,.	0/0:27:13,14:.,37.43,.	0/0:32:16,16:.,44.36,.	0/0:19:9,10:.,26.34,.	0/0:33:16,17:.,45.75,.	0/0:33:16,17:.,45.75,.	0/0:13:6,7:.,18.02,.	0/0:33:16,17:.,45.75,.	0/0:27:13,14:.,37.43,.	0/0:31:15,16:.,42.98,.	0/0:12:6,6:.,16.64,.	0/0:21:10,11:.,29.11,.	1/0:20:8,12:.,27.73,.	0/0:23:11,12:.,31.88,.	0/0:27:13,14:.,37.43,.	0/0:21:10,11:.,29.11,.	0/0:21:10,11:.,29.11,.	0/0:19:9,10:.,26.34,.	0/0:14:7,7:.,19.41,.	0/0:20:10,10:.,27.73,.	0/0:44:22,22:.,61,.	0/0:34:17,17:.,47.13,.	0/0:39:19,20:.,54.07,.	0/0:52:26,26:.,72.09,.	0/0:19:9,10:.,26.34,.	0/0:28:14,14:.,38.82,.	0/0:35:17,18:.,48.52,.	0/0:32:16,16:.,44.36,.	0/0:32:16,16:.,44.36,.	0/0:33:16,17:.,45.75,.	0/0:34:17,17:.,47.13,.	0/0:52:26,26:.,72.09,.	0/0:34:17,17:.,47.13,.	0/0:32:16,16:.,44.36,.	0/0:26:13,13:.,36.04,.	0/0:15:7,8:.,20.79,.	0/0:39:19,20:.,54.07,.	0/0:19:9,10:.,26.34,.	1/0:38:21,17:.,52.68,.	0/0:28:14,14:.,38.82,.	0/0:43:21,22:.,59.61,.	0/0:41:20,21:.,56.84,.	0/0:22:11,11:.,30.5,.	0/0:23:11,12:.,31.88,.
LG01	10497059	99	G	A	.	PASS	NS=67;AF=0.993,0.007	GT:DP:AD:GL	./.:0:.,.:.,.,.	0/0:6:3,3:.,8.32,.	0/0:7:3,4:.,9.7,.	0/0:6:3,3:.,8.32,.	0/0:8:4,4:.,11.09,.	0/0:5:2,3:.,6.93,.	0/0:5:2,3:.,6.93,.	0/0:8:4,4:.,11.09,.	0/0:15:7,8:.,20.79,.	0/0:12:6,6:.,16.64,.	0/0:10:5,5:.,13.86,.	0/0:11:5,6:.,15.25,.	0/0:11:5,6:.,15.25,.	0/0:11:5,6:.,15.25,.	0/0:15:7,8:.,20.79,.	0/0:11:5,6:.,15.25,.	0/0:6:3,3:.,8.32,.	0/0:8:4,4:.,11.09,.	0/0:7:3,4:.,9.7,.	0/0:9:4,5:.,12.48,.	0/0:7:3,4:.,9.7,.	./.:0:.,.:.,.,.	0/0:8:4,4:.,11.09,.	0/0:13:6,7:.,18.02,.	0/0:10:5,5:.,13.86,.	0/0:5:2,3:.,6.93,.	0/0:10:5,5:.,13.86,.	0/0:8:4,4:.,11.09,.	0/0:7:3,4:.,9.7,.	./.:0:.,.:.,.,.	0/0:6:3,3:.,8.32,.	./.:0:.,.:.,.,.	./.:0:.,.:.,.,.	0/0:8:4,4:.,11.09,.	0/0:8:4,4:.,11.09,.	./.:6:.,.:.,.,.	./.:0:.,.:.,.,.	0/0:7:3,4:.,9.7,.	./.:0:.,.:.,.,.	./.:0:.,.:.,.,.	0/0:12:6,6:.,16.64,.	0/0:5:2,3:.,6.93,.	0/0:8:4,4:.,11.09,.	0/0:13:6,7:.,18.02,.	./.:0:.,.:.,.,.	0/0:9:4,5:.,12.48,.	0/0:19:9,10:.,26.34,.	./.:0:.,.:.,.,.	0/1:10:5,5:.,13.86,.	0/0:5:2,3:.,6.93,.	0/0:7:3,4:.,9.7,.	./.:0:.,.:.,.,.	0/0:5:2,3:.,6.93,.	0/0:8:4,4:.,11.09,.	./.:0:.,.:.,.,.	./.:0:.,.:.,.,.	./.:0:.,.:.,.,.	./.:0:.,.:.,.,.	./.:0:.,.:.,.,.	0/0:5:2,3:.,6.93,.	./.:0:.,.:.,.,.	0/0:5:2,3:.,6.93,.	0/0:6:3,3:.,8.32,.	0/0:6:3,3:.,8.32,.	./.:0:.,.:.,.,.	./.:0:.,.:.,.,.	0/0:7:3,4:.,9.7,.	0/0:6:3,3:.,8.32,.	0/0:9:4,5:.,12.48,.	0/0:6:3,3:.,8.32,.	0/0:12:6,6:.,16.64,.	0/0:8:4,4:.,11.09,.	./.:0:.,.:.,.,.	0/0:6:3,3:.,8.32,.	./.:0:.,.:.,.,.	./.:0:.,.:.,.,.	0/0:8:4,4:.,11.09,.	./.:0:.,.:.,.,.	0/0:8:4,4:.,11.09,.	./.:0:.,.:.,.,.	0/0:5:2,3:.,6.93,.	./.:0:.,.:.,.,.	./.:0:.,.:.,.,.	0/0:7:3,4:.,9.7,.	./.:0:.,.:.,.,.	./.:0:.,.:.,.,.	0/0:6:3,3:.,8.32,.	0/0:5:2,3:.,6.93,.	0/0:5:2,3:.,6.93,.	./.:0:.,.:.,.,.	0/0:6:3,3:.,8.32,.	0/0:6:3,3:.,8.32,.	./.:0:.,.:.,.,.	0/0:9:4,5:.,12.48,.	0/0:5:2,3:.,6.93,.	0/0:11:5,6:.,15.25,.	./.:0:.,.:.,.,.	0/0:10:5,5:.,13.86,.	0/0:9:4,5:.,12.48,.
LG01	10519861	101	A	G	.	PASS	NS=95;AF=0.926,0.074	GT:DP:AD:GL	0/0:16:8,8:.,16.64,.	0/0:8:4,4:.,16.64,.	0/0:13:6,7:.,18.02,.	0/0:22:11,11:.,30.5,.	1/0:23:12,11:.,31.88,.	0/0:32:16,16:.,44.36,.	0/0:9:4,5:.,12.48,.	0/0:35:17,18:.,48.52,.	0/0:34:17,17:.,47.13,.	0/0:28:14,14:.,38.82,.	1/0:30:17,13:.,41.59,.	1/0:24:16,8:.,33.27,.	0/0:28:14,14:.,38.82,.	0/0:34:17,17:.,48.52,.	0/0:31:15,16:.,42.98,.	0/0:32:16,16:.,44.36,.	0/0:15:7,8:.,20.79,.	1/1:36:18,18:.,49.91,.	0/0:24:12,12:.,33.27,.	0/0:32:16,16:.,36.04,.	1/0:39:23,16:.,54.07,.	0/0:28:14,14:.,38.82,.	0/0:36:18,18:.,49.91,.	0/0:28:14,14:.,38.82,.	1/0:26:14,12:.,36.04,.	0/0:21:10,11:.,29.11,.	0/0:15:7,8:.,20.79,.	1/0:31:11,20:.,42.98,.	0/0:18:9,9:.,24.95,.	0/0:30:15,15:.,41.59,.	1/0:12:6,6:.,16.64,.	0/0:17:8,9:.,23.57,.	1/0:22:12,10:.,30.5,.	0/0:27:13,14:.,37.43,.	0/0:12:6,6:.,16.64,.	0/0:17:8,9:.,23.57,.	0/0:22:11,11:.,30.5,.	0/0:27:13,14:.,37.43,.	0/0:26:13,13:.,36.04,.	1/0:31:13,18:.,42.98,.	1/0:17:8,9:.,23.57,.	0/0:39:19,20:.,54.07,.	0/0:11:5,6:.,15.25,.	0/0:24:12,12:.,33.27,.	0/0:8:4,4:.,11.09,.	0/0:19:9,10:.,26.34,.	1/1:15:7,8:.,20.79,.	0/0:29:14,15:.,40.2,.	0/0:27:13,14:.,37.43,.	0/0:8:4,4:.,11.09,.	0/0:14:7,7:.,19.41,.	0/0:19:9,10:.,26.34,.	0/0:14:7,7:.,19.41,.	0/0:15:7,8:.,20.79,.	0/0:5:2,3:.,6.93,.	0/0:11:5,6:.,15.25,.	0/0:5:2,3:.,6.93,.	0/0:14:7,7:.,19.41,.	0/0:14:7,7:.,19.41,.	0/0:8:4,4:.,11.09,.	0/0:8:4,4:.,11.09,.	0/0:14:7,7:.,19.41,.	0/0:19:9,10:.,26.34,.	0/0:13:6,7:.,18.02,.	0/0:14:7,7:.,19.41,.	0/0:10:5,5:.,13.86,.	0/0:8:4,4:.,11.09,.	0/0:15:7,8:.,20.79,.	0/0:7:3,4:.,9.7,.	0/0:13:6,7:.,18.02,.	0/0:9:4,5:.,12.48,.	0/0:11:5,6:.,15.25,.	./.:0:.,.:.,.,.	./.:0:.,.:.,.,.	0/0:12:6,6:.,16.64,.	0/0:14:7,7:.,19.41,.	0/0:10:5,5:.,13.86,.	0/0:13:6,7:.,18.02,.	0/0:23:11,12:.,31.88,.	./.:0:.,.:.,.,.	0/0:14:7,7:.,19.41,.	0/0:11:5,6:.,15.25,.	0/0:16:8,8:.,22.18,.	0/0:12:6,6:.,16.64,.	0/0:16:8,8:.,22.18,.	0/0:20:10,10:.,27.73,.	0/0:21:10,11:.,29.11,.	0/0:12:6,6:.,16.64,.	0/0:19:9,10:.,26.34,.	0/0:6:3,3:.,8.32,.	0/0:8:4,4:.,11.09,.	0/0:10:5,5:.,13.86,.	0/0:10:5,5:.,13.86,.	0/0:16:8,8:.,22.18,.	0/0:15:7,8:.,20.79,.	0/0:17:8,9:.,23.57,.	0/0:21:10,11:.,29.11,.	0/0:12:6,6:.,16.64,.	./.:0:.,.:.,.,.
LG01	10524587	103	C	T	.	PASS	NS=98;AF=0.985,0.015	GT:DP:AD:GL	0/0:26:13,13:.,36.04,.	0/0:28:14,14:.,38.82,.	0/0:42:21,21:.,58.22,.	0/0:32:16,16:.,44.36,.	0/0:50:25,25:.,69.31,.	0/0:36:18,18:.,49.91,.	0/0:24:12,12:.,33.27,.	0/0:54:27,27:.,74.86,.	0/0:41:20,21:.,56.84,.	0/0:48:24,24:.,66.54,.	0/0:38:19,19:.,52.68,.	0/0:43:21,22:.,59.61,.	0/0:50:25,25:.,69.31,.	0/0:44:22,22:.,61,.	0/0:42:21,21:.,58.22,.	0/0:52:26,26:.,72.09,.	0/0:36:18,18:.,49.91,.	0/0:69:34,35:.,95.65,.	0/0:53:26,27:.,73.47,.	0/0:49:24,25:.,67.93,.	0/0:65:32,33:.,90.11,.	0/0:36:18,18:.,49.91,.	0/0:47:23,24:.,65.16,.	0/0:41:20,21:.,56.84,.	0/0:49:24,25:.,67.93,.	0/0:44:22,22:.,61,.	0/0:48:24,24:.,66.54,.	0/0:40:20,20:.,55.45,.	0/0:44:22,22:.,61,.	0/0:48:24,24:.,66.54,.	0/0:38:19,19:.,52.68,.	0/0:45:22,23:.,62.38,.	0/0:41:20,21:.,56.84,.	0/0:47:23,24:.,65.16,.	0/0:27:13,14:.,37.43,.	0/0:41:20,21:.,56.84,.	0/0:34:17,17:.,47.13,.	0/0:38:19,19:.,52.68,.	0/0:39:19,20:.,54.07,.	0/0:48:24,24:.,66.54,.	0/0:27:13,14:.,37.43,.	0/0:35:17,18:.,48.52,.	0/0:24:12,12:.,33.27,.	0/0:36:18,18:.,49.91,.	0/0:11:5,6:.,15.25,.	0/0:38:19,19:.,52.68,.	0/0:38:19,19:.,52.68,.	0/0:57:28,29:.,79.02,.	0/0:35:17,18:.,48.52,.	0/0:24:12,12:.,33.27,.	0/0:26:13,13:.,36.04,.	0/0:20:10,10:.,27.73,.	0/0:32:16,16:.,44.36,.	0/0:23:11,12:.,31.88,.	0/0:15:7,8:.,20.79,.	0/0:16:8,8:.,22.18,.	0/0:26:13,13:.,36.04,.	0/0:22:11,11:.,30.5,.	0/0:17:8,9:.,23.57,.	0/0:36:18,18:.,49.91,.	0/0:19:9,10:.,26.34,.	0/0:11:5,6:.,15.25,.	0/0:26:13,13:.,36.04,.	0/0:24:12,12:.,33.27,.	./.:0:.,.:.,.,.	0/0:17:8,9:.,23.57,.	0/0:19:9,10:.,26.34,.	0/0:25:12,13:.,34.66,.	0/0:27:13,14:.,37.43,.	0/0:28:14,14:.,38.82,.	0/0:15:7,8:.,20.79,.	0/0:14:7,7:.,19.41,.	0/0:14:7,7:.,19.41,.	0/0:15:7,8:.,20.79,.	0/0:7:3,4:.,9.7,.	0/1:27:14,13:.,37.43,.	0/1:27:16,11:.,37.43,.	0/0:42:21,21:.,58.22,.	0/0:39:19,20:.,54.07,.	0/0:12:6,6:.,16.64,.	0/0:24:12,12:.,33.27,.	0/0:9:4,5:.,12.48,.	0/0:21:10,11:.,29.11,.	0/0:19:9,10:.,26.34,.	0/0:21:10,11:.,29.11,.	0/0:27:13,14:.,37.43,.	0/0:19:9,10:.,26.34,.	0/0:27:13,14:.,37.43,.	0/0:36:18,18:.,49.91,.	0/0:14:7,7:.,19.41,.	0/0:12:6,6:.,16.64,.	0/1:26:13,13:.,36.04,.	0/0:20:10,10:.,27.73,.	0/0:30:15,15:.,41.59,.	0/0:28:14,14:.,38.82,.	0/0:28:14,14:.,38.82,.	0/0:25:12,13:.,34.66,.	0/0:28:14,14:.,38.82,.	0/0:22:11,11:.,30.5,.
LG01	10621188	114	G	A	.	PASS	NS=99;AF=0.980,0.020	GT:DP:AD:GL	0/0:10:5,5:.,13.86,.	0/0:19:9,10:.,26.34,.	1/0:14:8,6:.,19.41,.	0/0:23:11,12:.,31.88,.	0/0:24:12,12:.,33.27,.	0/0:26:13,13:.,36.04,.	0/0:12:6,6:.,16.64,.	0/0:37:18,19:.,51.29,.	0/0:22:11,11:.,30.5,.	0/0:39:19,20:.,54.07,.	0/0:39:19,20:.,54.07,.	0/0:28:14,14:.,38.82,.	0/0:34:17,17:.,47.13,.	0/0:28:14,14:.,38.82,.	0/0:38:19,19:.,52.68,.	0/0:35:17,18:.,48.52,.	0/0:28:14,14:.,38.82,.	0/0:40:20,20:.,55.45,.	0/0:33:16,17:.,45.75,.	0/0:35:17,18:.,48.52,.	0/0:51:25,26:.,70.7,.	0/0:30:15,15:.,41.59,.	0/0:32:16,16:.,44.36,.	0/0:22:11,11:.,30.5,.	0/0:34:17,17:.,47.13,.	0/0:29:14,15:.,40.2,.	0/0:23:11,12:.,31.88,.	0/0:29:14,15:.,40.2,.	0/0:25:12,13:.,34.66,.	0/0:22:11,11:.,30.5,.	0/0:30:15,15:.,41.59,.	0/0:17:8,9:.,23.57,.	0/0:17:8,9:.,23.57,.	0/0:30:15,15:.,41.59,.	0/0:25:12,13:.,34.66,.	0/0:25:12,13:.,34.66,.	1/0:17:11,6:.,23.57,.	0/0:29:14,15:.,40.2,.	0/0:22:11,11:.,30.5,.	0/0:22:11,11:.,30.5,.	0/0:19:9,10:.,26.34,.	0/0:21:10,11:.,29.11,.	0/0:26:13,13:.,36.04,.	0/0:38:19,19:.,52.68,.	0/0:20:10,10:.,27.73,.	1/0:24:10,14:.,33.27,.	0/0:22:11,11:.,30.5,.	0/0:38:19,19:.,52.68,.	0/0:35:17,18:.,48.52,.	1/0:14:6,8:.,19.41,.	0/0:17:8,9:.,23.57,.	0/0:26:13,13:.,36.04,.	0/0:18:9,9:.,24.95,.	0/0:11:5,6:.,15.25,.	0/0:7:3,4:.,9.7,.	0/0:9:4,5:.,12.48,.	0/0:9:4,5:.,12.48,.	0/0:18:9,9:.,24.95,.	0/0:9:4,5:.,12.48,.	0/0:23:11,12:.,31.88,.	0/0:10:5,5:.,13.86,.	0/0:12:6,6:.,16.64,.	0/0:18:9,9:.,24.95,.	0/0:15:7,8:.,20.79,.	0/0:19:9,10:.,26.34,.	0/0:13:6,7:.,18.02,.	0/0:12:6,6:.,16.64,.	0/0:15:7,8:.,20.79,.	0/0:14:7,7:.,19.41,.	0/0:13:6,7:.,18.02,.	0/0:16:8,8:.,22.18,.	0/0:14:7,7:.,19.41,.	0/0:12:6,6:.,16.64,.	0/0:13:6,7:.,18.02,.	0/0:20:10,10:.,27.73,.	0/0:23:11,12:.,31.88,.	0/0:19:9,10:.,26.34,.	0/0:22:11,11:.,30.5,.	0/0:21:10,11:.,29.11,.	0/0:15:7,8:.,20.79,.	0/0:20:10,10:.,27.73,.	0/0:14:7,7:.,19.41,.	0/0:13:6,7:.,18.02,.	0/0:14:7,7:.,19.41,.	0/0:8:4,4:.,11.09,.	0/0:16:8,8:.,22.18,.	0/0:17:8,9:.,23.57,.	0/0:25:12,13:.,34.66,.	0/0:23:11,12:.,31.88,.	0/0:10:5,5:.,13.86,.	0/0:13:6,7:.,18.02,.	0/0:18:9,9:.,24.95,.	0/0:14:7,7:.,19.41,.	0/0:15:7,8:.,20.79,.	0/0:14:7,7:.,19.41,.	0/0:16:8,8:.,22.18,.	0/0:28:14,14:.,38.82,.	0/0:19:9,10:.,26.34,.	0/0:22:11,11:.,30.5,.
LG01	10640042	117	T	A	.	PASS	NS=97;AF=0.938,0.062	GT:DP:AD:GL	0/0:15:7,8:.,20.79,.	0/0:23:11,12:.,31.88,.	0/0:23:11,12:.,31.88,.	0/0:18:9,9:.,24.95,.	0/0:22:11,11:.,30.5,.	0/0:30:15,15:.,41.59,.	1/0:13:5,8:.,18.02,.	0/0:35:17,18:.,48.52,.	0/0:36:18,18:.,49.91,.	0/0:24:12,12:.,33.27,.	0/0:24:12,12:.,33.27,.	1/0:29:13,16:.,40.2,.	0/0:26:13,13:.,36.04,.	0/0:27:13,14:.,37.43,.	0/0:43:21,22:.,59.61,.	0/0:29:14,15:.,40.2,.	1/0:28:9,19:.,38.82,.	0/0:46:23,23:.,63.77,.	1/0:30:16,14:.,41.59,.	0/0:26:13,13:.,36.04,.	0/0:38:19,19:.,52.68,.	./.:0:.,.:.,.,.	0/0:41:20,21:.,56.84,.	0/0:28:14,14:.,38.82,.	0/0:25:12,13:.,34.66,.	0/0:22:11,11:.,30.5,.	0/0:34:17,17:.,47.13,.	0/0:28:14,14:.,38.82,.	0/0:26:13,13:.,36.04,.	0/0:34:17,17:.,47.13,.	./.:0:.,.:.,.,.	0/0:26:13,13:.,36.04,.	0/0:25:12,13:.,34.66,.	1/0:23:17,6:.,31.88,.	0/0:16:8,8:.,22.18,.	0/0:20:10,10:.,27.73,.	0/0:31:15,16:.,42.98,.	0/0:18:9,9:.,24.95,.	1/0:20:9,11:.,27.73,.	1/0:29:18,11:.,40.2,.	1/0:24:15,9:.,33.27,.	0/0:22:11,11:.,30.5,.	1/0:16:8,8:.,22.18,.	1/0:33:16,17:.,45.75,.	0/0:14:7,7:.,19.41,.	1/0:24:10,14:.,33.27,.	0/0:23:11,12:.,31.88,.	0/0:30:15,15:.,41.59,.	0/0:31:15,16:.,42.98,.	1/0:14:5,9:.,19.41,.	0/0:19:9,10:.,26.34,.	0/0:28:14,14:.,38.82,.	0/0:15:7,8:.,20.79,.	0/0:15:7,8:.,20.79,.	0/0:17:8,9:.,23.57,.	0/0:17:8,9:.,23.57,.	0/0:11:5,6:.,15.25,.	0/0:17:8,9:.,23.57,.	0/0:14:7,7:.,19.41,.	0/0:19:9,10:.,26.34,.	0/0:10:5,5:.,13.86,.	0/0:12:6,6:.,16.64,.	0/0:18:9,9:.,24.95,.	0/0:16:8,8:.,22.18,.	0/0:16:8,8:.,22.18,.	0/0:8:4,4:.,11.09,.	0/0:7:3,4:.,9.7,.	0/0:17:8,9:.,23.57,.	0/0:23:11,12:.,31.88,.	0/0:13:6,7:.,18.02,.	0/0:17:8,9:.,23.57,.	0/0:16:8,8:.,22.18,.	0/0:6:3,3:.,8.32,.	0/0:8:4,4:.,11.09,.	0/0:9:4,5:.,12.48,.	0/0:21:10,11:.,29.11,.	0/0:23:11,12:.,31.88,.	0/0:12:6,6:.,16.64,.	0/0:23:11,12:.,31.88,.	0/0:10:5,5:.,13.86,.	0/0:13:6,7:.,18.02,.	0/0:15:7,8:.,20.79,.	0/0:9:4,5:.,12.48,.	0/0:19:9,10:.,26.34,.	0/0:21:10,11:.,29.11,.	0/0:16:8,8:.,22.18,.	0/0:18:9,9:.,24.95,.	0/0:18:9,9:.,24.95,.	0/0:22:11,11:.,30.5,.	0/0:15:7,8:.,20.79,.	0/0:8:4,4:.,11.09,.	0/0:20:10,10:.,27.73,.	0/0:12:6,6:.,16.64,.	0/0:12:6,6:.,16.64,.	0/0:14:7,7:.,19.41,.	0/0:20:10,10:.,27.73,.	0/0:18:9,9:.,24.95,.	0/0:17:8,9:.,23.57,.	0/0:9:4,5:.,12.48,.
LG01	10675866	122	C	T	.	PASS	NS=99;AF=0.874,0.126	GT:DP:AD:GL	1/1:27:13,14:.,37.43,.	1/1:15:7,8:.,20.79,.	0/0:12:6,6:.,16.64,.	0/0:31:15,16:.,42.98,.	0/0:44:22,22:.,61,.	0/0:48:24,24:.,66.54,.	0/0:24:12,12:.,33.27,.	0/0:54:27,27:.,74.86,.	1/1:45:22,23:.,62.38,.	0/0:52:26,26:.,72.09,.	0/0:35:17,18:.,48.52,.	0/1:36:18,18:.,55.45,.	0/1:58:29,29:.,81.79,.	0/0:48:24,24:.,66.54,.	0/0:58:29,29:.,80.41,.	0/1:32:16,16:.,59.61,.	0/1:46:23,23:.,59.61,.	0/0:58:29,29:.,80.41,.	0/1:32:16,16:.,42.98,.	0/0:47:23,24:.,65.16,.	0/0:44:22,22:.,61,.	1/1:34:17,17:.,47.13,.	0/0:47:23,24:.,65.16,.	0/1:32:16,16:.,44.36,.	0/0:51:25,26:.,70.7,.	0/0:27:13,14:.,37.43,.	0/0:32:16,16:.,44.36,.	0/0:36:18,18:.,49.91,.	0/1:34:17,17:.,47.13,.	0/0:37:18,19:.,51.29,.	0/0:32:16,16:.,44.36,.	0/0:22:11,11:.,30.5,.	0/0:31:15,16:.,42.98,.	0/1:20:10,10:.,44.36,.	0/1:32:16,16:.,40.2,.	0/0:32:16,16:.,44.36,.	0/0:35:17,18:.,48.52,.	0/1:38:19,19:.,52.68,.	0/1:28:14,14:.,47.13,.	0/1:30:15,15:.,44.36,.	0/1:30:15,15:.,51.29,.	0/0:42:21,21:.,58.22,.	0/0:18:9,9:.,24.95,.	0/1:34:17,17:.,51.29,.	0/0:22:11,11:.,30.5,.	0/1:26:13,13:.,40.2,.	0/0:35:17,18:.,48.52,.	0/0:38:19,19:.,52.68,.	0/0:31:15,16:.,42.98,.	0/1:12:6,6:.,26.34,.	0/0:24:12,12:.,33.27,.	0/0:19:9,10:.,26.34,.	0/0:29:14,15:.,40.2,.	0/0:12:6,6:.,16.64,.	0/0:10:5,5:.,13.86,.	0/0:14:7,7:.,19.41,.	0/0:11:5,6:.,15.25,.	0/0:21:10,11:.,29.11,.	0/0:13:6,7:.,18.02,.	0/0:23:11,12:.,31.88,.	0/0:10:5,5:.,13.86,.	0/0:16:8,8:.,22.18,.	0/0:20:10,10:.,27.73,.	0/0:20:10,10:.,27.73,.	0/0:22:11,11:.,30.5,.	0/0:11:5,6:.,15.25,.	0/0:18:9,9:.,24.95,.	0/0:15:7,8:.,20.79,.	0/0:19:9,10:.,26.34,.	0/0:34:17,17:.,47.13,.	0/0:6:3,3:.,8.32,.	0/0:11:5,6:.,15.25,.	0/0:8:4,4:.,11.09,.	0/0:12:6,6:.,16.64,.	0/0:22:11,11:.,30.5,.	0/0:27:13,14:.,37.43,.	0/0:16:8,8:.,22.18,.	0/0:25:12,13:.,34.66,.	0/0:40:20,20:.,55.45,.	0/0:12:6,6:.,16.64,.	0/0:22:11,11:.,30.5,.	0/0:14:7,7:.,19.41,.	0/0:18:9,9:.,24.95,.	0/0:20:10,10:.,27.73,.	0/0:15:7,8:.,20.79,.	0/0:33:16,17:.,45.75,.	0/1:32:16,16:.,41.59,.	0/0:18:9,9:.,24.95,.	0/0:22:11,11:.,30.5,.	0/0:8:4,4:.,11.09,.	0/0:14:7,7:.,19.41,.	0/0:20:10,10:.,27.73,.	0/0:14:7,7:.,19.41,.	0/0:20:10,10:.,27.73,.	0/0:12:6,6:.,16.64,.	0/0:22:11,11:.,30.5,.	0/0:21:10,11:.,29.11,.	0/0:16:8,8:.,22.18,.	0/0:12:6,6:.,16.64,.
LG01	10712875	124	G	A	.	PASS	NS=83;AF=0.620,0.380	GT:DP:AD:GL	1/1:7:3,4:.,9.7,.	1/1:14:7,7:.,19.41,.	1/0:21:12,9:.,29.11,.	1/1:7:3,4:.,9.7,.	0/0:14:7,7:.,19.41,.	0/0:15:7,8:.,20.79,.	1/0:7:3,4:.,9.7,.	1/0:9:6,3:.,12.48,.	1/1:8:4,4:.,11.09,.	1/0:6:2,4:.,8.32,.	1/0:12:6,6:.,16.64,.	1/1:22:11,11:.,30.5,.	1/0:12:5,7:.,16.64,.	1/0:15:9,6:.,20.79,.	0/0:11:5,6:.,15.25,.	1/1:11:5,6:.,15.25,.	1/0:12:5,7:.,16.64,.	0/0:11:5,6:.,15.25,.	1/0:7:2,5:.,9.7,.	1/1:7:3,4:.,9.7,.	1/0:14:4,10:.,19.41,.	1/1:7:3,4:.,9.7,.	1/0:16:10,6:.,22.18,.	1/1:6:3,3:.,8.32,.	0/0:7:3,4:.,9.7,.	0/0:12:6,6:.,16.64,.	1/0:14:7,7:.,19.41,.	1/1:9:4,5:.,12.48,.	1/0:8:4,4:.,11.09,.	./.:13:.,.:.,.,.	1/0:11:6,5:.,15.25,.	1/0:8:5,3:.,11.09,.	./.:0:.,.:.,.,.	1/0:12:6,6:.,16.64,.	1/1:7:3,4:.,9.7,.	1/1:5:2,3:.,6.93,.	1/0:7:2,5:.,9.7,.	./.:5:.,.:.,.,.	0/0:9:4,5:.,12.48,.	1/1:8:4,4:.,11.09,.	1/0:8:4,4:.,11.09,.	0/0:13:6,7:.,18.02,.	1/0:7:1,6:.,11.09,.	1/0:17:13,4:.,23.57,.	0/0:5:2,3:.,6.93,.	1/0:14:8,6:.,19.41,.	0/0:13:6,7:.,18.02,.	1/0:14:10,4:.,19.41,.	1/0:14:9,5:.,19.41,.	1/1:10:5,5:.,13.86,.	0/0:12:6,6:.,16.64,.	./.:0:.,.:.,.,.	0/0:12:6,6:.,16.64,.	1/0:6:3,3:.,8.32,.	0/0:8:4,4:.,11.09,.	0/0:10:5,5:.,13.86,.	./.:0:.,.:.,.,.	0/0:6:3,3:.,8.32,.	./.:0:.,.:.,.,.	1/1:6:3,3:.,8.32,.	./.:0:.,.:.,.,.	0/0:8:4,4:.,11.09,.	./.:0:.,.:.,.,.	./.:5:.,.:.,.,.	0/0:5:2,3:.,6.93,.	0/0:7:3,4:.,9.7,.	0/0:6:3,3:.,8.32,.	1/0:11:5,6:.,15.25,.	0/0:10:5,5:.,13.86,.	./.:0:.,.:.,.,.	0/0:6:3,3:.,8.32,.	./.:0:.,.:.,.,.	./.:0:.,.:.,.,.	./.:6:.,.:.,.,.	./.:0:.,.:.,.,.	1/0:5:2,3:.,6.93,.	1/1:7:3,4:.,9.7,.	1/0:12:5,7:.,16.64,.	1/0:11:5,6:.,15.25,.	0/0:5:2,3:.,6.93,.	0/0:10:5,5:.,13.86,.	./.:0:.,.:.,.,.	0/0:9:4,5:.,12.48,.	./.:0:.,.:.,.,.	0/0:5:2,3:.,6.93,.	0/0:6:3,3:.,8.32,.	0/0:10:5,5:.,13.86,.	0/0:10:5,5:.,13.86,.	1/0:9:6,3:.,12.48,.	0/0:8:4,4:.,11.09,.	0/0:10:5,5:.,13.86,.	1/0:9:2,7:.,12.48,.	0/0:8:4,4:.,11.09,.	0/0:9:4,5:.,12.48,.	0/0:6:3,3:.,8.32,.	0/0:10:5,5:.,13.86,.	0/0:6:3,3:.,8.32,.	0/0:8:4,4:.,11.09,.	1/0:12:5,7:.,16.64,.
LG01	10887073	118393	T	C	.	PASS	NS=53;AF=0.991,0.009	GT:DP:AD:GL	0/0:6:3,3:.,8.32,.	./.:0:.,.:.,.,.	0/0:5:2,3:.,6.93,.	./.:0:.,.:.,.,.	./.:0:.,.:.,.,.	0/0:9:4,5:.,12.48,.	./.:0:.,.:.,.,.	0/0:8:4,4:.,11.09,.	0/0:6:3,3:.,8.32,.	0/0:5:2,3:.,6.93,.	0/0:10:5,5:.,13.86,.	./.:0:.,.:.,.,.	./.:0:.,.:.,.,.	./.:0:.,.:.,.,.	0/0:8:4,4:.,11.09,.	./.:0:.,.:.,.,.	./.:0:.,.:.,.,.	./.:0:.,.:.,.,.	0/0:5:2,3:.,6.93,.	0/1:8:4,4:.,8.32,.	0/0:7:3,4:.,9.7,.	./.:0:.,.:.,.,.	0/0:6:3,3:.,8.32,.	./.:0:.,.:.,.,.	0/0:8:4,4:.,11.09,.	0/0:6:3,3:.,8.32,.	0/0:5:2,3:.,6.93,.	./.:0:.,.:.,.,.	0/0:6:3,3:.,8.32,.	0/0:5:2,3:.,6.93,.	0/0:6:3,3:.,8.32,.	0/0:7:3,4:.,9.7,.	./.:0:.,.:.,.,.	./.:0:.,.:.,.,.	./.:0:.,.:.,.,.	0/0:6:3,3:.,8.32,.	./.:0:.,.:.,.,.	0/0:9:4,5:.,12.48,.	./.:0:.,.:.,.,.	0/0:7:3,4:.,9.7,.	0/0:8:4,4:.,11.09,.	0/0:5:2,3:.,6.93,.	./.:0:.,.:.,.,.	0/0:5:2,3:.,6.93,.	0/0:5:2,3:.,6.93,.	./.:0:.,.:.,.,.	./.:0:.,.:.,.,.	0/0:6:3,3:.,8.32,.	./.:0:.,.:.,.,.	./.:0:.,.:.,.,.	./.:0:.,.:.,.,.	0/0:9:4,5:.,12.48,.	./.:0:.,.:.,.,.	./.:0:.,.:.,.,.	./.:0:.,.:.,.,.	0/0:8:4,4:.,11.09,.	0/0:6:3,3:.,8.32,.	0/0:7:3,4:.,9.7,.	./.:0:.,.:.,.,.	./.:0:.,.:.,.,.	./.:0:.,.:.,.,.	./.:0:.,.:.,.,.	0/0:8:4,4:.,11.09,.	0/0:5:2,3:.,6.93,.	./.:0:.,.:.,.,.	0/0:5:2,3:.,6.93,.	0/0:7:3,4:.,9.7,.	./.:0:.,.:.,.,.	0/0:6:3,3:.,8.32,.	./.:0:.,.:.,.,.	0/0:5:2,3:.,6.93,.	./.:0:.,.:.,.,.	./.:0:.,.:.,.,.	./.:0:.,.:.,.,.	./.:0:.,.:.,.,.	0/0:8:4,4:.,11.09,.	./.:0:.,.:.,.,.	./.:0:.,.:.,.,.	./.:0:.,.:.,.,.	0/0:5:2,3:.,6.93,.	0/0:5:2,3:.,6.93,.	./.:0:.,.:.,.,.	0/0:7:3,4:.,9.7,.	0/0:8:4,4:.,11.09,.	./.:0:.,.:.,.,.	0/0:7:3,4:.,9.7,.	0/0:8:4,4:.,11.09,.	0/0:9:4,5:.,12.48,.	./.:0:.,.:.,.,.	0/0:8:4,4:.,11.09,.	0/0:11:5,6:.,15.25,.	0/0:11:5,6:.,15.25,.	./.:0:.,.:.,.,.	0/0:13:6,7:.,18.02,.	0/0:13:6,7:.,18.02,.	0/0:13:6,7:.,18.02,.	./.:0:.,.:.,.,.	0/0:12:6,6:.,16.64,.	0/0:5:2,3:.,6.93,.
LG01	10979363	145	C	G	.	PASS	NS=96;AF=0.995,0.005	GT:DP:AD:GL	0/0:14:7,7:.,19.41,.	0/0:9:4,5:.,12.48,.	0/0:25:12,13:.,34.66,.	0/0:23:11,12:.,31.88,.	0/0:36:18,18:.,49.91,.	0/0:29:14,15:.,40.2,.	0/0:25:12,13:.,34.66,.	0/0:39:19,20:.,54.07,.	0/0:26:13,13:.,36.04,.	0/0:26:13,13:.,36.04,.	0/0:24:12,12:.,33.27,.	0/0:26:13,13:.,36.04,.	0/0:38:19,19:.,52.68,.	0/0:34:17,17:.,47.13,.	0/0:33:16,17:.,45.75,.	0/0:30:15,15:.,41.59,.	0/0:18:9,9:.,24.95,.	0/0:46:23,23:.,63.77,.	0/0:27:13,14:.,37.43,.	0/0:34:17,17:.,47.13,.	0/0:25:12,13:.,34.66,.	0/0:32:16,16:.,44.36,.	0/0:35:17,18:.,48.52,.	0/0:35:17,18:.,48.52,.	0/0:24:12,12:.,33.27,.	0/0:18:9,9:.,24.95,.	0/0:18:9,9:.,24.95,.	0/0:20:10,10:.,27.73,.	0/0:29:14,15:.,40.2,.	0/0:20:10,10:.,27.73,.	0/0:22:11,11:.,30.5,.	0/0:17:8,9:.,23.57,.	0/0:16:8,8:.,22.18,.	0/0:9:4,5:.,12.48,.	0/0:16:8,8:.,22.18,.	0/0:17:8,9:.,23.57,.	0/0:18:9,9:.,24.95,.	0/0:20:10,10:.,27.73,.	0/0:15:7,8:.,20.79,.	0/0:19:9,10:.,26.34,.	0/0:17:8,9:.,23.57,.	0/0:28:14,14:.,38.82,.	0/0:20:10,10:.,27.73,.	0/0:15:7,8:.,20.79,.	0/0:8:4,4:.,11.09,.	0/0:27:13,14:.,37.43,.	0/0:26:13,13:.,36.04,.	0/0:38:19,19:.,52.68,.	0/0:18:9,9:.,24.95,.	0/0:10:5,5:.,13.86,.	0/0:16:8,8:.,22.18,.	0/0:18:9,9:.,24.95,.	0/0:18:9,9:.,24.95,.	0/0:9:4,5:.,12.48,.	0/0:9:4,5:.,12.48,.	0/0:9:4,5:.,12.48,.	0/0:10:5,5:.,13.86,.	0/0:5:2,3:.,6.93,.	0/0:11:5,6:.,15.25,.	0/0:7:3,4:.,9.7,.	0/0:14:7,7:.,19.41,.	0/0:8:4,4:.,11.09,.	0/0:10:5,5:.,13.86,.	0/0:16:8,8:.,22.18,.	0/0:9:4,5:.,12.48,.	0/0:6:3,3:.,8.32,.	0/0:8:4,4:.,11.09,.	0/0:19:9,10:.,26.34,.	0/0:6:3,3:.,8.32,.	0/0:14:7,7:.,19.41,.	./.:0:.,.:.,.,.	0/0:14:7,7:.,19.41,.	./.:0:.,.:.,.,.	0/0:7:3,4:.,9.7,.	1/0:7:5,2:.,9.7,.	0/0:23:11,12:.,31.88,.	0/0:14:7,7:.,19.41,.	0/0:20:10,10:.,27.73,.	0/0:23:11,12:.,31.88,.	0/0:8:4,4:.,11.09,.	0/0:13:6,7:.,18.02,.	0/0:14:7,7:.,19.41,.	0/0:8:4,4:.,11.09,.	0/0:8:4,4:.,11.09,.	0/0:10:5,5:.,13.86,.	0/0:12:6,6:.,16.64,.	0/0:17:8,9:.,23.57,.	0/0:16:8,8:.,22.18,.	0/0:19:9,10:.,26.34,.	./.:0:.,.:.,.,.	0/0:7:3,4:.,9.7,.	0/0:13:6,7:.,18.02,.	0/0:9:4,5:.,12.48,.	0/0:14:7,7:.,19.41,.	0/0:14:7,7:.,19.41,.	0/0:18:9,9:.,24.95,.	0/0:12:6,6:.,16.64,.	0/0:21:10,11:.,29.11,.	0/0:10:5,5:.,13.86,.
LG01	11025066	148	C	A	.	PASS	NS=60;AF=0.925,0.075	GT:DP:AD:GL	0/1:11:7,4:.,15.25,.	./.:0:.,.:.,.,.	0/1:11:4,7:.,15.25,.	0/0:11:5,6:.,15.25,.	0/0:11:5,6:.,15.25,.	0/1:11:8,3:.,15.25,.	./.:0:.,.:.,.,.	./.:0:.,.:.,.,.	./.:0:.,.:.,.,.	0/0:10:5,5:.,13.86,.	0/0:13:6,7:.,18.02,.	0/0:14:7,7:.,19.41,.	./.:0:.,.:.,.,.	0/0:7:3,4:.,9.7,.	0/0:13:6,7:.,18.02,.	0/0:8:4,4:.,11.09,.	0/0:12:6,6:.,16.64,.	0/0:11:5,6:.,15.25,.	0/0:12:6,6:.,16.64,.	0/0:7:3,4:.,9.7,.	0/0:8:4,4:.,11.09,.	0/0:9:4,5:.,12.48,.	0/1:10:2,8:.,13.86,.	0/0:5:2,3:.,6.93,.	0/1:8:3,5:.,11.09,.	0/0:6:3,3:.,8.32,.	0/1:7:4,3:.,9.7,.	0/0:7:3,4:.,9.7,.	./.:0:.,.:.,.,.	0/1:6:3,3:.,8.32,.	./.:0:.,.:.,.,.	0/0:10:5,5:.,13.86,.	0/0:9:4,5:.,12.48,.	./.:7:.,.:.,.,.	0/1:10:6,4:.,13.86,.	0/0:5:2,3:.,6.93,.	./.:5:.,.:.,.,.	0/0:8:4,4:.,11.09,.	./.:0:.,.:.,.,.	0/0:9:4,5:.,12.48,.	./.:6:.,.:.,.,.	./.:0:.,.:.,.,.	./.:0:.,.:.,.,.	0/1:6:2,4:.,8.32,.	./.:0:.,.:.,.,.	0/0:11:5,6:.,15.25,.	0/0:13:6,7:.,18.02,.	./.:0:.,.:.,.,.	0/0:11:5,6:.,15.25,.	0/0:9:4,5:.,12.48,.	0/0:5:2,3:.,6.93,.	0/0:6:3,3:.,8.32,.	0/0:6:3,3:.,8.32,.	0/0:6:3,3:.,8.32,.	./.:0:.,.:.,.,.	0/0:5:2,3:.,6.93,.	./.:0:.,.:.,.,.	0/0:8:4,4:.,11.09,.	./.:0:.,.:.,.,.	./.:0:.,.:.,.,.	./.:0:.,.:.,.,.	./.:0:.,.:.,.,.	./.:0:.,.:.,.,.	./.:0:.,.:.,.,.	./.:0:.,.:.,.,.	./.:0:.,.:.,.,.	./.:0:.,.:.,.,.	0/0:6:3,3:.,8.32,.	0/0:13:6,7:.,18.02,.	0/0:6:3,3:.,8.32,.	0/0:9:4,5:.,12.48,.	./.:0:.,.:.,.,.	./.:0:.,.:.,.,.	./.:0:.,.:.,.,.	./.:0:.,.:.,.,.	./.:0:.,.:.,.,.	0/0:9:4,5:.,12.48,.	0/0:10:5,5:.,13.86,.	0/0:9:4,5:.,12.48,.	./.:0:.,.:.,.,.	./.:0:.,.:.,.,.	0/0:5:2,3:.,6.93,.	./.:0:.,.:.,.,.	0/0:7:3,4:.,9.7,.	0/0:5:2,3:.,6.93,.	./.:0:.,.:.,.,.	0/0:6:3,3:.,8.32,.	0/0:11:5,6:.,15.25,.	0/0:8:4,4:.,11.09,.	./.:0:.,.:.,.,.	./.:0:.,.:.,.,.	0/0:7:3,4:.,9.7,.	./.:0:.,.:.,.,.	0/0:5:2,3:.,6.93,.	0/0:7:3,4:.,9.7,.	0/0:15:7,8:.,20.79,.	./.:0:.,.:.,.,.	0/0:11:5,6:.,15.25,.	0/0:6:3,3:.,8.32,.
LG01	11089952	155	G	A	.	PASS	NS=80;AF=0.994,0.006	GT:DP:AD:GL	0/0:7:3,4:.,9.7,.	0/0:7:3,4:.,9.7,.	0/0:8:4,4:.,11.09,.	0/0:9:4,5:.,12.48,.	0/0:14:7,7:.,19.41,.	0/0:13:6,7:.,18.02,.	0/0:10:5,5:.,13.86,.	0/0:20:10,10:.,27.73,.	0/0:13:6,7:.,18.02,.	0/0:20:10,10:.,27.73,.	0/0:14:7,7:.,19.41,.	0/0:19:9,10:.,26.34,.	0/0:15:7,8:.,20.79,.	0/0:14:7,7:.,19.41,.	0/0:20:10,10:.,27.73,.	0/0:19:9,10:.,26.34,.	0/0:11:5,6:.,15.25,.	0/0:18:9,9:.,24.95,.	0/0:14:7,7:.,19.41,.	0/0:10:5,5:.,13.86,.	0/0:18:9,9:.,24.95,.	0/0:12:6,6:.,16.64,.	0/0:15:7,8:.,20.79,.	0/0:13:6,7:.,18.02,.	0/0:12:6,6:.,16.64,.	0/0:11:5,6:.,15.25,.	0/0:14:7,7:.,19.41,.	0/0:10:5,5:.,13.86,.	0/0:6:3,3:.,9.7,.	0/0:15:7,8:.,20.79,.	0/0:10:5,5:.,13.86,.	0/0:5:2,3:.,6.93,.	0/1:11:6,5:.,15.25,.	0/0:12:6,6:.,16.64,.	0/0:12:6,6:.,16.64,.	0/0:11:5,6:.,15.25,.	0/0:12:6,6:.,16.64,.	0/0:5:2,3:.,6.93,.	0/0:9:4,5:.,12.48,.	0/0:16:8,8:.,22.18,.	0/0:6:3,3:.,8.32,.	0/0:13:6,7:.,18.02,.	0/0:5:2,3:.,6.93,.	0/0:18:9,9:.,24.95,.	0/0:7:3,4:.,9.7,.	0/0:10:5,5:.,13.86,.	0/0:14:7,7:.,19.41,.	./.:0:.,.:.,.,.	./.:0:.,.:.,.,.	0/0:9:4,5:.,12.48,.	0/0:6:3,3:.,8.32,.	0/0:8:4,4:.,11.09,.	0/0:6:3,3:.,8.32,.	./.:0:.,.:.,.,.	./.:0:.,.:.,.,.	./.:0:.,.:.,.,.	./.:0:.,.:.,.,.	./.:0:.,.:.,.,.	./.:0:.,.:.,.,.	0/0:9:4,5:.,12.48,.	0/0:7:3,4:.,11.09,.	0/0:6:3,3:.,8.32,.	./.:0:.,.:.,.,.	0/0:6:3,3:.,8.32,.	./.:0:.,.:.,.,.	0/0:6:3,3:.,8.32,.	0/0:6:3,3:.,8.32,.	./.:0:.,.:.,.,.	0/0:5:2,3:.,6.93,.	0/0:6:3,3:.,8.32,.	./.:0:.,.:.,.,.	0/0:5:2,3:.,6.93,.	./.:0:.,.:.,.,.	0/0:6:3,3:.,8.32,.	0/0:6:3,3:.,8.32,.	0/0:7:3,4:.,9.7,.	0/0:7:3,4:.,9.7,.	0/0:8:4,4:.,11.09,.	0/0:10:5,5:.,13.86,.	0/0:5:2,3:.,6.93,.	0/0:8:4,4:.,11.09,.	./.:0:.,.:.,.,.	0/0:6:3,3:.,8.32,.	0/0:5:2,3:.,6.93,.	0/0:6:3,3:.,8.32,.	./.:0:.,.:.,.,.	0/0:9:4,5:.,12.48,.	0/0:9:4,5:.,12.48,.	0/0:5:2,3:.,8.32,.	0/0:5:2,3:.,6.93,.	0/0:5:2,3:.,6.93,.	./.:0:.,.:.,.,.	./.:0:.,.:.,.,.	0/0:8:4,4:.,11.09,.	./.:0:.,.:.,.,.	0/0:6:3,3:.,8.32,.	0/0:12:6,6:.,16.64,.	./.:0:.,.:.,.,.	0/0:5:2,3:.,6.93,.
LG01	11155584	174	A	G	.	PASS	NS=98;AF=0.923,0.077	GT:DP:AD:GL	0/0:14:7,7:.,19.41,.	0/0:27:13,14:.,37.43,.	0/0:30:15,15:.,41.59,.	0/0:30:15,15:.,41.59,.	0/1:27:13,14:.,37.43,.	0/0:40:20,20:.,55.45,.	0/0:24:12,12:.,33.27,.	0/0:43:21,22:.,59.61,.	0/0:38:19,19:.,52.68,.	0/1:50:27,23:.,69.31,.	0/0:37:18,19:.,51.29,.	0/0:45:22,23:.,62.38,.	0/0:33:16,17:.,45.75,.	0/1:41:17,24:.,56.84,.	0/0:42:21,21:.,58.22,.	0/0:43:21,22:.,59.61,.	0/0:34:17,17:.,47.13,.	0/0:42:21,21:.,58.22,.	0/0:30:15,15:.,41.59,.	0/0:29:14,15:.,40.2,.	0/0:53:26,27:.,73.47,.	0/0:23:11,12:.,31.88,.	0/0:39:19,20:.,54.07,.	0/0:41:20,21:.,56.84,.	0/1:34:15,19:.,47.13,.	0/0:28:14,14:.,38.82,.	0/0:32:16,16:.,44.36,.	0/0:31:15,16:.,42.98,.	0/0:28:14,14:.,38.82,.	0/0:28:14,14:.,38.82,.	0/0:38:19,19:.,52.68,.	0/0:23:11,12:.,31.88,.	0/0:37:18,19:.,51.29,.	0/1:27:14,13:.,37.43,.	0/0:24:12,12:.,33.27,.	0/0:29:14,15:.,40.2,.	0/0:21:10,11:.,29.11,.	0/0:42:21,21:.,58.22,.	0/0:25:12,13:.,34.66,.	0/0:32:16,16:.,44.36,.	0/1:30:16,14:.,41.59,.	0/0:40:20,20:.,55.45,.	0/1:19:8,11:.,26.34,.	0/0:33:16,17:.,45.75,.	0/0:17:8,9:.,23.57,.	0/0:23:11,12:.,31.88,.	0/0:29:14,15:.,40.2,.	0/1:33:18,15:.,45.75,.	0/0:26:13,13:.,36.04,.	0/0:15:7,8:.,20.79,.	0/0:18:9,9:.,24.95,.	0/0:19:9,10:.,26.34,.	0/0:13:6,7:.,18.02,.	0/0:17:8,9:.,23.57,.	0/0:19:9,10:.,26.34,.	0/0:18:9,9:.,24.95,.	0/1:11:5,6:.,15.25,.	0/0:17:8,9:.,23.57,.	0/0:10:5,5:.,13.86,.	0/0:15:7,8:.,20.79,.	0/0:23:11,12:.,31.88,.	0/0:11:5,6:.,15.25,.	0/0:22:11,11:.,30.5,.	0/1:17:7,10:.,23.57,.	0/0:18:9,9:.,24.95,.	0/0:13:6,7:.,18.02,.	0/0:16:8,8:.,22.18,.	0/0:19:9,10:.,26.34,.	0/0:17:8,9:.,23.57,.	0/0:14:7,7:.,19.41,.	0/0:9:4,5:.,12.48,.	0/0:19:9,10:.,26.34,.	./.:0:.,.:.,.,.	0/0:10:5,5:.,13.86,.	0/0:14:7,7:.,19.41,.	0/1:24:14,10:.,33.27,.	0/0:18:9,9:.,24.95,.	0/0:22:11,11:.,30.5,.	0/0:38:19,19:.,52.68,.	0/0:8:4,4:.,11.09,.	0/0:22:11,11:.,30.5,.	0/0:21:10,11:.,29.11,.	0/0:17:8,9:.,23.57,.	0/0:15:7,8:.,20.79,.	0/0:13:6,7:.,18.02,.	0/0:24:12,12:.,33.27,.	0/1:18:9,9:.,24.95,.	0/0:17:8,9:.,23.57,.	0/0:30:15,15:.,41.59,.	0/1:13:7,6:.,18.02,.	0/0:12:6,6:.,16.64,.	0/1:24:14,10:.,33.27,.	0/0:12:6,6:.,16.64,.	0/0:19:9,10:.,26.34,.	0/0:25:12,13:.,34.66,.	0/1:17:7,10:.,23.57,.	0/0:20:10,10:.,27.73,.	0/0:18:9,9:.,24.95,.	0/0:15:7,8:.,20.79,.
LG01	11242059	186	G	T	.	PASS	NS=93;AF=0.995,0.005	GT:DP:AD:GL	0/0:6:3,3:.,8.32,.	0/0:8:4,4:.,11.09,.	0/0:10:5,5:.,13.86,.	0/0:8:4,4:.,11.09,.	0/0:10:5,5:.,13.86,.	0/0:15:7,8:.,20.79,.	0/0:7:3,4:.,9.7,.	0/0:13:6,7:.,18.02,.	0/0:16:8,8:.,22.18,.	0/0:17:8,9:.,23.57,.	0/0:11:5,6:.,15.25,.	0/0:16:8,8:.,22.18,.	0/0:22:11,11:.,30.5,.	0/0:13:6,7:.,18.02,.	0/0:20:10,10:.,27.73,.	0/0:21:10,11:.,29.11,.	0/0:21:10,11:.,29.11,.	0/0:26:13,13:.,36.04,.	0/0:25:12,13:.,34.66,.	0/0:18:9,9:.,24.95,.	0/0:20:10,10:.,27.73,.	0/0:14:7,7:.,19.41,.	0/0:21:10,11:.,29.11,.	0/0:22:11,11:.,30.5,.	0/0:14:7,7:.,19.41,.	0/0:18:9,9:.,24.95,.	0/0:16:8,8:.,22.18,.	0/0:19:9,10:.,26.34,.	0/0:14:7,7:.,19.41,.	0/0:10:5,5:.,13.86,.	0/0:6:3,3:.,9.7,.	0/0:15:7,8:.,20.79,.	0/0:15:7,8:.,20.79,.	0/0:13:6,7:.,18.02,.	0/0:17:8,9:.,23.57,.	0/0:6:3,3:.,9.7,.	0/1:11:3,8:.,15.25,.	0/0:14:7,7:.,19.41,.	0/0:10:5,5:.,13.86,.	0/0:16:8,8:.,22.18,.	0/0:13:6,7:.,18.02,.	0/0:12:6,6:.,16.64,.	0/0:11:5,6:.,15.25,.	0/0:14:7,7:.,19.41,.	0/0:9:4,5:.,12.48,.	0/0:16:8,8:.,22.18,.	0/0:9:4,5:.,12.48,.	0/0:14:7,7:.,19.41,.	0/0:8:4,4:.,11.09,.	0/0:8:4,4:.,11.09,.	0/0:9:4,5:.,12.48,.	0/0:13:6,7:.,18.02,.	0/0:10:5,5:.,13.86,.	./.:0:.,.:.,.,.	0/0:6:3,3:.,8.32,.	./.:0:.,.:.,.,.	0/0:7:3,4:.,9.7,.	0/0:13:6,7:.,18.02,.	0/0:5:2,3:.,6.93,.	0/0:15:7,8:.,20.79,.	0/0:8:4,4:.,11.09,.	0/0:10:5,5:.,13.86,.	0/0:9:4,5:.,12.48,.	0/0:7:3,4:.,9.7,.	0/0:11:5,6:.,15.25,.	./.:0:.,.:.,.,.	./.:0:.,.:.,.,.	0/0:10:5,5:.,13.86,.	0/0:14:7,7:.,19.41,.	0/0:8:4,4:.,11.09,.	./.:0:.,.:.,.,.	0/0:10:5,5:.,13.86,.	./.:0:.,.:.,.,.	0/0:5:2,3:.,6.93,.	0/0:9:4,5:.,12.48,.	0/0:8:4,4:.,11.09,.	0/0:10:5,5:.,13.86,.	0/0:14:7,7:.,19.41,.	0/0:13:6,7:.,18.02,.	0/0:5:2,3:.,6.93,.	0/0:9:4,5:.,12.48,.	0/0:6:3,3:.,8.32,.	0/0:7:3,4:.,9.7,.	0/0:11:5,6:.,15.25,.	0/0:5:2,3:.,6.93,.	0/0:12:6,6:.,16.64,.	0/0:11:5,6:.,15.25,.	0/0:7:3,4:.,9.7,.	0/0:7:3,4:.,9.7,.	0/0:11:5,6:.,15.25,.	0/0:5:2,3:.,6.93,.	0/0:11:5,6:.,15.25,.	0/0:9:4,5:.,12.48,.	0/0:8:4,4:.,11.09,.	0/0:8:4,4:.,11.09,.	0/0:8:4,4:.,11.09,.	0/0:16:8,8:.,22.18,.	0/0:13:6,7:.,18.02,.	0/0:13:6,7:.,18.02,.
LG01	11286181	192	C	T	.	PASS	NS=93;AF=0.995,0.005	GT:DP:AD:GL	0/0:14:7,7:.,19.41,.	0/0:14:7,7:.,19.41,.	0/0:19:9,10:.,26.34,.	0/0:15:7,8:.,20.79,.	0/0:20:10,10:.,27.73,.	0/0:24:12,12:.,33.27,.	0/0:18:9,9:.,24.95,.	0/0:23:11,12:.,31.88,.	0/0:22:11,11:.,30.5,.	0/0:30:15,15:.,41.59,.	0/0:16:8,8:.,22.18,.	0/0:22:11,11:.,30.5,.	0/0:32:16,16:.,44.36,.	0/0:31:15,16:.,42.98,.	0/0:27:13,14:.,37.43,.	0/0:25:12,13:.,34.66,.	0/0:21:10,11:.,29.11,.	0/0:27:13,14:.,37.43,.	0/0:24:12,12:.,33.27,.	0/0:36:18,18:.,49.91,.	0/0:24:12,12:.,33.27,.	0/0:22:11,11:.,30.5,.	0/0:26:13,13:.,36.04,.	0/0:17:8,9:.,23.57,.	0/0:31:15,16:.,42.98,.	0/0:21:10,11:.,29.11,.	0/0:11:5,6:.,15.25,.	0/0:23:11,12:.,31.88,.	0/0:15:7,8:.,20.79,.	0/0:17:8,9:.,23.57,.	0/0:9:4,5:.,12.48,.	0/0:9:4,5:.,12.48,.	0/0:20:10,10:.,27.73,.	0/0:24:12,12:.,33.27,.	0/0:20:10,10:.,27.73,.	0/0:14:7,7:.,19.41,.	0/0:16:8,8:.,22.18,.	0/0:13:6,7:.,18.02,.	1/0:16:11,5:.,22.18,.	0/0:18:9,9:.,24.95,.	0/0:21:10,11:.,29.11,.	0/0:13:6,7:.,18.02,.	0/0:24:12,12:.,33.27,.	0/0:15:7,8:.,20.79,.	0/0:9:4,5:.,12.48,.	0/0:26:13,13:.,36.04,.	0/0:16:8,8:.,22.18,.	0/0:20:10,10:.,27.73,.	0/0:17:8,9:.,23.57,.	0/0:7:3,4:.,9.7,.	0/0:9:4,5:.,12.48,.	0/0:12:6,6:.,16.64,.	0/0:16:8,8:.,22.18,.	0/0:7:3,4:.,9.7,.	0/0:7:3,4:.,9.7,.	./.:0:.,.:.,.,.	0/0:8:4,4:.,11.09,.	0/0:8:4,4:.,11.09,.	./.:0:.,.:.,.,.	0/0:5:2,3:.,6.93,.	0/0:9:4,5:.,12.48,.	./.:0:.,.:.,.,.	0/0:12:6,6:.,16.64,.	0/0:14:7,7:.,19.41,.	0/0:13:6,7:.,18.02,.	0/0:6:3,3:.,8.32,.	./.:0:.,.:.,.,.	0/0:13:6,7:.,18.02,.	0/0:10:5,5:.,13.86,.	0/0:14:7,7:.,19.41,.	0/0:8:4,4:.,11.09,.	0/0:6:3,3:.,8.32,.	./.:0:.,.:.,.,.	0/0:7:3,4:.,9.7,.	0/0:8:4,4:.,11.09,.	0/0:16:8,8:.,22.18,.	0/0:8:4,4:.,11.09,.	0/0:13:6,7:.,18.02,.	0/0:10:5,5:.,13.86,.	./.:0:.,.:.,.,.	0/0:11:5,6:.,15.25,.	0/0:11:5,6:.,15.25,.	0/0:12:6,6:.,16.64,.	0/0:12:6,6:.,16.64,.	0/0:13:6,7:.,18.02,.	0/0:14:7,7:.,19.41,.	0/0:11:5,6:.,15.25,.	0/0:13:6,7:.,18.02,.	0/0:20:10,10:.,27.73,.	0/0:8:4,4:.,11.09,.	0/0:7:3,4:.,9.7,.	0/0:15:7,8:.,20.79,.	0/0:6:3,3:.,8.32,.	0/0:12:6,6:.,16.64,.	0/0:9:4,5:.,12.48,.	0/0:9:4,5:.,12.48,.	0/0:16:8,8:.,22.18,.	0/0:16:8,8:.,22.18,.	0/0:14:7,7:.,19.41,.
LG01	11377294	200	A	G	.	PASS	NS=91;AF=0.995,0.005	GT:DP:AD:GL	./.:0:.,.:.,.,.	0/0:17:8,9:.,23.57,.	0/0:20:10,10:.,27.73,.	0/0:19:9,10:.,26.34,.	0/0:34:17,17:.,47.13,.	0/0:36:18,18:.,49.91,.	0/0:11:5,6:.,15.25,.	0/0:28:14,14:.,38.82,.	0/0:34:17,17:.,47.13,.	0/0:39:19,20:.,54.07,.	0/0:12:6,6:.,16.64,.	0/0:11:5,6:.,15.25,.	0/0:9:4,5:.,12.48,.	0/0:29:14,15:.,40.2,.	0/0:33:16,17:.,45.75,.	0/0:13:6,7:.,18.02,.	./.:0:.,.:.,.,.	./.:0:.,.:.,.,.	./.:0:.,.:.,.,.	0/0:22:11,11:.,30.5,.	0/0:18:9,9:.,24.95,.	0/0:10:5,5:.,13.86,.	0/0:16:8,8:.,22.18,.	0/0:25:12,13:.,34.66,.	./.:0:.,.:.,.,.	0/0:28:14,14:.,38.82,.	0/0:12:6,6:.,16.64,.	0/0:14:7,7:.,19.41,.	0/0:12:6,6:.,16.64,.	0/0:10:5,5:.,13.86,.	0/0:7:3,4:.,9.7,.	0/0:14:7,7:.,19.41,.	0/0:21:10,11:.,29.11,.	0/0:8:4,4:.,11.09,.	0/0:13:6,7:.,18.02,.	0/0:18:9,9:.,24.95,.	0/0:16:8,8:.,22.18,.	0/0:26:13,13:.,36.04,.	0/0:12:6,6:.,16.64,.	0/0:26:13,13:.,36.04,.	0/0:9:4,5:.,12.48,.	0/0:13:6,7:.,18.02,.	0/0:7:3,4:.,9.7,.	0/0:27:13,14:.,37.43,.	./.:0:.,.:.,.,.	0/0:24:12,12:.,33.27,.	0/0:20:10,10:.,27.73,.	0/0:10:5,5:.,13.86,.	0/0:15:7,8:.,20.79,.	0/0:13:6,7:.,18.02,.	0/0:11:5,6:.,15.25,.	0/0:14:7,7:.,19.41,.	0/0:11:5,6:.,15.25,.	./.:0:.,.:.,.,.	0/0:10:5,5:.,13.86,.	0/0:13:6,7:.,18.02,.	0/0:10:5,5:.,13.86,.	0/0:16:8,8:.,22.18,.	0/0:14:7,7:.,19.41,.	0/0:14:7,7:.,19.41,.	0/0:10:5,5:.,13.86,.	0/0:11:5,6:.,15.25,.	0/0:15:7,8:.,20.79,.	0/0:6:3,3:.,8.32,.	0/0:13:6,7:.,18.02,.	0/0:5:2,3:.,6.93,.	0/0:12:6,6:.,16.64,.	0/0:8:4,4:.,11.09,.	0/0:18:9,9:.,24.95,.	0/0:16:8,8:.,22.18,.	0/0:14:7,7:.,19.41,.	1/0:10:2,8:.,13.86,.	./.:0:.,.:.,.,.	0/0:6:3,3:.,8.32,.	0/0:10:5,5:.,13.86,.	0/0:13:6,7:.,18.02,.	0/0:6:3,3:.,8.32,.	0/0:16:8,8:.,22.18,.	0/0:20:10,10:.,27.73,.	0/0:9:4,5:.,12.48,.	0/0:13:6,7:.,18.02,.	0/0:13:6,7:.,18.02,.	0/0:13:6,7:.,18.02,.	0/0:13:6,7:.,18.02,.	0/0:19:9,10:.,26.34,.	0/0:11:5,6:.,15.25,.	0/0:17:8,9:.,23.57,.	0/0:17:8,9:.,23.57,.	0/0:16:8,8:.,22.18,.	0/0:9:4,5:.,12.48,.	0/0:9:4,5:.,12.48,.	0/0:10:5,5:.,13.86,.	0/0:11:5,6:.,15.25,.	0/0:11:5,6:.,15.25,.	0/0:12:6,6:.,16.64,.	0/0:19:9,10:.,26.34,.	0/0:16:8,8:.,22.18,.	0/0:16:8,8:.,22.18,.	0/0:11:5,6:.,15.25,.
LG01	11383957	201	C	G	.	PASS	NS=90;AF=0.756,0.244	GT:DP:AD:GL	./.:7:.,.:.,.,.	0/0:8:4,4:.,11.09,.	1/0:11:6,5:.,15.25,.	0/0:18:9,9:.,24.95,.	1/0:14:8,6:.,19.41,.	0/0:23:11,12:.,31.88,.	0/0:7:3,4:.,9.7,.	1/0:27:11,16:.,37.43,.	0/0:13:6,7:.,18.02,.	0/0:18:9,9:.,24.95,.	1/0:15:9,6:.,20.79,.	1/0:20:8,12:.,27.73,.	1/0:14:9,5:.,19.41,.	1/0:13:8,5:.,18.02,.	0/0:22:11,11:.,30.5,.	0/0:20:10,10:.,27.73,.	1/1:26:13,13:.,36.04,.	1/0:29:15,14:.,40.2,.	1/1:15:7,8:.,20.79,.	0/0:16:8,8:.,22.18,.	1/0:18:9,9:.,24.95,.	1/1:32:16,16:.,44.36,.	1/0:21:7,14:.,29.11,.	0/0:20:10,10:.,27.73,.	1/0:21:10,11:.,29.11,.	0/0:15:7,8:.,20.79,.	0/0:8:4,4:.,11.09,.	1/1:12:6,6:.,16.64,.	0/0:15:7,8:.,20.79,.	1/0:19:6,13:.,26.34,.	0/0:13:6,7:.,18.02,.	0/0:9:4,5:.,12.48,.	0/0:17:8,9:.,23.57,.	1/1:12:6,6:.,16.64,.	0/0:12:6,6:.,16.64,.	1/0:19:7,12:.,26.34,.	1/0:9:5,4:.,12.48,.	0/0:14:7,7:.,19.41,.	0/0:17:8,9:.,23.57,.	1/0:21:12,9:.,29.11,.	1/0:15:6,9:.,20.79,.	1/0:25:13,12:.,34.66,.	1/0:7:5,2:.,9.7,.	0/0:16:8,8:.,22.18,.	1/0:10:4,6:.,13.86,.	0/0:12:6,6:.,16.64,.	1/0:16:11,5:.,22.18,.	0/0:17:8,9:.,23.57,.	1/1:16:8,8:.,22.18,.	1/0:6:4,2:.,8.32,.	1/0:12:6,6:.,16.64,.	0/0:8:4,4:.,11.09,.	0/0:10:5,5:.,13.86,.	0/0:8:4,4:.,11.09,.	1/0:7:3,4:.,9.7,.	0/0:9:4,5:.,12.48,.	1/0:8:6,2:.,11.09,.	0/0:8:4,4:.,11.09,.	0/0:7:3,4:.,9.7,.	0/0:8:4,4:.,11.09,.	./.:0:.,.:.,.,.	0/0:6:3,3:.,8.32,.	0/0:11:5,6:.,15.25,.	1/0:9:2,7:.,12.48,.	0/0:9:4,5:.,12.48,.	0/0:11:5,6:.,15.25,.	./.:0:.,.:.,.,.	0/0:19:9,10:.,26.34,.	0/0:10:5,5:.,13.86,.	0/0:7:3,4:.,9.7,.	0/0:10:5,5:.,13.86,.	0/0:7:3,4:.,9.7,.	./.:0:.,.:.,.,.	0/0:5:2,3:.,6.93,.	0/0:9:4,5:.,12.48,.	1/1:14:7,7:.,19.41,.	1/0:10:7,3:.,13.86,.	0/0:12:6,6:.,16.64,.	0/0:12:6,6:.,16.64,.	./.:0:.,.:.,.,.	0/0:13:6,7:.,18.02,.	./.:8:.,.:.,.,.	0/0:5:2,3:.,6.93,.	0/0:9:4,5:.,12.48,.	./.:0:.,.:.,.,.	0/0:11:5,6:.,15.25,.	0/0:9:4,5:.,12.48,.	0/0:7:3,4:.,9.7,.	1/0:14:9,5:.,19.41,.	./.:0:.,.:.,.,.	0/0:7:3,4:.,9.7,.	1/1:11:5,6:.,15.25,.	0/0:7:3,4:.,9.7,.	0/0:7:3,4:.,9.7,.	0/0:11:5,6:.,15.25,.	1/0:10:4,6:.,13.86,.	0/0:9:4,5:.,12.48,.	0/0:8:4,4:.,11.09,.	./.:0:.,.:.,.,.
[truncated: 24,812,362 more chars]
